# Supplementary material for: Increased Glycine-N-methyltransferase expression disrupts light-dependent gene expression rhythms in the Drosophila eye
Source: J Cell Sci. 2026 Apr 17;139(7):jcs264529. doi: 10.1242/jcs.264529 (PMC13120682; doi:10.1242/jcs.264529)
Supplement: Table S1. Drosophila Stocks [file joces-139-264529-TableS1.xlsx]

## Sheet: Table 1 - Drosophila Stocks
Supplemental Table 1: Drosophila Stocks
Stock Name	Source	Genotype
Tubulin-Gal4	RRID:BDSC_5138	w[* ] or w1118; CyO/+; P{w[+mC]=tubP-GAL4}LL7/TM6B, Tb1
LongGMR-Gal4	RRID:BDSC_8121	cn bw; P{w[+mC]=longGMR-GAL4}3/MKRS
Rh1-KASHGFP;LongGMR-Gal4	Lab stock	w[1118]; P{w[+mC]=Rh1-GFP-Msp300KASH}2-3; P{w[+mC]=longGMR-GAL4}3/MKRS
Rh1-Gal4	(Escobedo et al., 2023)	P{w[+mC]=UAS-Dcr-2.D}1, w[1118 ]; ; P{ry[+t7.2]=rh1-GAL4}3, ry[506], w+mC =Rh1-Ffluc/TM3, Sb
Tim-Gal4	RRID:BDSC_7126	y[1] w[*]; P{w[+mC]=GAL4-tim.E}62
UAS-GnmtRNAi #1	RRID:BDSC_42637	y[1] sc[*] v[1] sev[21]; P{y[+t7.7] v[+t1.8]=TRiP.HMS02473}attP40
UAS-GnmtRNAi #2	RRID:BDSC_43148	y[1] v[1]; P{y[+t7.7] v[+t1.8]=TRiP.GL01489}attP2
UAS-GnmtRNAi #3	RRID:BDSC_53282	y[1] v[1 ]; P{y[+t7.7] v[+t1.8]=TRiP.HMC03498}attP40
UAS-Gnmt	(Obata and Miura, 2015)	yYw; P{w[+mC]=UAS-Gnmt}attP40
UAS-GnmtS145A	(Obata and Miura, 2015)	yYw; P{w[+mC]=UAS-Gnmt[S145A]}attP40
UAS-mCherryRNAi	Lab stock	yv; ; P{w[v+]=[UAS-mCherry-RNAi]}attP2
GnmtMI	RRID:BDSC_67643	y[*] w[*]; Mi{y[+mDint2]=MIC}Gnmt[MI04290]
UAS-lacZ	RRID:BDSC_8529	w[*]; P{w[+mC]=UAS-lacZ.Exel}2
UAS-pLuc	RRID:BDSC_61678	w*; cn bw; P{UAS-LUC.D}3
