# Supplementary material for: Increased Glycine-N-methyltransferase expression disrupts light-dependent gene expression rhythms in the Drosophila eye
Source: J Cell Sci. 2026 Apr 17;139(7):jcs264529. doi: 10.1242/jcs.264529 (PMC13120682; doi:10.1242/jcs.264529)
Supplement: Table S2. Primer Sequences [file joces-139-264529-TableS2.xlsx]

## Sheet: Table 2 - Primer Sequences
Supplemental Table 2: Primer Sequences
Target Gene	Forward Sequence (5' to 3')	Reverse Sequence (5' to 3')	Source
Gnmt	GAACGGGTGTGGACTCCCTGAT	CAATGACCCACTTATCGAAGGCAGC	This study
Dcp2	CCAAGGGCAAGATCAATGAG	GCATCGATTAGGTCCGTGAT	Kuintzle RC, Chow ES, Westby TN, Gvakharia BO, Giebultowicz JM, Hendrix DA. Circadian deep sequencing reveals stress-response genes that adopt robust rhythmic expression during aging. Nat Commun. 2017 Feb 21;8:14529. doi: 10.1038/ncomms14529. PMID: 28221375; PMCID: PMC5321795.
Act5C	GGCGCAGAGCAAGCGTGGTA	GGGTGCCACACGCAGCTCAT	McDaniel SL, Gibson TJ, Schulz KN, Fernandez Garcia M, Nevil M, Jain SU, Lewis PW, Zaret KS, Harrison MM. Continued Activity of the Pioneer Factor Zelda Is Required to Drive Zygotic Genome Activation. Mol Cell. 2019 Apr 4;74(1):185-195.e4. doi: 10.1016/j.molcel.2019.01.014. Epub 2019 Feb 20. PMID: 30797686; PMCID: PMC6544384.
