# Supplementary material for: Increased Glycine-N-methyltransferase expression disrupts light-dependent gene expression rhythms in the Drosophila eye
Source: J Cell Sci. 2026 Apr 17;139(7):jcs264529. doi: 10.1242/jcs.264529 (PMC13120682; doi:10.1242/jcs.264529)
Supplement: Table S3. dryR Results [file joces-139-264529-TableS3.xlsx]

## Sheet: Table 3 - dryR
Supplemental Table 3: dryR Results
FBgn	Gnmt_ZT00_1	Gnmt_ZT00_2	Gnmt_ZT00_3	Gnmt_ZT04_1	Gnmt_ZT04_2	Gnmt_ZT04_3	Gnmt_ZT08_1	Gnmt_ZT08_2	Gnmt_ZT08_3	Gnmt_ZT12_1	Gnmt_ZT12_2	Gnmt_ZT12_3	Gnmt_ZT16_1	Gnmt_ZT16_2	Gnmt_ZT16_3	Gnmt_ZT20_1	Gnmt_ZT20_2	Gnmt_ZT20_3	GnmtM_ZT00_1	GnmtM_ZT00_2	GnmtM_ZT00_3	GnmtM_ZT04_1	GnmtM_ZT04_2	GnmtM_ZT04_3	GnmtM_ZT08_1	GnmtM_ZT08_2	GnmtM_ZT08_3	GnmtM_ZT12_1	GnmtM_ZT12_2	GnmtM_ZT12_3	GnmtM_ZT16_1	GnmtM_ZT16_2	GnmtM_ZT16_3	GnmtM_ZT20_1	GnmtM_ZT20_2	GnmtM_ZT20_3	w1118_ZT00_1	w1118_ZT00_2	w1118_ZT00_3	w1118_ZT04_1	w1118_ZT04_2	w1118_ZT04_3	w1118_ZT08_1	w1118_ZT08_2	w1118_ZT08_3	w1118_ZT12_1	w1118_ZT12_2	w1118_ZT12_3	w1118_ZT16_1
FBgn0038542	348.456	388.221	406.159	307.823	394.088	368.648	290.114	260.472	387.339	327.445	317.453	362.295	353.681	388.385	346.464	363.018	343.761	328.359	378.681	344.481	337.791	343.345	373.044	271.506	321.916	331.841	308.179	343.738	422.787	295.016	327.588	407.295	321.379	350.475	328.055	329.333	494.907	384.708	396.808	384.296	361.437	326.966	344.46	395.919	270.247	422.635	459.05	333.259	347.16
FBgn0039602	609.797	640.946	586.562	602.133	526.209	527.548	540.107	605.156	556.508	614.881	520.165	622.263	618.246	619.801	624.77	563.212	559.243	543.716	592.547	515.184	579.215	626.927	556.643	526.252	507.952	531.866	637.408	512.481	471.57	590.033	526.481	525.351	569.672	530.783	541.227	510.777	607.968	560.8	581.638	596.258	556.748	623.037	571.88	496.152	660.93	545.945	539.628	510.864	555.816
FBgn0264897	55.1354	82.9728	62.486	60.8139	72.8948	86.4416	60.6977	63.6491	87.5013	73.7015	64.0644	54.3904	68.694	73.5509	67.4468	72.0697	69.9053	41.7613	85.3503	64.5903	68.9783	104.293	85.3675	59.2173	84.8106	71.2731	69.8876	77.0805	79.2725	69.6818	89.6968	79.0979	62.0732	95.7889	72.7593	82.0226	87.462	79.4505	69.9636	82.0201	75.2059	65.2215	84.6877	93.2164	64.6243	88.5048	62.2648	54.8779	80.9441
FBgn0038565	23.1569	12.1795	14.1097	13.5142	7.97287	24.1528	18.5179	18.6051	22.167	25.2691	13.3866	19.3593	20.4225	22.424	25.5588	24.913	18.7375	18.0147	11.7725	19.9922	28.4028	23.4365	10.5248	22.3462	10.0314	17.6267	12.6303	15.6244	12.1958	14.4793	14.6245	25.9724	25.0295	9.01543	15.3177	19.8843	9.59949	19.5142	25.0616	26.7256	24.6945	20.5963	16.1763	27.0628	10.7707	15.911	12.2088	18.9578	13.4907
FBgn0039331	122.401	149.96	132.027	132.139	108.203	109.323	131.683	125.34	145.835	111.605	120.479	116.156	137.388	104.048	121.404	153.037	136.207	136.748	125.573	132.256	133.899	123.042	109.925	154.189	149.559	115.723	156.615	119.787	121.958	176.467	101.396	132.223	132.156	122.835	135.307	128.005	104.528	139.387	126.352	131.785	149.289	142.458	127.507	175.407	144.915	125.299	114.763	123.725	125.014
FBgn0019972	274.574	264.904	245.913	253.767	246.02	278.393	225.302	277.118	220.503	261.114	243.827	260.889	260.852	261.913	261.978	276.712	273.856	289.054	267.823	256.823	253.597	237.881	239.731	262.567	214.306	236.811	289.654	245.824	234.769	303.161	255.441	291.6	253.299	218.624	232.319	274.651	249.587	231.847	266.279	225.786	260.414	248.013	230.275	251.584	264.372	271.481	223.421	280.376	239.235
FBgn0046873	93.7301	89.8238	98.7682	90.8455	105.925	95.34	99.7911	87.1503	140.002	115.817	121.435	103.25	110.467	107.635	95.8455	133.462	83.5981	84.3415	129.497	118.416	110.568	140.619	104.078	84.9154	130.408	87.367	109.462	126.037	133.137	108.595	109.196	101.529	98.1157	81.1389	144.242	110.606	92.7951	100.359	92.9367	122.569	117.86	95.2578	133.217	125.291	120.436	122.316	118.425	89.8003	96.2336
FBgn0038756	104.757	97.4359	101.792	108.864	100.23	137.29	121.395	99.8801	142.335	122.134	87.0128	110.625	79.8336	101.357	100.105	128.124	97.2909	85.9792	149.118	130.718	111.583	166.399	134.483	87.15	106.697	137.948	110.304	112.496	129.072	99.5454	97.4965	148.751	120.142	99.1697	151.901	123.034	129.06	155.649	88.7598	129.02	118.982	108.13	115.137	118.275	127.29	116.349	115.983	76.8291	106.127
FBgn0039627	27.5677	28.9263	21.1646	27.0284	22.7796	27.9664	30.8632	23.5012	23.3337	23.1633	25.817	25.8124	32.4904	17.9392	30.5286	26.6925	27.3856	32.754	25.507	19.9922	20.2877	12.8901	22.2189	42.4577	20.9747	25.2905	26.1026	30.2072	18.2937	26.2438	27.299	31.8753	26.0307	14.6501	14.0413	37.283	22.3988	26.0189	16.7077	12.902	12.3472	30.0362	29.498	33.0768	21.5414	24.8609	24.4176	24.9445	34.1764
FBgn0051092	3425.01	3285.42	3306.72	3536.22	3421.5	3194.52	3376.44	3257.85	3469.72	3473.45	3498.68	3528	3298.24	3389.62	3219.7	2996.68	2761.62	2756.25	3219.77	3071.11	3050.26	3766.25	3811.13	3446.9	3569.34	3805.06	3543.21	3407.17	3503.24	3523.91	3463.08	3486.21	3329.93	3157.65	3446.49	2920.5	3150.77	3263.51	2966.67	3384.94	3663.76	3531.4	3615.88	3418.94	3711	3714.22	3748.1	3539.13	3256.65
FBgn0039089	909.734	934.015	993.729	881.426	815.511	887.297	960.875	961.591	987.014	914.952	849.092	872.09	921.799	925.665	891.008	973.386	1042.09	938.402	979.076	787.386	785.135	912.853	962.43	833.512	904.647	977.131	887.488	962.465	854.721	817.177	853.095	1025.91	932.1	918.447	922.894	845.081	971.682	852.583	852.094	934.476	947.37	860.753	962.015	987.292	918.448	920.848	933.972	852.105	898.48
FBgn0250820	202.898	210.096	189.474	174.183	187.932	203.392	179.007	182.134	176.169	156.879	206.536	154.874	162.452	167.732	173.942	170.832	192.42	224.365	201.113	172.241	198.82	176.946	169.566	191.06	186.036	185.463	181.034	191.66	214.442	198.186	160.869	180.626	176.208	160.024	197.854	197.6	183.457	144.962	177.52	176.021	190.821	181.934	149.393	144.335	151.769	192.921	185.574	200.554	178.976
FBgn0267730	27.5677	17.508	21.1646	29.2808	28.4745	31.78	30.8632	38.1895	31.5005	43.168	24.8608	29.4999	19.4942	28.7028	33.3684	23.1335	23.7822	27.8409	24.5259	29.2194	21.3021	22.2647	16.3718	18.9942	28.2702	28.356	29.4707	24.9991	36.5873	33.4835	17.5494	27.153	24.0283	16.9039	22.9766	41.0113	35.1981	21.3727	25.0616	23.0393	31.4293	27.4617	32.3526	22.0512	30.3538	18.8943	34.1846	20.9534	26.082
FBgn0038243	149.968	153.005	127.996	143.401	111.62	129.662	154.316	144.924	100.335	124.24	112.83	113.39	118.822	107.635	150.513	124.565	123.956	166.227	107.914	138.408	183.604	134.76	113.433	146.367	109.433	110.358	135.565	104.163	102.648	142.983	112.121	108.612	114.135	126.216	98.2889	141.675	129.06	121.731	116.954	98.6084	126.84	137.309	115.137	96.2234	135.123	118.338	81.7989	120.731	113.322
FBgn0283468	1693.76	1739.38	1754.65	1714.05	1636.72	1709.76	1656.33	1649	1641.52	1707.77	1638.9	1558.88	1533.55	1544.57	1586.77	1544.61	1571.07	1636.88	1655.99	1480.96	1596.65	1776.49	1558.83	1576.52	1706.24	1700.59	1549.31	1463.49	1366.94	1691.37	1614.54	1573.69	1586.87	1745.61	1550.92	1565.89	1795.1	1723.29	1696.88	1636.72	1693.82	1592.78	1673.77	1701.95	1806.54	1597.06	1515.11	1589.46	1716.02
FBgn0038598	122.401	114.944	109.854	117.123	137.817	167.798	163.575	134.153	179.669	102.129	157.771	141.046	130.89	120.193	119.274	152.147	130.442	140.842	83.3882	116.878	129.842	97.2616	129.805	101.675	125.848	86.6006	118.725	128.12	126.023	121.264	90.6718	100.348	101.119	87.9004	139.136	120.548	113.061	133.347	133.662	119.805	123.472	102.123	97.0579	119.277	115.54	119.332	128.192	161.64	90.8373
FBgn0038407	580.024	559.495	555.319	563.842	612.772	505.937	651.214	643.345	603.175	454.844	523.033	479.373	502.209	473.596	460.058	628.163	648.606	669.819	545.457	676.66	597.474	543.727	604.589	667.033	747.793	475.92	596.991	591.645	608.772	596.367	466.033	481.671	562.664	620.938	690.575	628.84	469.308	532.923	553.443	538.199	543.278	630.761	574.735	421.98	507.203	575.779	511.548	706.429	484.765
FBgn0038627	67.2652	53.2853	81.635	84.0884	88.8405	83.8992	82.302	78.3373	95.668	77.913	56.4149	74.6715	65.9091	77.1387	71.7066	63.1722	67.7433	71.2399	75.5399	98.4233	82.1653	86.7151	88.8757	105.027	92.1062	90.4325	78.3077	84.372	90.452	68.7768	69.2225	80.2784	85.1004	89.0274	80.4182	93.2075	76.7959	87.3491	79.3617	106.903	106.635	78.0942	69.463	95.2211	93.9989	102.427	68.3692	78.8247	80.9441
FBgn0027654	2638.78	2923.84	2940.87	2441.57	2500.06	2481.38	2620.29	2416.71	2338.03	2331.07	2249.9	2229.08	1866.81	1904.25	1997.85	1936.99	2579.29	2370.57	3130.49	2156.09	2539.01	3165.1	2680.3	2278.19	2765.01	3458.66	2489.01	2408.25	2213.53	2542.93	2819.6	2789.68	2548.01	4006.23	2550.41	2591.17	3224.36	2531.27	2221.08	3000.64	2596.29	2343.68	3180.07	2277.29	2484.12	3089.71	2572.39	2284.92	3173.01
FBgn0037236	129.017	96.6747	109.854	120.126	127.566	157.629	140.942	123.381	126.002	165.302	129.085	130.906	122.535	139.029	134.894	112.998	132.604	121.19	117.725	113.802	114.626	84.3715	108.756	103.91	103.961	95.0308	92.6221	119.787	134.154	100.45	133.57	74.3756	113.133	90.1543	100.842	106.878	101.328	93.3892	85.6271	85.7064	98.7779	133.876	122.75	109.254	83.2282	113.366	79.3571	89.8003	101.63
FBgn0003890	560.175	521.435	589.586	551.079	650.358	643.227	648.128	693.285	589.175	555.92	602.397	589.997	645.167	652.091	564.423	615.707	701.216	641.159	527.798	622.835	549.798	490.995	582.37	646.921	600.97	505.043	542.26	661.434	658.572	656.095	754.623	547.782	666.787	649.111	495.274	658.666	485.308	519.449	500.187	479.218	446.745	423.082	547.14	443.029	469.016	581.745	607.998	664.522	605.282
FBgn0000463	215.028	210.096	198.544	230.492	206.156	188.138	157.403	188.01	217.003	191.624	202.711	206.499	225.576	243.974	262.688	201.973	182.33	189.973	187.378	186.082	209.978	186.32	169.566	201.115	168.709	209.987	255.974	153.119	180.904	246.149	238.867	188.89	203.24	102.551	177.431	185.172	135.459	226.736	252.704	158.511	197.556	220.552	156.054	203.472	277.101	155.132	189.236	197.561	251.826
FBgn0051077	29.7731	30.4487	44.3449	31.5331	29.6135	27.9664	32.9208	37.2102	35.0005	49.4853	23.9046	37.7967	34.347	31.3937	40.4681	31.1412	30.989	32.754	46.1088	16.9165	24.3453	30.4675	30.4048	43.575	30.0941	35.2534	30.3127	31.2489	57.9299	28.9587	28.274	31.8753	44.052	27.0463	44.6768	32.3119	44.7976	31.1297	16.7077	23.9609	31.4293	36.0435	40.9166	52.121	49.9369	42.7608	35.4055	23.9467	39.5727
FBgn0037723	109.168	114.183	111.87	125.382	86.5626	75.0008	103.906	113.589	73.5011	166.355	163.508	142.89	116.965	86.1083	121.404	75.6287	105.218	78.6096	97.1227	87.6582	127.813	93.7461	83.0286	75.977	97.5778	132.583	104.41	124.995	126.023	130.314	106.271	92.0841	93.1098	58.6003	108.501	74.566	91.7285	103.611	77.2732	90.3142	121.227	96.9741	74.2207	102.237	117.499	147.177	153.831	121.729	70.1516
FBgn0028374	194.077	168.229	225.756	192.202	205.017	216.104	196.496	223.261	261.337	214.787	200.799	162.249	181.946	188.362	170.392	174.391	221.247	206.35	198.17	202.998	193.748	179.289	221.02	212.289	217.042	221.483	153.247	221.867	255.095	171.037	231.067	230.21	235.278	200.593	205.513	172.745	167.458	235.099	189.006	222.099	182.964	184.508	254.063	251.584	215.414	259.548	231.967	240.465	226.644
FBgn0004622	327.504	308.293	297.313	320.587	361.057	386.445	361.1	355.456	449.173	343.239	332.752	311.592	310.051	324.7	318.065	347.002	355.292	316.895	336.496	376.777	335.762	346.861	389.416	347.483	381.192	326.477	298.917	422.901	405.51	303.161	374.387	426.184	362.428	463.168	393.156	413.841	392.512	392.607	397.853	386.139	411.949	377.598	348.266	378.88	347.6	425.619	472.48	445.01	397.526
FBgn0053207	672.652	660.737	614.782	626.158	536.46	493.225	556.567	530.736	640.509	545.391	575.623	596.45	581.114	557.91	545.964	600.581	565.729	539.622	599.414	530.563	585.301	633.958	583.539	494.967	567.228	590.877	621.41	494.774	579.299	591.843	531.356	578.477	533.63	596.145	673.981	523.205	679.431	636.998	565.974	626.67	680.22	689.975	567.122	610.417	651.138	571.801	599.451	531.817	544.124
FBgn0038890	1035.44	1037.54	977.604	1000.05	1022.81	954.671	971.163	1023.28	894.846	1043.4	919.85	1046.32	1018.34	1040.48	1145.89	970.717	1021.19	1020.29	1126.23	955.013	1041.78	1146.05	1096.91	932.952	1008.61	1144.2	1001.16	1040.59	1050.87	998.169	1116.34	1115.63	1088.28	1110.02	1095.22	1137.13	1113.54	1080.25	1023.35	1089.3	1092.17	1010.08	1046.7	1157.69	1197.51	1157.52	1025.54	1017.74	1098.14
FBgn0010770	62.8543	60.1362	54.4233	66.0694	67.1999	55.9328	77.1581	61.6907	79.3345	62.1199	56.4149	77.4372	96.5429	87.0053	66.7368	65.8415	64.14	59.776	60.8243	92.2718	68.9783	45.7012	65.4874	74.8596	85.7226	53.6464	84.2019	76.0389	73.1747	85.971	77.0223	66.1116	56.0661	86.7735	63.824	55.9245	57.5969	39.9576	54.3001	56.216	55.0013	84.1015	80.8816	60.1396	61.6868	65.6328	52.4978	75.8313	41.3714
FBgn0046763	416.823	427.805	364.838	408.429	358.779	516.107	411.51	385.811	397.839	416.94	331.796	336.483	344.398	349.815	341.494	270.484	383.398	361.113	396.339	372.163	400.683	447.638	417.482	449.158	419.493	462.892	396.591	321.863	293.715	358.363	327.588	236.113	292.345	317.794	425.068	340.518	402.112	430.706	396.808	408.257	399.601	470.282	509.078	392.912	426.912	502.19	415.099	460.975	417.312
FBgn0038465	1466.6	1637.38	1493.62	1561.64	1351.97	1300.44	1275.68	1281.79	1081.52	1570.9	1527.03	1376.35	1606.88	1497.93	1571.87	1347.08	1624.4	1637.7	1440.16	1517.87	1570.27	1730.79	1623.15	1935.18	1296.78	1287.51	1375.02	1195.79	1110.83	1450.65	1583.34	1283.27	1591.88	1548.4	1078.62	1552.22	1284.2	1330.22	1304.25	980.555	1114.62	1348.2	1582.42	1174.73	1328.71	1291.77	1180.59	1348	1490.27
FBgn0038402	35.2866	33.4936	42.3292	36.0379	43.2813	64.8312	36.0071	43.0855	19.8336	33.6921	21.0361	27.6561	37.1319	38.5694	36.9183	34.7002	30.2683	36.8482	47.0898	36.9087	36.5179	43.3576	44.4379	36.8712	34.6538	46.749	24.4185	54.1647	48.7831	39.8182	50.6982	37.7781	33.039	34.9348	31.912	43.4968	44.7976	39.0283	46.9905	30.4119	35.9192	30.8944	37.1104	42.0977	48.9578	50.7162	62.2648	43.9024	38.6733
FBgn0266744	293.32	289.263	309.407	285.3	248.298	280.935	301.431	304.536	309.171	261.114	283.031	283.936	344.398	281.646	316.645	292.728	263.767	271.039	266.842	302.959	331.705	314.049	260.78	274.858	310.972	269.765	345.228	283.323	252.046	319.45	314.914	263.266	311.367	196.086	345.926	259.738	306.117	267.158	287.164	299.512	393.989	368.158	251.209	374.87	380.892	254.576	256.384	392.128	221.247
FBgn0275433	80.4977	57.8526	57.4468	63.0663	50.1152	72.4584	64.8128	59.7322	77.0011	78.9659	54.5025	76.5153	53.8412	68.1691	49.6976	84.5262	56.9332	36.8482	73.5778	50.7495	48.6906	59.7631	67.8262	34.6366	62.924	52.1137	52.2052	89.5801	53.8647	45.2479	59.4729	62.5699	67.0791	54.0926	48.5062	80.7798	61.8634	78.0567	64.7424	58.0592	66.2261	73.8033	66.6083	71.1652	57.7702	74.5827	51.2769	62.8602	63.8559
FBgn0261108	994.642	1021.55	981.635	1042.09	933.965	858.06	892.976	920.464	876.179	1065.51	1088.14	1004.84	959.859	878.126	974.784	1017.87	1034.17	1041.58	834.863	761.243	875.416	798.014	812.745	873.735	910.118	859.875	974.216	865.594	850.655	888.669	908.668	837.021	982.159	900.416	820.776	901.006	921.551	986.859	948.163	944.613	956.349	990.338	956.305	840.952	997.759	844.276	821.651	829.156	1004.61
FBgn0020907	1624.29	1774.4	1624.64	1741.83	1648.11	1638.58	1621.35	1592.21	1390.69	1235.03	1217.22	1147.73	1063.83	1171.43	1285.75	1143.33	1600.62	1628.69	1470.58	1271.81	1596.65	1597.2	1347.17	1402.22	1796.53	1758.07	1412.07	1362.45	1547.85	1338.43	1574.57	1525.29	1326.56	1418.8	1507.52	1418	1885.77	1700.52	1705.23	1756.52	1738.72	1457.19	1861.23	1680.9	1380.61	2029.64	1567.61	1512.64	1673.74
FBgn0038903	19.8487	16.7468	24.1881	14.265	17.0847	15.2544	15.4316	25.4596	14.0002	15.7932	10.518	18.4374	17.6376	20.6301	14.9093	29.3617	18.7375	23.7466	8.82934	19.9922	31.446	15.2337	16.3718	15.6423	24.6224	14.5612	21.8925	24.9991	22.3589	25.3388	37.0487	15.3473	20.0236	14.6501	20.4237	31.0692	20.2656	22.7665	19.8404	16.5883	26.9394	22.3126	13.3217	42.0977	15.6665	12.9277	26.8593	32.9268	10.7926
FBgn0037472	251.417	251.202	302.352	188.448	232.352	270.766	255.136	270.264	238.003	250.585	220.879	233.233	224.648	249.355	252.038	256.248	234.219	269.402	270.766	258.361	263.741	263.661	231.545	280.444	266.287	236.044	242.501	235.408	303.878	234.384	285.665	286.877	234.276	271.59	260.402	270.923	244.254	223.019	238.085	260.805	243.577	217.119	276.9	277.645	238.914	266.509	314.987	246.452	279.707
FBgn0263977	553.559	554.167	558.343	543.571	545.572	526.277	511.301	453.377	522.674	555.92	495.304	500.576	473.432	471.802	597.792	437.757	514.561	548.629	648.466	539.79	706.013	754.656	555.473	528.487	588.203	655.253	628.988	588.52	549.826	632.566	668.826	584.38	608.718	626.572	585.904	607.713	591.969	508.762	393.676	596.258	557.87	611.023	591.863	539.252	634.493	630.472	572.592	516.85	637.66
FBgn0015568	351.764	353.205	345.689	360.379	387.254	373.733	328.179	356.435	316.171	319.022	378.649	320.811	304.481	329.185	291.086	350.561	430.963	500.317	270.766	299.883	317.503	213.272	271.305	332.958	301.853	241.409	298.075	232.283	258.144	351.124	267.141	206.599	261.308	260.321	333.161	282.108	230.388	260.189	365.481	216.57	235.72	266.035	268.336	213.496	232.06	243.637	257.605	342.239	232.04
FBgn0267748	35.2866	28.9263	59.4625	36.0379	37.5864	30.5088	36.0071	46.0232	42.0006	45.2738	64.0644	51.6248	34.347	37.6724	51.8275	44.4875	25.9443	34.3917	56.9002	58.4388	32.4604	80.856	66.6568	50.2789	54.7165	59.0111	45.469	24.9991	47.7668	37.1033	45.8234	53.1254	37.0437	51.8387	70.2064	26.0981	53.3305	56.684	25.0616	58.0592	55.0013	52.3489	58.996	76.1769	58.7493	48.7274	61.0439	35.9201	27.8808
FBgn0051116	2950.85	2825.64	2714.11	3009.16	3356.58	3254.27	3657.29	3455.66	3428.88	3520.83	3519.72	3736.34	3288.03	3125.91	3228.22	3389.06	2719.1	2803.74	2902.89	2903.49	2642.48	3042.06	3058.03	2643.55	3192.71	3167.44	3164.31	3705.07	3786.79	3456.94	3256.38	3345.72	3349.95	3051.72	3230.77	2990.1	2904.38	2953.61	2772.44	2792.37	2933.03	2588.27	3093.48	3064.11	3339.9	3437.77	3746.88	3740.68	3112.75
FBgn0262577	52.93	58.6138	68.5331	45.7981	63.783	90.2552	70.9854	56.7946	74.6677	51.5911	49.7216	47.0154	54.7695	61.8904	48.2777	66.7312	63.4193	40.9425	107.914	126.105	100.424	83.1997	98.2311	122.904	103.049	101.162	76.6237	53.1231	69.1094	66.9669	95.5466	97.9869	89.1051	61.9811	119.989	89.4792	83.1956	91.9954	115.91	79.2554	81.9407	122.719	51.3836	81.1885	64.6243	59.6662	62.2648	81.818	63.8559
FBgn0039030	296.628	282.412	311.422	284.549	294.996	329.241	344.639	363.289	427.006	369.561	392.992	355.842	323.976	361.476	296.056	317.641	278.18	262.851	327.667	296.808	290.115	392.562	408.127	389.941	412.198	326.477	345.228	355.196	365.873	299.541	310.039	345.906	313.37	262.574	399.538	325.605	325.316	340.104	337.287	434.061	349.09	335.548	385.377	395.919	297.663	379.875	427.307	293.348	341.764
FBgn0051163	3938.87	3838.82	3604.03	3970.92	4098.05	4275.04	4065.72	3997.16	4072.89	3978.83	3841.95	4070.06	3965.69	3693.69	3862.22	3962.06	3695.61	3567.73	3614.14	3717.02	3923.65	3774.45	4268.37	4073.71	3593.96	3703.9	4352.39	3755.07	3642.47	4382.71	3453.33	3352.8	4013.74	3664.77	4120.47	3806.59	3688.34	3927.46	4316.86	3674.32	4345.1	4623.86	3610.17	3868.98	4470.82	3594.89	3894.6	4638.68	3121.75
FBgn0039189	36.3894	44.1507	44.3449	32.2839	37.5864	40.6784	47.3236	43.0855	29.1671	38.9565	38.2474	29.4999	31.5621	43.9511	40.4681	42.708	35.313	36.8482	32.3742	46.1359	41.5899	43.3576	29.2354	34.6366	38.3016	36.7861	41.2589	41.6652	27.4405	48.8677	42.8985	37.7781	37.0437	40.5694	54.8886	38.5258	43.731	20.908	37.5924	37.7845	39.2867	27.4617	26.6433	45.1047	35.2496	25.8553	31.7428	40.909	26.082
FBgn0039858	13845.6	14300.2	13421.4	13362.5	12781.6	12118.3	12279.5	12119.8	11913	13847.5	14167.8	13136.7	13288.6	13026.6	13772.6	13219.9	13169.6	12833.8	14688.1	12492.1	13072.4	15551.3	13907.9	12654.6	12741.7	14601	12920.8	14156.8	13097.2	13159.9	13843.5	13900	12862.2	14349.2	13701.7	12940.9	13491.5	12614.5	11251.6	14548.9	12809.7	12509.7	13146.6	12745.6	12933.7	13929.1	13020.7	11835.7	14583.4
FBgn0261561	218.336	218.47	208.623	180.189	216.406	245.342	181.064	197.802	211.17	178.989	175.938	133.671	186.588	203.61	161.162	303.405	301.242	308.706	216.809	215.301	239.395	172.258	192.954	217.875	126.76	114.19	170.93	117.704	148.382	152.033	150.145	135.765	140.165	274.971	137.86	252.282	195.19	230.918	244.35	187.08	202.046	247.155	197.922	168.391	163.519	120.327	131.855	147.672	141.203
FBgn0002905	277.882	290.785	258.007	259.773	261.966	244.07	262.338	282.994	280.004	293.753	266.776	294.999	316.549	328.288	347.174	290.948	286.107	298.88	250.165	229.142	236.352	290.613	219.85	234.635	243.489	246.007	251.764	269.782	208.345	245.244	204.743	247.919	218.257	272.717	237.425	278.38	253.853	221.161	217.2	224.864	240.21	291.781	227.42	219.51	235.976	229.715	202.666	234.478	214.052
FBgn0003676	294.423	286.979	260.022	225.987	298.413	326.698	373.445	324.121	306.838	309.546	336.577	268.264	301.697	296.894	316.645	282.94	362.499	316.895	269.785	382.928	290.115	316.393	333.284	404.466	354.746	290.457	308.179	322.905	334.368	288.682	399.736	378.961	287.339	410.202	314.014	273.409	317.85	282.955	327.889	412.865	372.662	284.915	451.034	352.819	316.267	342.086	385.798	366.186	369.645
FBgn0038246	2132.64	2327.04	2133.6	2077.43	1962.46	2002.14	2102.82	1958.43	1914.53	2019.42	2008.94	1993.08	1618.95	1584.93	1745.81	1767.04	2017.17	1989.81	2419.24	1806.99	1843.14	2416.31	2079.22	1774.29	2143.06	2372.7	2039.37	1942.64	2020.43	1818.97	1986	2048.28	1814.14	2489.39	2143.21	1893.98	2383.87	2181.41	1879.62	2432.96	2321.28	2187.5	2317.02	2089.85	2254.02	2448.3	2203.69	2087.36	2212.47
FBgn0043005	92.6274	96.6747	126.988	84.8391	129.844	118.222	111.108	108.693	81.6678	98.9706	100.399	101.406	96.5429	96.8719	89.4558	93.4237	125.397	101.537	112.819	69.2039	81.151	84.3715	121.619	96.0885	99.4017	94.2644	83.3599	138.537	117.893	65.157	109.196	125.14	101.119	139.739	107.224	136.704	104.528	82.7029	109.644	94.9221	94.288	81.5269	107.525	88.2048	71.4784	95.4659	107.437	86.8069	87.2398
FBgn0038815	427.851	416.386	441.433	354.372	456.732	383.902	439.287	393.645	374.505	380.089	404.466	424.061	383.387	406.324	394.031	429.749	504.472	442.179	481.69	441.367	348.949	349.204	369.536	346.366	432.261	424.573	389.855	434.359	456.325	355.649	449.459	479.309	429.507	480.072	413.579	385.258	414.911	421.413	441.71	415.63	425.418	361.293	378.716	394.917	348.579	416.669	452.946	383.148	424.507
FBgn0267763	110.271	117.228	133.035	84.8391	82.0067	111.866	72.0142	109.672	113.168	100.024	91.7938	111.546	80.7619	104.048	88.0358	96.9827	81.4361	91.7112	147.156	59.9767	75.0646	161.712	105.248	63.6866	130.408	120.321	86.7279	89.5801	135.17	79.6363	139.42	160.557	99.1169	102.551	116.16	116.82	193.056	159.366	59.5213	146.53	121.227	102.123	121.798	154.358	129.249	155.132	188.015	65.8535	168.184
FBgn0015569	297.731	297.636	269.093	262.025	242.603	260.596	190.323	240.887	231.003	308.494	304.067	356.764	256.21	269.089	334.394	230.445	247.191	261.213	170.701	255.285	231.28	214.444	185.937	221.227	196.98	178.566	220.609	214.576	242.899	302.256	241.791	253.821	252.298	181.436	223.384	242.339	167.458	223.484	213.023	208.276	191.943	215.403	216.001	197.458	222.268	268.498	295.453	320.288	223.046
FBgn0038960	55.1354	54.8077	57.4468	51.0536	43.2813	38.136	57.6114	48.9608	46.6673	50.5382	37.2912	74.6715	43.63	82.5205	69.5767	58.7235	54.0505	52.4064	55.9192	36.9087	42.6043	70.3096	70.165	26.8154	62.0121	62.0766	48.8371	64.581	60.9789	51.5826	62.3978	48.4032	49.0579	58.6003	66.3769	93.2075	34.1315	40.4222	39.6808	72.8043	35.9192	47.1998	37.1104	33.0768	45.0412	60.6606	54.9395	25.9423	49.4659
FBgn0039544	314.272	332.652	337.626	334.852	306.386	331.783	354.927	300.62	347.672	368.508	325.103	362.295	411.236	409.912	360.663	364.797	378.354	339.823	362.984	359.86	400.683	350.376	302.879	298.321	341.978	302.719	341.018	379.153	304.894	337.549	334.413	283.336	364.43	283.986	362.52	328.09	301.851	315.479	334.154	348.355	303.068	317.526	323.526	286.666	332.913	357.003	316.208	356.208	343.563
FBgn0051437	158.79	163.662	151.176	156.915	129.844	128.391	143	171.363	170.336	163.196	135.778	138.281	128.105	158.762	154.063	166.383	136.207	131.835	114.781	139.946	134.913	183.977	167.227	154.189	151.382	154.808	157.457	116.662	165.659	149.318	142.345	168.821	181.214	81.1389	222.107	130.49	130.126	134.741	120.087	136.393	157.147	150.181	136.071	179.417	174.29	125.299	166.039	135.698	116.02
FBgn0028400	4494.64	4732.49	4667.3	4437.91	4281.43	3880.97	4192.26	4037.31	4083.39	3768.25	3704.26	3971.42	3491.33	3492.77	3698.92	3259.15	4138.83	3824.85	4896.36	3447.89	3721.79	5096.27	4502.26	3254.72	4628.11	4887.96	3856.45	4133.18	4220.75	3826.16	4366.87	4664.41	3870.57	5233.46	4671.91	4086.22	4790.15	4152.8	3653.77	4667.77	4332.76	3539.98	4535.08	4581.64	4119.31	4572.42	4351.21	3622.94	4655.19
FBgn0039233	31.9785	23.5978	21.1646	29.2808	25.0576	22.8816	23.6618	33.2934	25.667	37.9036	26.7732	37.7967	18.5659	31.3937	27.6887	24.913	21.6202	28.6597	22.5639	23.068	22.3165	19.921	28.066	33.5192	27.3583	27.5896	14.3143	21.8742	28.4568	24.4339	27.299	15.3473	32.0378	23.6655	15.3177	39.7685	23.4654	16.7264	38.6366	31.3335	26.9394	21.4545	19.9825	35.0815	15.6665	19.8887	17.0923	15.9645	24.2832
FBgn0288631	233.774	201.723	220.717	226.738	222.101	205.934	269.539	272.222	235.67	240.056	253.389	270.108	242.286	251.149	243.518	221.548	232.057	249.749	197.189	246.058	184.618	220.303	206.987	215.64	236.193	170.136	196.19	256.241	269.323	200.901	259.341	237.294	212.25	242.29	236.149	224.941	210.122	218.837	227.643	255.276	215.515	223.126	256.918	248.577	175.269	245.626	233.188	270.399	252.726
FBgn0039225	35.2866	30.4487	21.1646	47.2997	54.6711	44.492	62.7552	45.044	58.3342	42.1152	59.2835	49.781	39.9168	45.7451	42.598	41.8182	29.5476	40.9425	38.2605	64.5903	49.705	29.2957	40.9296	50.2789	39.2135	52.1137	54.7312	57.2896	60.9789	50.6777	41.9235	30.6947	50.0591	46.2041	61.271	44.7396	34.1315	28.8066	32.3712	45.1571	38.1642	36.0435	32.3526	44.1024	46.9995	52.7051	50.056	61.8624	38.6733
FBgn0051327	4.41083	3.04487	3.02352	7.50789	2.27796	1.2712	12.3453	1.95843	4.66673	2.10576	1.91237	9.21871	3.71319	3.58785	5.67973	4.44875	6.48606	5.73195	10.7914	9.22718	17.2446	5.85913	10.5248	8.93846	13.6791	8.43015	13.4723	16.6661	15.2447	15.3843	15.5994	10.6251	19.0224	3.38079	11.4883	6.21383	4.26644	7.89859	8.35386	3.6863	3.36743	6.86543	3.80619	5.01164	7.83324	6.96105	9.76703	7.98225	6.29565
FBgn0264431	43.0056	33.4936	51.3998	36.0379	37.5864	27.9664	26.7481	42.1063	25.667	35.7979	44.9407	46.0935	42.7017	48.4359	53.2475	45.3772	37.475	46.6744	51.995	18.4544	45.6474	46.873	30.4048	30.1673	39.2135	39.0852	52.2052	35.4154	33.5384	38.0082	32.1739	23.6113	43.0508	21.4116	38.2944	42.2541	49.0641	37.1698	43.8578	40.5493	35.9192	54.9234	44.7227	52.121	36.2288	31.822	36.6264	28.9356	36.8745
FBgn0002609	46.3137	48.718	48.3763	32.2839	36.4474	35.5936	31.892	33.2934	24.5004	28.4277	45.8969	50.7029	84.475	69.0661	98.6853	40.0387	47.5645	49.9498	22.5639	47.6738	30.4316	21.0929	26.8966	31.2846	39.2135	37.5525	21.0505	34.3738	49.7994	57.0124	54.5981	34.2364	47.0555	28.1732	43.4003	33.5547	28.7985	36.2406	29.2385	28.5688	37.0417	38.618	39.965	16.0372	34.2704	64.6383	26.8593	37.9157	82.7429
FBgn0267137	22.0542	21.3141	19.1489	15.7666	14.8068	17.7968	16.4604	9.79217	22.167	21.0576	12.4304	20.2812	13.9245	16.1453	10.6495	16.0155	17.2962	9.8262	25.507	21.5301	16.2302	24.6083	21.0495	15.6423	12.7672	16.8603	20.2084	15.6244	12.1958	13.5744	18.5243	17.7085	13.0154	13.5231	12.7648	18.6415	12.7993	17.6557	21.9289	11.0589	11.2248	12.8727	8.56393	14.0326	11.7499	13.9221	12.2088	10.9756	16.1888
FBgn0037898	19.8487	21.3141	23.1803	13.5142	22.7796	24.1528	22.633	14.6883	25.667	24.2162	18.1675	22.1249	19.4942	18.8362	23.4289	25.8027	14.4135	14.7393	33.3553	30.7573	19.2734	18.7492	21.0495	16.7596	23.7105	32.1879	27.7866	20.8326	25.4079	11.7645	35.0988	17.7085	19.0224	29.3001	19.1472	21.127	22.3988	21.8373	19.8404	11.9805	21.327	32.6108	14.2732	31.0721	29.3747	29.8331	24.4176	25.9423	19.7863
FBgn0038037	631.851	721.635	688.354	684.719	749.45	650.854	633.725	699.161	630.009	564.343	585.185	531.92	466.933	526.517	550.934	575.668	713.467	693.566	570.964	765.856	722.243	653.879	568.337	729.602	744.145	633.794	588.571	645.81	592.511	670.574	745.849	557.227	580.685	641.222	574.416	698.435	553.571	645.826	651.601	580.592	640.934	584.419	848.781	589.368	564.973	629.478	592.126	657.538	653.849
FBgn0037449	37.4921	53.2853	23.1803	30.0316	23.9186	48.3056	31.892	39.1687	36.1672	34.745	28.6855	35.953	38.0602	31.3937	32.6585	24.0232	29.5476	22.1089	38.2605	19.9922	53.7625	36.3266	39.7602	36.8712	47.421	54.4128	42.1009	69.7891	81.3052	63.3471	45.8234	51.9449	53.0626	24.7924	44.6768	58.41	38.398	46.4623	34.4597	39.6277	63.9811	40.3344	41.8681	65.1513	56.791	55.6884	52.4978	54.8779	32.3777
FBgn0002924	37.4921	33.4936	34.2665	42.0442	38.7254	26.6952	37.0359	43.0855	32.6671	30.5335	31.5541	36.8748	40.8451	26.0119	38.3382	42.708	41.0784	45.0367	35.3174	18.4544	39.5611	17.5774	30.4048	30.1673	27.3583	30.6551	31.1547	20.8326	45.7342	33.4835	37.0487	25.9724	29.0343	43.9502	28.0825	43.4968	22.3988	46.9269	33.4154	35.0198	42.6541	29.1781	34.2557	19.0442	39.1662	25.8553	40.289	39.9112	39.5727
FBgn0037623	570.1	580.048	560.358	594.625	589.992	550.429	508.215	605.156	574.008	522.228	520.165	581.701	561.62	555.219	587.142	614.817	627.707	613.319	512.102	553.631	557.913	568.336	523.899	480.442	587.291	547.96	575.099	521.856	626.05	489.582	507.957	571.393	576.68	578.114	582.074	529.419	604.768	546.397	468.861	540.964	534.298	538.078	557.607	604.403	598.264	532.023	548.174	473.946	504.552
FBgn0038989	69.4706	82.9728	60.4703	70.5742	63.783	59.7464	72.0142	61.6907	86.3346	54.7497	67.8891	74.6715	72.4072	87.9023	78.0963	80.0775	106.66	76.9719	73.5778	46.1359	66.9495	55.0758	59.6403	93.8539	65.6598	55.9456	86.7279	63.5394	55.8973	76.9214	62.3978	68.4728	86.1016	61.9811	70.2064	62.1383	69.3297	59.0071	79.3617	45.1571	59.4912	90.1087	63.7537	54.1257	73.4367	71.5994	46.3934	85.8091	82.7429
FBgn0037608	56.2381	60.8975	71.5566	64.5678	64.9219	72.4584	58.6402	69.5244	65.3343	51.5911	63.1082	53.4685	68.694	61.8904	93.7156	53.385	85.0395	89.2546	41.2036	69.2039	79.1222	65.6223	54.9626	84.9154	61.1001	62.8429	68.2035	61.4561	45.7342	63.3471	71.1725	82.6396	75.0886	73.2504	48.5062	47.2251	54.3971	58.0779	72.0521	62.667	43.7766	50.6325	63.7537	67.1559	68.5409	52.7051	62.2648	59.8668	51.2646
FBgn0037483	99.2437	98.1972	69.5409	110.366	108.203	104.238	91.5609	106.735	103.835	98.9706	114.742	123.531	104.898	99.5628	98.6853	88.975	98.7323	103.175	89.2744	112.264	88.2517	153.509	115.772	107.262	84.8106	108.059	112.831	98.9548	106.713	105.88	82.8721	73.195	100.118	96.9159	109.777	106.878	79.9958	107.793	120.087	86.628	99.9003	129.585	81.8331	106.247	122.394	144.193	118.425	125.72	71.051
FBgn0028476	1645.24	1693.71	1639.75	1714.05	1590.02	1592.81	1588.43	1617.67	1669.52	1622.49	1640.81	1856.65	1655.15	1704.23	1622.27	1792.85	1855.01	1808.84	1750.17	1610.14	1593.6	1519.86	1549.48	1631.27	1768.26	1604.79	1603.2	1554.11	1604.76	1590.92	1717.89	1596.12	1547.83	1819.99	1649.21	1742.36	1657.51	1712.6	1718.81	1670.81	1641.06	1616.81	1671.87	1596.71	1580.36	1653.75	1661.62	1656.32	1790.66
FBgn0038046	155.482	187.26	190.482	170.429	198.183	165.256	157.403	186.051	173.836	182.148	218.966	172.39	191.229	230.519	198.081	198.414	215.481	196.524	170.701	193.771	185.633	169.915	139.161	239.104	195.156	144.845	161.668	181.243	210.377	197.281	191.093	220.766	191.226	214.116	176.154	188.901	161.058	148.679	170.21	223.021	133.575	151.898	157.957	181.421	124.353	194.909	195.341	184.589	187.97
FBgn0051202	39.6975	31.2099	32.2508	31.5331	33.0305	47.0344	22.633	31.3349	26.8337	30.5335	39.2036	26.7343	38.9885	25.1149	29.8186	33.8105	33.8717	32.754	32.3742	24.6058	32.4604	32.8111	31.5743	50.2789	40.1255	22.2249	39.5749	19.791	27.4405	36.1983	24.3741	28.3336	28.0331	28.1732	33.1885	45.9824	28.7985	38.5637	34.4597	51.6081	44.899	56.6398	36.1588	51.1187	36.2288	32.8164	35.4055	47.8935	33.277
FBgn0039147	31.9785	34.2548	32.2508	24.776	26.1966	34.3224	24.6906	35.2518	37.3339	35.7979	43.9845	35.953	29.7055	34.9815	35.4983	31.1412	29.5476	38.4859	28.4501	26.1437	36.5179	28.1238	39.7602	35.7539	37.3896	22.2249	52.2052	26.0407	29.4731	28.0537	18.5243	18.889	14.0165	25.9194	34.4649	41.0113	39.4646	37.6345	34.4597	25.8041	40.4091	29.1781	19.031	38.0884	29.3747	39.7774	31.7428	28.9356	40.4721
FBgn0267764	134.53	143.109	118.925	134.391	119.593	114.408	152.259	110.651	156.336	176.884	144.384	203.733	168.95	191.053	144.833	148.588	124.677	122.009	147.156	135.332	133.899	142.963	130.975	166.479	120.376	126.452	154.931	135.412	100.615	146.603	113.096	125.14	155.183	121.708	132.754	155.346	135.459	150.073	198.404	129.942	143.677	171.636	110.38	110.256	138.061	125.299	136.738	126.718	137.605
FBgn0038349	877.755	878.446	872.789	958.757	939.66	894.925	943.386	1018.39	861.012	1047.61	1049.89	1014.06	1034.12	1016.26	1046.49	784.759	962.099	1037.48	778.944	922.718	860.2	1337.05	1528.43	1429.04	975.778	837.651	1048.31	987.464	920.781	1097.71	1049.06	893.688	1155.36	747.154	813.117	912.191	728.495	912.055	1037.97	707.769	972.064	1004.07	1351.2	848.971	1206.32	1005.37	990.133	1333.04	1202.47
FBgn0010441	156.584	162.139	148.152	173.432	161.735	157.629	164.604	185.072	151.669	180.042	177.85	176.077	189.373	181.186	148.383	197.524	128.28	144.936	126.554	209.149	157.23	159.368	177.751	184.356	149.559	156.341	158.3	173.952	158.545	167.417	146.245	121.598	145.171	130.724	146.795	108.121	129.06	169.587	178.564	144.687	150.412	170.777	175.085	169.393	154.707	174.026	189.236	189.578	173.58
FBgn0039402	166.509	169.752	160.246	156.164	165.152	163.985	173.863	169.405	151.669	160.038	174.026	175.155	185.659	143.514	174.652	158.375	177.286	187.517	138.326	186.082	204.906	162.884	129.805	156.423	186.948	160.173	161.668	156.244	166.676	202.711	162.819	165.279	182.215	178.055	145.519	156.589	115.194	158.436	136.794	152.06	169.494	173.352	179.843	142.33	150.79	165.076	137.959	148.669	194.266
FBgn0037715	573.408	529.808	548.264	524.051	496.596	475.429	549.366	525.839	504.007	495.906	465.662	446.186	458.579	449.378	443.019	492.032	492.941	534.709	478.746	582.85	499.078	444.122	443.209	500.554	436.82	455.995	484.161	454.15	376.036	384.607	433.86	429.726	448.529	405.694	455.703	482.193	471.442	510.621	521.072	512.395	444.5	481.438	452.937	466.082	484.682	435.563	387.019	450.997	441.595
FBgn0010399	1456.68	1445.55	1461.37	1509.84	1767.7	1522.9	1542.13	1586.33	1636.86	1419.28	1463.92	1650.15	1370.17	1422.58	1349.65	1654.93	1517.74	1374.85	1557.89	1631.67	1425.21	1374.55	1802.07	1654.73	1510.18	1540.42	1538.37	1707.23	1716.56	1458.79	1361.05	1606.75	1540.82	1505.58	1627.51	1600.68	1548.72	1517.46	1678.08	1397.11	1635.45	1434.87	1414.95	1490.46	1478.52	1505.58	1813	1730.15	1271.72
FBgn0267975	2149.18	2251.68	2156.78	2250.87	2154.95	1993.24	2176.89	2102.38	2189.86	1984.68	1859.78	1981.1	1708.07	1704.23	1849.46	1843.56	2054.64	1931.67	2340.76	1994.61	2056.16	2310.84	2128.34	1750.82	2009.92	2400.29	2118.52	2030.13	1905.59	1961.95	2065.95	1917.24	1987.34	2398.1	1972.16	2044.35	2409.47	2124.26	1747	2290.11	2146.17	2128.28	2070.57	2007.66	2264.79	2378.69	2010.79	1960.64	2211.57
FBgn0015331	539.224	488.702	536.17	599.13	585.436	587.294	603.891	579.696	526.174	543.286	587.098	586.31	610.82	615.316	607.021	546.306	540.505	524.883	537.609	556.707	601.531	513.26	604.589	556.419	520.719	532.632	571.731	592.687	486.815	602.702	521.607	510.004	554.654	487.96	582.074	531.904	530.105	551.508	563.886	529.905	602.77	597.292	560.462	580.347	603.16	534.012	565.267	513.857	508.149
FBgn0027948	4997.47	5311.78	5011.98	5032.54	5427.25	5267.85	5474.11	5273.08	4908.24	5217.02	5157.66	5606.82	5367.41	5093.85	5488.75	5023.53	5565.76	4957.32	5631.16	5307.17	5091.21	5625.94	5384	5615.59	6094.51	6021.43	5546.38	5735.21	5222.84	5598.98	6243.68	5781.23	5854.91	6432.51	5319.09	5454.5	5649.83	5460.25	5387.2	5511.93	5750.44	5309.55	6107.99	5226.13	5589.02	5960.65	5430.47	5757.2	5821.68
FBgn0011655	607.592	571.675	602.688	632.915	695.918	686.448	685.164	643.345	705.843	641.203	641.6	608.435	749.136	711.291	634	615.707	719.953	690.29	610.206	682.812	602.546	446.466	637.332	626.81	569.052	485.883	632.356	599.978	652.474	575.553	670.776	530.074	625.738	679.538	611.433	697.192	626.1	623.989	723.653	584.278	511.849	604.157	567.122	524.217	512.098	581.745	622.648	684.478	598.087
FBgn0266758	1948.48	1976.12	1964.28	2054.16	2332.63	2074.6	2000.97	1965.29	2021.86	1562.47	1564.32	1439.04	1129.74	1266.51	1110.39	1618.46	1444.23	1527.97	1925.78	2009.99	1743.73	2110.46	2097.93	2058.08	1876.78	1981.85	1773.29	1542.65	1502.11	1485.04	1331.8	1234.87	1177.39	1622.78	1784.52	1549.73	1913.5	2009.96	1933.92	2026.54	2280.87	1869.97	2010.62	1868.34	1834.94	1565.24	1507.79	1666.29	1168.29
FBgn0265067	298.834	292.308	290.258	276.29	235.769	311.444	236.618	260.472	322.005	251.638	238.09	283.014	233.931	258.325	268.367	333.656	277.459	303.793	371.813	246.058	308.374	296.472	313.404	332.958	307.325	304.252	277.024	236.45	303.878	261.533	264.216	368.336	303.358	313.286	316.567	365.373	308.25	276.451	199.448	256.198	242.455	200.814	276.9	319.742	267.309	244.631	291.79	180.598	244.631
FBgn0039075	1198.64	1226.32	1103.58	1317.63	1334.89	1269.93	1193.38	1153.52	1199.35	1253.98	1271.73	1321.04	1332.11	1409.13	1277.23	1409.36	1255.41	1290.51	1305.76	1154.94	1311.6	1170.65	1216.19	1254.74	1112.57	1269.12	1270.61	1269.75	1212.46	1281.42	1189.46	1251.4	1305.54	1318.51	1291.8	1241.52	1084.74	1176.43	1217.58	1220.16	1277.38	1225.48	1159.94	1219.83	1258.21	1199.29	1226.98	1354.99	1013.6
FBgn0267798	82.7031	66.9872	81.635	60.8139	63.783	45.7632	52.4675	64.6283	64.1676	92.6534	58.3273	78.359	50.128	72.6539	57.5073	56.944	50.4472	49.9498	37.2794	27.6815	34.4892	38.6703	25.7272	30.1673	28.2702	26.8232	37.0488	43.7484	31.5058	28.0537	44.8484	23.6113	22.026	27.0463	42.1238	33.5547	36.2647	27.8774	15.6635	21.1962	24.6945	20.5963	25.6918	20.0465	16.6456	25.8553	42.7307	32.9268	21.5851
FBgn0039094	731.095	612.781	603.696	584.114	560.379	394.072	385.79	362.31	366.339	444.315	336.577	380.733	237.644	252.046	218.67	439.536	361.778	349.649	708.309	644.365	591.388	433.576	453.734	434.633	417.67	321.112	315.757	345.821	321.155	266.058	324.663	293.961	273.322	478.945	451.874	416.327	743.427	645.826	689.194	567.69	580.32	514.049	404.408	499.159	404.391	427.608	448.062	519.844	328.273
FBgn0051223	54.0327	42.6282	44.3449	41.2934	38.7254	31.78	48.3524	45.044	46.6673	33.6921	43.9845	47.0154	58.4827	45.7451	45.4378	34.7002	44.6818	47.4933	36.2984	49.2116	55.7913	41.0139	45.6073	45.8096	45.5971	25.2905	45.469	38.5403	51.832	42.533	47.7733	37.7781	38.0449	34.9348	43.4003	42.2541	71.4629	33.4529	32.3712	57.1376	37.0417	48.9162	38.0619	51.1187	42.1037	46.7385	31.7428	38.9135	40.4721
FBgn0263490	3851.76	3768.03	3458.9	3621.05	3700.55	3457.66	3559.56	3687.73	3862.89	4466.31	4394.63	4532.84	4570.94	4648.06	4097.93	4463.88	3730.21	3760.98	4058.55	3772.38	3813.08	3451.03	3721.09	3539.63	3503.68	3815.03	3864.02	4097.77	3961.59	4190.86	3912.54	4128.44	4228.99	4045.67	3713.28	4031.53	4290.97	4077.53	4331.48	3969.22	3781.62	3844.64	3650.14	4042.39	3952.85	3949.9	4230.34	4086.91	4248.67
FBgn0250910	2417.14	2365.87	2355.32	2514.39	2534.23	2542.4	2413.51	2464.69	2663.54	2437.41	2460.26	2494.58	2469.27	2366.19	2162.56	2596.29	2466.15	2381.22	2435.92	2469.81	2390.91	2503.02	2845.19	2769.81	2412.09	2334.39	2625.41	2625.95	2442.2	2453.34	2226.82	2435.51	2518.97	2342.88	2496.79	2483.05	2494.8	2482.95	2668.01	2335.27	2504.24	2626.88	2356.98	2679.22	2540.91	2521.89	2733.55	2604.21	2157.61
FBgn0262617	3471.32	3417.11	3152.52	3595.53	3816.73	3844.11	3330.14	3339.13	3824.39	3339.73	3408.8	3554.73	3918.34	3948.43	3642.84	3809.02	3346.09	3293.41	3424.8	3703.18	3429.64	2984.64	3807.62	3441.31	3215.51	3252.51	3457.33	3437.38	3423.96	3404.45	3264.18	3526.35	3773.45	3520.53	3442.66	3369.14	3492.08	3936.29	3880.37	3493.69	3752.44	3668.71	3319	3735.67	3547.48	3441.74	3796.93	3919.28	3434.73
FBgn0038360	137.838	163.662	166.293	150.158	158.318	169.07	171.805	142.966	138.835	167.408	161.595	124.453	164.309	156.968	154.773	139.691	190.258	164.589	135.383	169.165	179.546	181.633	130.975	149.719	156.854	141.78	178.508	154.161	144.317	182.802	158.919	142.848	158.187	118.328	160.836	145.404	179.19	131.488	169.166	152.06	135.82	159.621	140.829	117.272	152.748	143.199	150.168	162.638	153.794
FBgn0051352	1413.67	1337.46	1373.68	1461.79	1725.56	1747.9	1658.38	1555	1598.36	1441.39	1470.61	1324.73	1214.21	1355.31	1167.18	1432.5	1382.97	1297.88	2021.92	1977.69	1634.18	1919.45	2198.5	1789.93	1824.8	1900.62	1515.63	1935.35	1674.89	1391.83	1703.26	1613.83	1480.75	1892.11	1875.15	1885.28	1706.58	1755.81	1630.05	1813.66	1807.19	1563.6	1579.57	1600.72	1548.04	1607.01	1686.03	1557.54	1460.59
FBgn0037290	270.163	264.143	330.571	283.798	296.135	246.613	300.402	378.957	310.338	326.392	311.716	256.28	282.202	208.992	283.987	169.052	248.632	307.069	241.335	256.823	259.683	346.861	295.863	386.589	266.287	356.365	377.224	191.66	250.013	295.921	242.766	182.988	269.318	155.516	276.996	203.814	299.717	348.932	359.216	352.041	347.968	412.784	366.346	311.724	362.288	304.297	290.569	358.203	300.393
FBgn0037262	401.386	338.742	322.508	385.905	388.393	355.936	365.215	376.998	379.172	353.767	353.788	342.936	358.323	350.712	288.246	332.766	344.482	312.801	362.984	364.474	355.035	328.111	322.759	347.483	300.029	387.021	339.334	390.611	308.96	351.124	309.064	348.267	331.391	363.998	416.132	328.09	411.711	360.083	455.285	341.904	399.601	305.511	277.852	409.952	347.6	338.108	352.834	418.07	330.072
FBgn0045473	38.5948	43.3894	35.2744	26.2776	25.0576	30.5088	26.7481	36.231	35.0005	34.745	34.4227	39.6404	49.1998	50.2299	44.7279	48.0465	36.0337	42.5802	35.3174	27.6815	24.3453	19.921	19.8801	20.1115	23.7105	17.6267	31.1547	20.8326	19.31	45.2479	36.0737	25.9724	32.0378	32.6809	22.9766	50.9534	35.1981	29.7359	40.7251	33.1767	19.0821	47.1998	26.6433	41.0954	48.9578	20.8832	20.7549	16.9623	23.3839
FBgn0267767	13.2325	22.0753	15.1176	18.0189	12.5288	15.2544	8.2302	9.79217	23.3337	16.8461	14.3428	20.2812	22.2791	12.5575	12.0694	17.795	11.5308	11.4639	10.7914	13.8408	9.12948	9.37461	14.033	8.93846	13.6791	23.7577	14.3143	16.6661	16.261	18.0992	12.6746	11.8057	11.013	15.777	21.7001	18.6415	6.39966	19.5142	8.35386	12.902	24.6945	24.029	11.4186	9.02094	10.7707	16.9054	20.7549	16.9623	17.0882
FBgn0037679	438.878	405.729	444.457	334.852	305.247	446.191	390.934	379.936	407.173	396.935	377.693	339.248	400.096	438.614	421.72	385.262	358.896	408.606	411.055	470.586	425.028	421.857	453.734	454.744	339.243	391.619	363.752	357.279	298.797	350.219	398.761	455.698	425.502	440.629	412.303	415.084	423.444	404.687	412.472	461.709	493.889	385.322	390.135	437.015	369.142	318.22	317.428	364.19	376.84
FBgn0039282	2047.73	2120.75	2030.8	1993.34	2092.31	1934.77	2007.14	1972.14	2129.2	2035.22	2014.68	2198.66	1980.99	1868.37	1985.78	2039.31	1928.52	1913.65	2301.51	1990	2100.8	2497.16	2185.64	1977.64	2159.48	2390.33	2188.41	2134.3	2176.95	2132.99	2016.23	2145.09	2116.5	2275.27	2264.47	2015.77	2647.33	2542.88	2362.05	2610.82	2808.43	2493.87	2539.68	2810.53	2653.51	2628.29	2601.69	2554.32	2458.9
FBgn0037896	147.763	166.707	152.184	111.868	127.566	130.934	144.028	121.423	91.0013	91.6005	100.399	120.765	131.818	121.987	155.483	167.273	161.431	141.661	170.701	170.703	189.69	158.197	135.652	140.781	139.527	135.649	130.513	198.951	196.149	97.7355	182.319	197.154	149.176	181.436	134.03	197.6	150.392	136.135	178.564	152.981	141.432	114.138	189.358	122.284	98.8947	172.037	169.702	156.652	187.97
FBgn0266668	269.061	250.441	269.093	253.767	240.325	247.884	283.942	282.994	231.003	253.744	285.899	289.467	275.704	287.925	283.987	241.122	317.096	303.793	264.88	306.035	264.755	269.52	242.069	260.333	277.23	277.429	282.918	270.824	255.095	302.256	322.714	286.877	294.347	280.605	261.678	311.934	243.187	237.887	270.456	285.688	278.374	254.879	290.222	244.568	299.622	256.565	242.955	268.403	252.726
FBgn0037363	3422.8	3522.92	2986.23	3530.21	3321.27	3092.83	3036.94	3038.51	3168.71	3120.73	3041.62	3410.92	3167.35	3238.93	3034.4	2880.12	3023.95	2873.34	3264.89	2954.24	3098.95	2907.3	2847.53	3041.31	3118.84	3198.86	3344.5	2948.85	2768.44	3517.57	3195.94	2767.24	3140.71	3214	3239.7	2899.37	3109.17	3233.78	3351.99	2894.66	2751.19	3108.32	2951.7	3176.37	3103.92	3093.69	2801.92	2954.43	3262.95
FBgn0014018	1210.77	1191.31	1154.98	1559.39	1412.34	1370.35	1888.83	1633.33	1701.02	2011	1742.17	1710.99	1350.67	1375.94	1397.92	1286.58	1361.35	1346.19	801.508	1047.29	889.617	1065.19	1107.44	1210.04	1248.45	992.459	1151.88	1173.92	1393.37	1654.26	971.066	684.728	994.173	731.377	994.377	1086.18	1291.66	1339.97	1356.46	2134.37	1925.05	2483.57	1991.59	1708.97	2257.93	1965.01	1798.35	2096.34	1819.44
FBgn0037552	68.3679	89.0625	78.6114	92.347	76.3118	71.1872	78.1869	79.3166	68.8343	72.6487	87.969	69.1403	75.1921	60.0965	105.075	62.2825	69.9053	81.885	86.3313	89.1961	98.3955	96.0897	92.384	97.2058	104.873	85.8343	113.673	66.6643	72.1583	76.0165	96.5216	53.1254	102.12	103.677	71.4828	85.7509	65.0632	80.3798	81.4502	53.4513	97.6554	89.2505	90.397	59.1373	82.2491	92.4826	79.3571	83.8136	132.209
FBgn0038597	115.784	143.109	125.98	114.871	126.427	160.171	148.144	151.779	145.835	153.72	130.041	146.577	153.169	148.896	178.202	140.58	146.297	157.219	141.269	141.483	132.885	141.791	141.499	155.306	192.42	141.78	164.194	186.452	167.692	137.554	130.645	119.237	167.197	117.201	117.436	162.802	114.127	124.984	152.458	139.158	133.575	151.898	156.054	158.368	150.79	159.11	170.923	169.623	145.699
FBgn0263408	18.746	14.4631	19.1489	27.0284	26.1966	16.5256	22.633	30.3557	31.5005	26.322	18.1675	15.6718	27.8489	23.321	17.0392	22.2437	18.0168	21.2901	11.7725	19.9922	13.187	21.0929	14.033	14.525	17.3269	13.0284	8.42019	13.5412	21.3426	15.3843	7.79972	7.08339	16.0189	3.38079	7.65887	13.6704	11.7327	11.6156	15.6635	6.45102	12.3472	12.8727	14.2732	13.0303	9.79156	11.9332	19.5341	14.9667	11.6919
FBgn0082582	5127.59	4810.14	4803.36	4754.75	4814.47	4825.47	4546.15	4559.23	4922.24	4713.74	4429.05	4378.89	4032.52	4352.06	3944.57	4580.43	4135.23	4240.82	5223.05	4764.3	4712.84	4745.9	4846.07	4275.94	4442.07	5118.63	4607.53	4192.56	4268.52	4260.54	4136.78	4383.44	4357.14	4929.19	5086.77	4460.29	5081.33	5115.04	4661.46	4658.56	4918.69	4265.15	4722.53	4333.06	4446.35	4168.68	4212.03	4158.75	4150.63
FBgn0002868	444.391	519.912	426.316	485.01	443.064	462.717	373.445	452.398	313.838	341.133	352.832	342.936	415.877	275.367	440.179	358.569	532.578	611.681	549.381	707.417	968.74	453.497	429.176	856.975	515.247	498.912	710.664	420.818	386.2	663.334	484.558	408.475	617.729	537.545	552.715	862.48	406.378	395.859	635.938	432.218	420.928	587.852	396.795	498.157	325.08	609.589	477.364	554.766	527.936
FBgn0037589	220.542	216.947	259.015	276.29	293.857	235.172	231.474	256.555	326.671	272.696	242.871	306.983	244.142	317.525	296.056	298.956	223.409	217.814	238.392	266.05	224.18	261.317	311.065	208.937	261.727	307.317	244.185	291.656	333.351	264.248	303.214	266.808	293.346	242.29	275.719	260.981	324.249	303.863	216.156	239.609	282.864	315.81	277.852	321.747	309.413	303.303	352.834	267.405	250.927
FBgn0010389	270.163	331.891	351.736	309.325	287.023	293.647	300.402	313.349	271.837	293.753	323.191	320.811	318.406	333.67	335.104	263.366	302.683	291.511	333.553	301.421	315.474	341.001	259.611	279.327	415.846	300.42	354.49	341.654	291.682	380.987	374.387	410.837	350.413	351.602	270.614	293.293	325.316	275.986	311.181	311.492	266.027	289.206	329.236	257.598	323.121	363.964	278.36	336.252	385.834
FBgn0262904	51.8273	60.1362	49.3841	57.8107	44.4203	49.5768	46.2949	52.8777	50.1674	43.168	31.5541	43.3279	38.0602	42.1572	46.8578	38.2592	44.6818	47.4933	61.8054	47.6738	64.9208	67.9659	58.4709	64.8039	29.1822	61.3102	46.311	58.3312	43.7015	51.5826	29.249	34.2364	40.0472	36.0617	52.3356	43.4968	75.7293	57.1486	62.654	59.9023	50.5114	50.6325	59.9475	33.0768	60.7076	60.6606	21.9758	27.9379	26.082
FBgn0259152	470.856	448.358	466.629	448.221	438.508	495.768	441.344	432.814	388.506	515.911	427.415	438.811	434.443	456.554	470.708	397.718	410.063	436.447	523.874	387.542	457.489	571.851	458.412	354.187	500.656	463.658	416.799	432.276	406.526	469.673	539.156	525.351	505.596	446.264	444.215	464.795	502.373	483.673	353.995	548.337	497.257	519.198	536.673	467.084	494.474	490.257	433.412	419.068	597.188
FBgn0039347	578.922	532.853	585.554	618.65	545.572	519.921	531.876	567.946	623.009	604.353	621.52	597.372	526.345	521.135	580.043	562.322	459.069	520.788	754.418	662.819	645.15	794.498	850.166	645.804	841.723	771.742	743.503	672.892	942.124	627.136	642.502	786.256	638.754	684.046	808.011	801.584	645.299	660.229	523.161	674.592	644.301	633.335	614.7	904.099	681.492	702.072	787.467	514.855	623.27
FBgn0037668	14.3352	11.4183	17.1333	6.00631	9.11185	15.2544	17.4892	10.7714	5.83342	9.47591	18.1675	18.4374	13.9245	11.6605	17.0392	20.4642	19.4582	18.0147	7.8483	13.8408	9.12948	16.4056	8.18592	10.0558	13.6791	13.7948	15.9984	10.4163	15.2447	11.7645	8.77469	17.7085	10.0118	9.01543	11.4883	22.3698	9.59949	14.4033	11.4866	19.3531	11.2248	18.0217	4.75774	20.0465	8.8124	7.95549	4.88351	4.9889	14.3901
FBgn0038881	13748.6	13875.5	13315.6	14797.3	15047.1	14001	13420.4	13175.4	14682.7	13462.1	13190.6	15064.3	13366.6	13112.7	12481.9	14801	13600.6	12858.4	14529.2	12685.8	13203.3	14487.3	14465.7	14227.8	13310.7	14473.8	14336.2	13370.4	13207	13373.5	12564.4	12803.2	13622.1	13572.7	13724.7	13334.9	14819.5	14841.5	14544.1	14419.9	14552.9	14646.5	13697.5	14753.3	15282.7	13771.9	14557.8	13698.5	12597.6
FBgn0038796	101.449	102.003	107.839	104.36	93.3965	111.866	114.194	109.672	129.502	92.6534	97.5309	117.999	103.041	115.708	110.045	113.888	82.1568	90.0735	86.3313	109.188	104.482	106.636	135.652	113.965	120.376	91.9653	101.042	134.37	119.925	94.1157	77.0223	105.07	115.136	72.1234	117.436	120.548	107.728	123.59	103.379	80.1769	122.35	88.3923	119.895	127.296	97.9156	123.31	124.53	105.765	107.026
FBgn0038014	9.92437	15.2244	23.1803	12.7634	17.0847	21.6104	20.5755	12.7298	7.0001	17.8989	16.2551	16.5937	25.9923	18.8362	23.4289	12.4565	12.9721	15.5581	10.7914	15.3786	18.259	23.4365	17.5413	16.7596	10.9433	22.2249	15.1563	13.5412	12.1958	12.6694	17.5494	24.7919	22.026	15.777	21.7001	26.0981	22.3988	24.625	27.1501	21.1962	28.0619	24.8872	14.2732	26.0605	20.5623	15.911	13.4297	15.9645	10.7926
FBgn0041621	192.974	196.394	173.348	165.924	146.929	120.764	169.748	157.654	175.003	155.826	182.631	200.046	227.433	227.828	252.748	207.312	191.699	200.618	234.468	179.93	232.295	269.52	222.189	222.344	220.69	261.335	263.552	283.323	254.079	213.57	205.718	257.363	239.282	151.008	224.66	285.836	279.452	251.826	169.166	249.747	169.494	266.893	192.213	205.477	261.435	232.698	197.782	179.601	213.153
FBgn0037911	212.823	270.232	246.921	234.246	199.322	222.46	216.043	222.282	214.67	252.691	232.353	214.796	284.987	250.252	254.878	275.822	221.968	245.655	259.975	202.998	243.453	237.881	194.123	262.567	218.866	193.127	245.027	222.909	201.23	249.768	235.942	216.043	260.307	233.274	213.172	233.64	251.72	209.08	256.881	224.864	204.291	227.417	183.649	214.498	208.56	168.06	180.69	206.541	220.348
FBgn0037685	44.1083	44.9119	45.3528	38.2902	38.7254	25.424	33.9496	42.1063	44.334	49.4853	36.335	58.9997	48.2715	59.1995	45.4378	41.8182	47.5645	44.2179	39.2415	36.9087	45.6474	44.5294	36.2519	44.6923	44.6852	31.4215	42.943	44.79	29.4731	40.7231	45.8234	36.5975	48.0567	47.331	31.912	42.2541	33.0649	46.9269	25.0616	40.5493	30.3068	41.1926	22.8371	37.0861	46.0203	48.7274	50.056	38.9135	41.3714
FBgn0039015	31.9785	35.7773	30.2352	43.5458	33.0305	27.9664	32.9208	41.1271	57.1675	32.6392	53.5464	57.156	36.2036	34.9815	48.9877	32.9207	33.151	30.2974	33.3553	26.1437	45.6474	45.7012	29.2354	30.1673	29.1822	40.618	40.4169	36.457	41.6689	45.2479	35.0988	31.8753	44.052	28.1732	24.2531	39.7685	30.9317	37.1698	39.6808	28.5688	46.0215	42.0507	21.8856	27.0628	33.2913	55.6884	36.6264	29.9334	44.969
FBgn0037254	17.6433	17.508	9.07055	24.0252	14.8068	15.2544	19.5467	15.6675	18.6669	10.5288	14.3428	13.8281	14.8528	26.0119	22.009	26.6925	11.5308	12.2827	19.6208	38.4466	15.2158	37.4984	30.4048	29.05	14.5911	18.3931	21.8925	20.8326	21.3426	15.3843	8.77469	18.889	21.0248	18.0309	25.5296	21.127	20.2656	27.4128	12.5308	30.4119	25.8169	19.7381	9.51548	26.0605	18.604	13.9221	17.0923	12.9712	11.6919
FBgn0266137	925.172	860.938	1032.03	912.208	957.883	1076.71	926.926	884.233	1111.85	886.524	865.347	947.683	904.161	932.84	764.634	1087.27	982.999	806.567	1080.12	938.097	921.063	1071.05	1277	937.422	984.898	1038.44	893.382	1055.17	1181.97	809.033	949.616	1218.34	975.15	1050.3	1253.5	990.485	1135.94	1077.46	900.129	1090.22	1135.95	813.553	984.852	1127.62	857.74	984.492	1248.96	935.918	933.556
FBgn0038460	156.584	154.527	186.45	146.404	165.152	157.629	191.352	170.384	162.169	181.095	161.595	156.718	161.524	164.144	164.712	120.116	159.99	171.958	202.094	164.551	146.072	230.85	190.615	166.479	194.244	203.856	126.303	216.659	196.149	199.091	217.417	214.863	206.243	145.374	158.283	176.473	198.389	159.366	144.104	137.315	165.004	118.429	223.614	194.451	145.894	216.787	222.2	199.556	185.272
FBgn0261053	499.527	414.864	455.543	566.095	599.104	486.869	453.69	455.336	506.341	520.122	537.376	597.372	451.152	562.395	531.055	544.527	448.259	501.136	431.657	510.571	481.834	453.497	481.8	448.041	403.99	443.733	474.057	504.148	484.782	533.925	409.485	525.351	446.527	339.206	505.486	494.621	458.642	484.137	423.958	376.924	373.784	504.609	423.439	466.082	495.453	352.03	428.528	484.921	355.255
FBgn0037375	658.316	619.632	655.095	602.883	695.918	690.261	714.998	638.449	732.677	613.828	655.943	685.872	702.721	678.103	582.172	749.169	794.903	676.37	697.518	733.561	652.251	616.381	729.716	789.937	618.297	602.373	676.141	738.515	656.539	616.277	647.377	684.728	686.81	718.981	659.94	668.608	682.63	681.602	800.927	730.808	715.017	635.91	703.194	665.545	625.68	617.545	721.539	713.413	564.81
FBgn0014930	221.644	230.649	225.756	201.211	250.576	237.714	237.647	268.305	198.336	239.004	265.819	223.093	195.871	196.435	215.12	185.068	220.526	301.337	179.53	175.316	191.719	200.382	180.09	194.412	195.156	186.23	216.399	194.785	178.871	199.091	250.566	180.626	160.189	208.482	185.089	217.484	157.858	156.578	189.006	217.491	175.106	170.777	222.662	178.414	198.769	209.826	194.12	197.561	229.342
FBgn0037626	7.71895	7.61218	11.0862	36.0379	29.6135	15.2544	26.7481	14.6883	18.6669	15.7932	21.0361	16.5937	14.8528	13.4544	17.7492	9.78725	15.8548	12.2827	15.6966	15.3786	16.2302	10.5464	10.5248	0	10.0314	16.0939	3.36807	1.04163	4.06526	4.52479	2.9249	2.36113	1.00118	9.01543	7.65887	7.4566	4.26644	9.75708	5.22116	8.29417	7.85733	14.589	10.467	18.0419	6.85409	8.94992	8.54615	3.99112	8.99379
FBgn0051051	67.2652	72.3157	55.4311	55.5584	61.505	52.1192	56.5826	58.753	66.501	49.4853	47.8092	44.2498	55.6978	63.6843	72.4166	53.385	75.6707	72.0588	55.9192	55.3631	87.2373	36.3266	50.2849	54.7481	54.7165	67.4412	67.3615	73.9557	77.2399	66.062	60.4479	46.042	75.0886	69.8696	81.6947	64.6239	57.5969	61.7949	76.229	72.8043	53.8788	84.1015	55.1898	65.1513	50.9161	55.6884	58.6022	67.8491	56.6609
FBgn0267694	39.6975	39.5834	28.2195	34.5363	30.7525	36.8648	51.4387	37.2102	45.5007	32.6392	36.335	26.7343	28.7772	46.642	29.1086	43.5977	25.2236	31.1163	44.1467	43.0602	33.4748	50.3885	56.132	34.6366	40.1255	45.9826	17.6824	60.4145	40.6526	38.9132	33.1488	60.2088	34.0402	37.1886	40.8473	43.4968	31.9983	43.2099	38.6366	32.2551	41.5316	31.7526	36.1588	37.0861	32.3121	36.7941	48.8351	37.9157	26.9814
FBgn0045035	764.176	676.723	636.954	665.95	618.467	724.584	633.725	588.509	721.01	658.049	596.659	702.466	722.215	663.752	791.613	655.746	629.869	652.623	759.323	593.615	731.373	789.811	687.617	724.016	642.007	658.318	714.874	673.934	641.295	716.727	648.352	756.742	691.816	690.807	742.911	758.088	686.897	694.147	707.99	787.024	764.406	747.473	698.436	661.536	767.658	715	777.7	733.369	682.629
FBgn0037754	2224.16	2201.44	2156.78	1842.44	1968.16	1966.55	1721.14	1742.03	1902.86	1859.38	1762.25	1702.7	1903.94	1823.52	1742.97	1843.56	1875.19	1708.12	2655.67	2159.16	2308.74	2308.5	2379.76	2006.69	1974.36	2374.24	2108.41	2077.01	2038.73	1914.89	1970.41	2430.78	2113.49	2399.23	2430.42	1968.54	2649.46	2426.26	2326.55	2412.68	2510.98	2186.64	2040.12	2587.01	2218.77	2144	2193.92	2171.17	2032.6
FBgn0267769	124.606	118.75	163.27	105.11	121.871	129.662	108.021	130.236	173.836	147.403	139.603	106.015	100.256	134.544	111.465	144.139	85.0395	122.009	172.663	95.3476	110.568	254.286	159.041	147.485	141.351	158.64	115.357	127.079	173.79	99.5454	155.994	162.918	116.137	126.216	168.495	123.034	196.256	219.767	134.706	184.315	227.863	160.479	199.825	240.559	193.873	178.004	218.537	123.725	173.58
FBgn0038476	591.051	601.362	600.672	650.934	658.331	587.294	621.38	609.073	499.341	609.617	685.585	620.419	540.269	504.99	520.405	507.157	585.908	562.55	552.324	627.448	562.985	587.085	494.664	565.358	619.209	574.017	655.091	614.561	540.679	691.388	729.274	612.713	627.741	675.03	557.821	490.893	625.033	640.251	544.045	620.219	537.666	607.59	691.775	476.105	591.41	624.506	572.592	583.702	667.339
FBgn0051407	79.3949	66.226	75.5879	65.3186	51.2542	44.492	58.6402	60.7114	63.0009	88.4418	71.7139	64.531	65.9091	71.757	75.2564	93.4237	69.9053	68.7834	64.7485	69.2039	72.0215	77.3405	57.3014	67.0385	72.9554	78.1705	57.2573	51.0398	69.1094	66.062	61.4228	60.2088	86.1016	54.0926	67.6534	78.2943	66.1298	77.1274	58.477	47.9218	41.5316	60.9306	70.4145	77.1792	62.666	71.5994	78.1362	40.909	62.9565
FBgn0039003	254.725	226.843	255.991	244.006	296.135	275.85	243.82	272.222	285.837	269.537	293.549	258.124	249.712	263.707	273.337	258.917	290.432	269.402	247.222	313.724	208.964	224.991	243.239	287.148	300.941	246.774	218.083	317.697	259.16	250.673	234.967	273.891	266.314	279.478	255.296	210.028	251.72	251.826	291.341	270.943	240.21	228.275	234.081	262.61	242.831	263.526	268.593	301.33	220.348
FBgn0039731	22.0542	22.8365	23.1803	20.2713	27.3356	25.424	33.9496	18.6051	40.8339	21.0576	23.9046	31.3436	35.2753	35.8785	28.3987	26.6925	28.1063	31.1163	13.7345	23.068	27.3884	19.921	21.0495	30.1673	22.7986	22.9913	36.2068	26.0407	39.6363	21.719	22.4242	22.4307	35.0413	25.9194	16.5942	29.8264	21.3322	24.1604	13.575	36.863	22.4495	20.5963	19.9825	17.0396	31.333	19.8887	19.5341	20.9534	17.0882
FBgn0087013	3193.44	3296.84	3273.46	3125.53	3846.34	3676.31	3536.93	3404.74	2896.88	3025.97	3443.22	3093.8	3432.84	3795.94	3645.68	3377.49	3877.22	3679.09	3658.29	3809.29	3364.72	3106.51	3509.42	3636.84	3452.61	3327.61	3104.52	3677.99	3813.21	3415.31	3990.53	3741.21	3670.33	4170.76	3377.56	3892.34	3095.3	3234.71	3323.79	3189.57	3102.52	2777.06	3728.16	3086.17	2608.47	3553.12	3383.05	3863.41	3986.95
FBgn0038302	30.8758	25.1202	32.2508	24.776	22.7796	25.424	24.6906	38.1895	21.0003	27.3749	21.9923	27.6561	24.1357	26.0119	34.0784	24.913	24.5029	25.3843	29.4311	23.068	32.4604	23.4365	22.2189	32.4019	30.0941	29.8887	25.2606	26.0407	34.5547	32.5785	23.3992	12.9862	18.0213	13.5231	42.1238	21.127	97.0615	105.005	85.6271	106.903	94.288	112.421	97.0579	107.249	118.478	102.427	86.6824	96.7847	69.2522
FBgn0051451	9623.33	10691.3	13981.8	7511.64	10890.9	9322.98	8387.6	8807.08	7920.61	7927.13	9157.38	7451.48	6304.07	7079.72	5844.44	6991.65	11741.2	8073.86	17929.4	10854.2	10076.9	11805	11515.3	9575.33	12179	15068.5	7602.59	16424.4	12351.3	7870.42	14418.8	19068.5	9911.69	25311.9	13337.9	9883.72	17630	12552.3	13426.7	18784.4	14968.2	7253.32	13595.7	13033.3	7248.69	15372	12838.8	7829.59	14685.1
FBgn0051514	46.3137	49.4792	51.3998	57.8107	33.0305	47.0344	30.8632	61.6907	43.1673	67.3843	58.3273	41.4842	61.2676	60.0965	73.8365	64.9517	43.2404	53.2252	76.521	64.5903	49.705	59.7631	71.3345	62.5693	49.2449	62.8429	76.6237	51.0398	79.2725	46.1529	50.6982	68.4728	56.0661	37.1886	54.8886	39.7685	77.8625	59.0071	60.5655	65.4318	48.2665	67.7961	69.463	77.1792	55.8119	54.694	64.7066	47.8935	44.969
FBgn0038462	93.7301	89.0625	118.925	84.8391	93.3965	81.3568	97.7336	86.1711	96.8347	97.9177	85.1005	74.6715	60.3393	99.5628	82.3561	77.4082	75.6707	103.175	97.1227	78.4311	78.1078	98.4334	78.351	71.5077	109.433	104.227	87.5699	81.2471	91.4683	66.9669	92.6217	136.946	84.0992	75.5042	91.9065	99.4213	63.9966	87.3491	79.3617	112.432	98.7779	86.676	112.283	93.2164	83.2282	109.388	67.1483	74.8336	128.611
FBgn0039584	1290.17	1382.37	1334.38	1370.19	1207.32	1211.45	1317.86	1174.08	1248.35	1292.94	1244.95	1302.6	1281.05	1170.54	1253.09	1253.66	1393.78	1215.99	1397.98	1224.14	1312.62	1274.95	1238.41	1223.45	1270.34	1357.25	1380.07	1233.29	1095.59	1308.57	1262.58	1164.04	1335.58	1303.86	1341.58	1148.32	1372.73	1277.25	1276.05	1335.36	1346.97	1502.67	1299.81	1322.07	1386.48	1315.64	1226.98	1306.1	1304.1
FBgn0028487	885.474	851.042	821.389	766.555	904.351	929.247	977.336	928.298	929.847	890.736	939.93	920.949	790.909	835.969	793.032	819.46	796.344	814.756	925.119	916.567	781.078	903.478	962.43	813.4	1059.68	1007.79	853.807	846.844	881.145	644.33	848.22	821.673	685.809	869.989	1007.14	795.371	907.685	804.263	757.069	927.103	908.083	712.288	877.327	794.845	860.678	799.527	730.085	776.273	738.39
FBgn0044511	14.3352	22.0753	17.1333	28.53	27.3356	36.8648	20.5755	19.5843	15.1669	25.2691	18.1675	32.2655	21.3508	13.4544	20.589	24.913	26.6649	29.4786	37.2794	29.2194	32.4604	25.7802	16.3718	26.8154	22.7986	9.19653	26.1026	9.37466	16.261	28.9587	26.3241	15.3473	23.0272	25.9194	20.4237	32.3119	30.9317	15.7972	26.1058	15.6668	12.3472	20.5963	21.8856	14.0326	20.5623	23.8665	13.4297	6.98447	27.8808
FBgn0038447	126.811	137.019	148.152	194.454	240.325	200.85	203.697	231.095	250.837	209.523	268.688	232.311	115.109	180.289	133.474	274.043	227.012	296.424	148.137	218.377	196.791	191.008	222.189	206.702	224.338	220.717	199.558	159.369	182.937	151.128	110.171	147.571	116.137	233.274	215.725	282.108	156.792	153.326	180.652	158.511	175.106	154.472	221.711	288.67	186.04	170.049	177.027	237.472	96.2336
FBgn0037504	88.2166	120.272	87.682	114.12	96.8134	91.5264	97.7336	93.0256	99.1681	95.812	85.1005	83.8903	120.679	93.284	95.8455	78.298	116.028	116.277	92.2176	103.037	95.3524	87.887	76.0121	97.2058	72.0434	91.9653	88.412	84.372	60.9789	102.26	80.9221	63.7505	88.1039	80.0119	57.4416	80.7798	101.328	80.3798	97.1136	99.53	101.023	110.705	78.9785	84.1955	116.52	81.5438	101.333	92.7936	67.4534
FBgn0037963	1385	1437.18	1500.67	1449.77	1457.9	1446.63	1383.7	1516.81	1376.69	1320.31	1326.23	1332.1	1171.51	1234.22	1373.07	1409.36	1465.13	1405.97	1602.03	1500.96	1519.55	1690.95	1618.47	1433.51	1558.51	1659.21	1505.53	1358.28	1470.61	1316.71	1620.39	1494.6	1502.77	1683.63	1455.19	1833.08	1442.06	1637.33	1643.62	1466.22	1628.71	1454.61	1628.1	1488.46	1747.79	1465.8	1444.3	1504.65	1460.59
FBgn0038499	259.136	306.01	303.36	300.316	282.467	311.444	322.006	298.661	302.171	357.979	306.935	330.03	298.912	344.433	340.784	324.759	316.376	285.779	313.932	301.421	285.043	349.204	305.218	302.79	362.041	339.505	335.965	310.405	344.531	288.682	335.388	315.211	337.398	320.048	316.567	361.645	328.516	339.175	338.331	362.179	382.764	371.591	344.46	385.896	345.642	341.092	376.031	371.174	367.846
FBgn0262331	98.141	115.705	99.7761	125.382	78.5897	91.5264	105.964	102.818	89.8346	131.61	115.698	146.577	111.396	103.151	91.5857	106.77	108.101	122.009	81.4261	75.3553	90.2804	59.7631	92.384	121.787	70.2196	80.4696	83.3599	60.4145	84.3541	90.4958	55.573	56.6671	86.1016	96.9159	80.4182	55.9245	78.9291	84.0968	112.777	82.0201	53.8788	89.2505	59.9475	89.2071	81.2699	68.6161	81.7989	58.8691	67.4534
FBgn0266916	129.017	152.244	125.98	142.65	143.512	138.561	117.28	126.319	129.502	126.345	108.049	147.499	149.456	114.811	143.413	123.675	117.47	139.204	127.535	141.483	141	147.65	115.772	107.262	131.32	141.78	142.301	99.9964	121.958	146.603	123.821	110.973	128.151	136.358	136.583	108.121	99.1947	117.55	105.468	136.393	158.269	173.352	134.168	123.286	150.79	103.421	91.5659	123.725	124.114
FBgn0040227	914.145	953.045	919.149	957.256	943.077	850.433	1044.21	1037.97	903.013	1009.71	1134.04	1087.81	1045.26	1012.67	1027.32	909.324	1060.11	1000.63	805.432	853.514	837.884	758.172	826.778	900.55	891.88	829.22	847.071	812.471	871.998	892.289	845.295	906.674	785.927	748.281	797.799	796.613	728.495	802.869	910.571	777.808	873.286	838.44	921.098	876.034	720.658	895.987	905.892	975.83	893.084
FBgn0039312	81.6004	99.7196	78.6114	72.8265	67.1999	66.1024	68.9279	42.1063	45.5007	45.2738	59.2835	40.5623	64.0525	45.7451	63.897	94.3135	99.453	93.3489	115.762	132.256	135.928	78.5124	59.6403	125.139	79.339	92.7317	94.3061	109.371	73.1747	88.6859	95.5466	86.1812	120.142	126.216	72.7593	123.034	117.327	134.276	132.618	127.177	106.635	102.981	108.476	108.251	104.77	93.477	112.321	68.8469	107.026
FBgn0037688	173.125	188.021	173.348	171.931	206.156	169.07	154.316	168.425	198.336	201.1	212.273	176.077	184.731	205.404	172.522	195.745	198.185	212.082	151.08	186.082	165.345	128.901	95.8922	194.412	164.15	160.173	168.404	148.953	153.464	142.983	172.569	153.473	199.235	210.736	169.772	182.687	189.857	145.427	184.829	155.746	105.513	163.912	127.507	131.305	142.957	180.987	123.309	154.656	197.863
FBgn0044823	137.838	133.974	167.301	130.637	130.983	136.018	140.942	148.841	113.168	172.672	168.289	181.609	158.739	139.926	183.881	108.549	121.073	135.929	122.63	141.483	154.187	148.822	122.789	112.848	157.766	126.452	155.773	170.827	109.762	171.037	146.245	157.015	147.174	145.374	136.583	167.773	165.325	137.064	143.06	146.53	153.779	158.763	123.701	157.365	158.623	162.093	166.039	162.638	124.114
FBgn0013813	795.052	617.348	658.119	614.896	765.395	849.161	830.221	700.14	775.845	561.185	625.345	662.825	781.626	803.678	844.15	962.709	722.115	663.268	1011.45	1062.66	1141.19	984.334	1117.96	1155.3	988.546	1026.18	1075.26	1182.25	1191.12	1068.76	887.219	975.147	894.055	868.862	810.564	960.658	1141.27	1200.12	1266.65	1194.36	1211.15	1026.38	1059.07	1106.57	1057.49	938.748	1185.47	1310.09	756.378
FBgn0039081	589.949	587.661	574.468	614.145	653.775	666.109	728.372	704.057	708.177	691.742	833.793	659.138	638.668	683.485	631.87	622.825	652.21	693.566	476.784	593.615	605.589	475.761	554.304	592.173	735.937	661.384	641.618	802.054	768.334	799.078	809.221	733.131	702.829	635.588	682.916	611.441	550.371	539.892	552.399	610.082	558.993	555.241	805.961	634.473	571.827	868.143	772.816	834.145	788.756
FBgn0263400	352.866	328.846	321.501	302.568	326.888	341.953	296.287	314.329	381.505	337.974	333.709	294.999	250.64	283.44	328.714	352.341	216.202	241.561	374.756	313.724	295.187	515.604	418.651	296.087	391.223	425.339	338.492	303.114	355.71	282.347	324.663	371.878	308.364	272.717	356.138	345.489	372.247	387.496	220.333	402.728	432.153	308.086	351.121	471.094	419.079	313.247	335.742	234.478	304.89
FBgn0038331	1346.41	1378.57	1301.12	1322.14	1314.38	1191.11	1061.7	1102.6	918.18	987.601	981.046	825.074	954.29	910.416	1101.16	1089.05	1392.34	1408.42	1751.15	1217.99	1510.42	1340.57	1103.93	1278.2	1307.73	1229.27	1125.78	1167.67	1136.24	1247.03	1682.79	1214.8	1175.39	1939.44	1162.87	1587.01	1434.59	1193.62	1095.4	1307.71	1233.6	1039.25	1167.55	933.167	945.864	1190.34	799.675	1044.68	1452.5
FBgn0038515	477.472	475	470.661	491.767	544.433	442.377	527.761	464.149	371.005	445.368	501.041	488.592	425.16	448.481	491.297	489.362	479.969	496.223	503.272	470.586	446.33	432.404	452.564	436.867	482.417	429.938	494.265	519.773	458.358	495.917	532.331	441.531	468.553	515.006	473.574	439.939	394.646	395.859	469.905	411.022	361.437	445.394	482.435	412.959	427.891	444.513	395.565	488.913	487.464
FBgn0025574	2092.94	2117.71	2030.8	1959.56	1892.99	1871.21	1919.69	1884.01	1879.53	2251.06	1990.78	2393.18	2358.8	2369.77	2416.73	2041.09	1973.93	2061.86	2063.12	1863.89	2035.87	2309.67	1893.29	1922.89	2023.6	2144.32	2070.52	2370.75	2102.76	2589.09	2533.94	2116.75	2263.67	2296.68	2305.32	2115.19	2270.81	2210.68	1988.22	2168.46	2150.66	2207.23	2122.9	2125.94	2443.97	2817.24	2585.82	2868.62	2738.61
FBgn0039298	8097.18	10027.5	8291.49	5122.63	3752.94	2037.73	2459.8	2251.22	2266.87	3590.32	4239.72	4145.65	4488.32	3652.43	4538.82	8223.07	9249.85	10075.9	6455.23	6755.84	7526.75	2805.35	2136.53	2780.98	2209.64	2537.48	2747.51	3959.23	4144.53	4524.79	4465.34	4656.15	4481.29	6972.31	2293.83	8073.01	5679.7	6949.37	6328.05	1821.95	1688.2	2378.01	1387.36	2273.28	3115.67	3264.73	2626.11	3548.11	4746.02
FBgn0038914	45.211	45.6731	35.2744	51.0536	43.2813	48.3056	96.7048	104.776	79.3345	95.812	143.428	159.484	42.7017	47.539	43.3079	44.4875	38.9164	46.6744	14.7156	39.9845	34.4892	21.0929	51.4544	34.6366	91.1942	33.7206	56.4153	43.7484	33.5384	56.1074	68.2476	55.4866	62.0732	43.9502	95.7359	52.1962	20.2656	33.9175	45.9462	26.7256	32.5518	45.4834	19.9825	69.1606	44.062	41.7663	47.6143	72.838	90.8373
FBgn0038760	227.158	224.559	191.489	240.252	199.322	169.07	228.388	192.906	207.67	211.629	244.783	208.343	245.07	272.676	240.679	238.453	261.605	293.967	265.861	216.839	224.18	191.008	170.735	201.115	248.96	230.68	231.555	239.575	248.997	247.959	232.042	218.405	239.282	339.206	217.001	214.999	262.386	224.413	218.245	238.688	173.984	226.559	238.838	202.47	179.185	223.748	197.782	179.601	279.707
FBgn0014861	20.9514	21.3141	15.1176	21.0221	19.3627	22.8816	13.3741	18.6051	18.6669	16.8461	15.299	17.5155	18.5659	14.3514	27.6887	20.4642	16.5755	19.6524	11.7725	18.4544	21.3021	14.0619	17.5413	20.1115	20.0627	9.96291	17.6824	13.5412	11.1795	25.3388	21.4492	10.6251	22.026	13.5231	16.5942	13.6704	12.7993	13.9387	12.5308	26.7256	21.327	23.1708	20.9341	15.0349	22.5206	18.8943	18.3132	18.9578	27.8808
FBgn0037892	77.1895	76.883	66.5174	66.0694	75.1728	97.8824	96.7048	87.1503	79.3345	89.4947	97.5309	77.4372	84.475	97.7689	67.4468	90.7545	100.174	96.6243	67.6916	70.7417	63.9064	66.7941	71.3345	90.502	59.2763	68.974	64.8354	108.329	89.4357	66.9669	96.5216	85.0007	81.0957	98.0428	62.5475	98.1786	66.1298	71.0873	95.0252	82.9417	61.7362	75.5197	78.0269	76.1769	70.4992	89.4992	85.4615	86.8069	71.051
FBgn0010803	382.64	355.489	324.524	286.051	302.969	343.224	350.812	385.811	312.671	361.137	345.183	336.483	365.749	365.96	348.593	348.782	369.706	341.46	399.282	405.996	382.424	471.074	410.465	439.102	379.368	348.702	325.019	382.278	343.514	297.731	404.611	434.448	361.426	380.902	361.244	367.859	385.046	339.639	349.818	398.12	381.642	347.562	404.408	478.11	318.226	326.175	344.288	365.188	363.349
FBgn0051122	1013.39	978.927	976.596	966.265	974.968	957.213	888.861	931.235	911.18	1005.5	954.273	886.84	981.21	961.543	866.869	952.032	939.038	917.931	1019.3	922.718	1020.47	781.608	872.385	913.958	866.345	957.205	1014.63	1033.3	1011.23	987.309	893.068	1014.11	890.05	1013.11	1040.33	837.625	1036.74	985.93	1007.68	942.77	994.514	992.912	901.116	916.127	991.885	951.675	997.458	899	921.864
FBgn0286199	24.2596	24.359	19.1489	21.0221	21.6406	43.2208	29.8345	30.3557	33.8338	21.0576	31.5541	40.5623	39.9168	31.3937	28.3987	30.2515	19.4582	30.2974	29.4311	41.5223	27.3884	26.952	21.0495	30.1673	16.415	30.6551	31.1547	33.3321	38.62	20.814	23.3992	28.3336	28.0331	25.9194	26.8061	19.8843	37.3314	36.7052	32.3712	30.4119	39.2867	27.4617	38.0619	30.0698	29.3747	22.872	36.6264	31.929	28.7801
FBgn0038173	81.6004	76.1218	67.5252	70.5742	78.5897	53.3904	50.41	60.7114	54.8341	54.7497	68.8453	61.7654	65.9091	74.4478	75.2564	84.5262	61.9779	87.6169	84.3693	99.9611	63.9064	76.1687	65.4874	71.5077	72.9554	58.2447	57.2573	38.5403	47.7668	46.1529	49.7232	40.1392	72.085	52.9657	51.0592	90.722	62.93	58.5425	65.7867	58.9807	74.0834	64.3634	66.6083	77.1792	60.7076	48.7274	62.2648	74.8336	61.1578
FBgn0038354	135.633	172.035	155.207	170.429	141.234	139.832	162.546	158.633	127.168	137.927	122.392	142.89	101.184	89.6962	95.1355	101.431	145.576	131.835	146.175	161.476	178.532	140.619	128.636	148.602	177.829	136.415	156.615	135.412	133.137	130.314	111.146	93.2646	123.145	134.105	151.901	157.831	119.46	121.731	110.689	133.628	110.003	122.719	169.375	201.468	118.478	146.182	106.216	131.707	134.007
FBgn0004118	1843.73	1725.68	1879.62	1887.48	2077.5	1849.6	1645.01	1693.07	1881.86	1601.43	1428.54	1698.09	1161.3	1326.61	1400.05	1546.39	1440.63	1487.85	1805.11	1573.23	1462.75	2078.82	2051.16	1506.13	1670.68	1984.92	1553.52	1697.86	1987.91	1478.7	1577.49	1993.97	1533.81	1685.89	1720.69	1715.02	2123.62	1931.44	1578.88	1720.58	2069.85	1621.1	1775.59	1839.27	1857.46	1980.92	2457.63	1856.87	1602.69
FBgn0267816	69.4706	42.6282	65.5095	37.5394	29.6135	43.2208	41.151	37.2102	63.0009	47.3796	46.8531	44.2498	51.0563	50.2299	42.598	48.0465	30.989	49.9498	108.895	58.4388	74.0502	121.87	97.0616	65.9212	92.1062	80.4696	75.7817	60.4145	85.3704	56.1074	60.4479	93.2646	88.1039	101.424	70.2064	96.9358	46.9308	71.0873	30.2827	62.667	43.7766	52.3489	73.2692	44.1024	59.7285	51.7107	64.7066	31.929	54.8621
FBgn0027512	879.961	857.132	883.875	810.852	939.66	837.721	910.466	866.607	843.512	780.183	851.005	918.183	938.508	933.737	946.385	831.916	954.893	850.785	1131.14	1008.84	1010.33	1112.06	1124.98	1091.61	1012.26	1190.18	1072.73	1162.46	1193.15	1106.76	1091.96	1262.02	1122.32	1063.82	1019.91	1000.43	1041.01	1051.44	1050.5	1154.73	1129.21	1171.41	1129.49	1137.64	1084.9	1192.33	1191.58	1085.59	1071.16
FBgn0286506	320.888	379.848	365.846	363.382	350.806	369.919	315.834	324.121	267.171	304.282	272.513	289.467	257.138	228.725	276.887	272.263	318.538	286.597	321.78	395.231	396.625	365.61	350.825	384.354	304.589	311.916	321.651	310.405	254.079	294.111	246.666	225.488	313.37	305.398	299.973	326.848	297.584	352.649	435.445	317.943	334.498	338.122	394.892	291.677	303.538	252.587	279.581	310.31	253.625
FBgn0037964	130.12	144.631	118.925	147.155	102.508	123.306	101.849	111.631	133.002	127.398	132.91	136.437	128.105	113.914	130.634	176.17	136.207	144.118	140.288	130.718	139.985	137.104	128.636	118.435	113.993	104.227	127.987	95.8299	120.941	129.409	136.495	131.043	128.151	89.0274	142.966	137.947	178.124	138.458	99.2021	130.864	127.962	126.152	145.587	153.356	150.79	135.243	111.1	93.7914	129.511
FBgn0039723	135.633	141.587	154.199	147.905	149.207	136.018	150.201	140.028	143.502	144.244	168.289	141.046	153.169	114.811	139.863	157.486	162.872	160.495	158.928	133.794	110.568	154.681	139.161	137.429	145.911	146.378	130.513	164.577	157.529	128.504	138.445	177.085	164.194	166.785	149.348	136.704	183.457	143.569	183.785	152.06	142.554	152.756	128.459	163.379	128.269	149.165	152.61	122.727	124.114
FBgn0262955	659.419	706.411	656.103	633.666	679.972	719.499	718.085	707.974	661.51	742.28	717.139	666.513	766.773	709.497	740.495	653.076	718.512	669	713.215	725.872	712.1	778.093	649.027	719.546	844.459	803.164	686.245	812.471	804.921	764.69	797.522	818.132	759.896	851.958	739.081	705.891	663.431	668.128	569.107	696.71	667.873	663.372	732.692	614.427	666.805	706.05	623.869	660.531	699.717
FBgn0039613	217.233	197.917	192.497	187.697	197.044	211.019	189.295	206.615	219.336	206.364	218.01	213.874	194.942	220.653	269.787	244.681	194.582	226.821	232.506	207.612	282	263.661	268.966	237.987	259.904	235.278	226.503	248.949	285.584	218.095	200.843	266.808	255.301	231.02	273.167	269.68	259.186	233.705	189.006	272.786	234.597	213.686	212.195	237.552	197.789	264.52	295.453	157.649	194.266
FBgn0051103	266.855	245.874	249.944	250.763	305.247	280.935	287.028	329.996	337.172	286.383	294.505	306.061	249.712	206.301	280.437	244.681	301.962	298.061	195.227	198.384	237.367	258.974	279.491	315.081	305.501	270.531	296.391	303.114	332.335	321.26	311.989	255.002	289.341	171.293	256.572	249.796	237.854	282.491	297.606	275.551	303.068	302.079	317.817	274.638	307.455	316.231	338.183	439.024	391.23
FBgn0039807	218.336	193.349	161.254	271.035	226.657	165.256	147.115	220.324	176.169	150.562	174.026	191.749	158.739	200.919	163.292	118.337	145.576	153.944	93.1986	106.113	91.2948	71.4814	86.5369	74.8596	93.0181	100.395	96.8321	72.914	98.5825	124.884	69.2225	69.6533	76.0898	58.6003	95.7359	53.439	183.457	148.679	143.06	139.158	161.637	183.65	216.953	118.275	145.894	180.987	177.027	203.547	191.568
FBgn0038868	109.168	127.885	97.7604	141.899	143.512	133.476	125.51	130.236	115.502	108.447	128.129	106.015	137.388	104.048	129.214	105.88	147.017	137.567	81.4261	141.483	120.712	121.87	119.281	135.194	118.553	114.957	111.146	117.704	134.154	138.459	149.17	116.876	107.126	111.566	119.989	108.121	98.1281	91.9954	120.087	108.746	114.493	108.13	98.961	100.233	98.8947	118.338	152.61	150.665	132.209
FBgn0038787	629.646	608.975	560.358	631.413	626.44	588.565	566.855	631.595	565.841	615.934	611.958	651.763	624.744	673.618	673.048	605.92	662.299	655.899	526.817	502.881	500.093	438.263	498.172	492.733	494.273	517.305	590.255	554.147	546.777	685.053	587.904	481.671	587.693	544.307	546.333	525.69	522.639	503.651	553.443	531.748	536.543	611.023	560.462	429.998	550.285	555.89	512.769	575.72	571.106
FBgn0039154	25.3623	40.3446	22.1725	29.2808	26.1966	26.6952	19.5467	27.4181	40.8339	43.168	31.5541	22.1249	46.4149	50.2299	31.2385	41.8182	38.1957	24.5655	50.0329	58.4388	40.5755	53.904	46.7767	40.2231	42.8613	43.6835	40.4169	38.5403	37.6036	28.9587	34.1238	42.5003	37.0437	22.5386	34.4649	62.1383	42.6644	46.4623	26.1058	42.3924	51.6339	34.3271	33.3042	50.1164	23.4997	25.8553	51.2769	29.9334	45.8683
FBgn0051158	9377.43	8992.27	8673.46	10788.8	12164.3	12657.3	11930.7	10876.2	11649.3	10036	10308.6	10551.7	10029.3	9940.13	9144.37	10377.2	9288.76	9010.62	10098.8	10232.9	9463.22	10969.5	12595.8	11479.2	11152.1	11737.8	11567.7	11776.7	11149	10658.6	9936.85	9450.42	10203	10061.2	11755.1	9657.54	10267.2	10606.4	10511.2	12652.3	12874.8	11749.3	11557.5	12119.1	11777.3	10299.4	11903.6	11960.4	9505.54
FBgn0039600	4126.33	4093.07	3979.96	3565.5	3541.09	4276.32	4138.76	4135.23	4140.56	4129.39	3828.56	3823.92	4804.87	4748.52	4678.68	4358.88	4200.81	3923.11	4354.83	4115.32	4047.4	4567.78	4989.9	4212.25	3772.71	4239.6	3990.33	3861.32	3581.49	3469.61	4086.08	4404.69	4374.16	4038.91	4111.54	4229.13	4708.02	4277.78	4248.98	4575.61	5018.59	4774.04	4344.77	4771.08	4720.51	4088.13	4293.83	4102.87	4156.93
FBgn0262473	2936.51	3066.95	3020.49	3103.01	2902.12	2773.76	3008.14	3131.54	3143.05	3054.4	2988.08	3053.24	2820.17	2819.15	2934.29	2825.85	2868.28	2780.81	2958.81	2769.69	2570.46	3229.55	3004.23	2767.57	3119.75	3198.09	2911.7	2860.31	3044.88	2957.4	2857.62	3035.23	3048.6	2955.93	3096.74	3053.48	3066.5	2995.42	2707.7	2865.17	2866.8	2928.1	3064.94	3334.74	3019.72	3066.84	3131.55	2727.93	2899.6
FBgn0038878	359.483	357.011	423.292	426.448	424.84	387.716	398.136	433.793	430.506	544.338	515.384	399.17	270.134	321.112	264.107	320.31	341.599	336.547	353.174	359.86	306.345	338.658	301.71	373.181	388.487	403.115	335.965	407.277	432.95	364.698	319.789	280.974	281.332	246.797	380.391	293.293	402.112	392.142	361.305	387.983	380.519	338.98	433.906	391.91	365.225	416.669	457.829	394.123	346.261
FBgn0039523	9.92437	12.1795	13.1019	20.2713	6.83389	5.0848	10.2877	10.7714	11.6668	25.2691	12.4304	19.3593	14.8528	23.321	9.22956	8.00775	10.8101	27.022	15.6966	15.3786	26.3741	5.85913	15.2024	16.7596	13.6791	8.43015	11.7883	18.7493	11.1795	16.2892	15.5994	18.889	15.0177	6.76157	14.0413	14.9132	17.0658	10.6863	18.7962	20.2746	5.61238	15.4472	16.1763	8.01862	17.6248	9.94436	24.4176	15.9645	9.89317
FBgn0038877	1841.52	2043.87	1904.82	2324.44	2299.6	2405.11	2251.99	2415.73	1998.53	2108.92	2288.15	2112.01	2189.85	2073.78	2253.43	1896.06	2146.89	2079.06	2504.59	2219.14	2282.37	1852.66	2045.31	2364.22	2879.91	2198.74	2055.37	2874.9	2176.95	2523.93	3308.06	2289.12	2464.91	3289.5	2475.09	2333.92	2016.96	2053.17	2143.81	2242.19	1859.94	1769.56	2729.99	1737.03	1757.58	2138.04	1815.45	2251.99	3505.78
FBgn0039356	38.5948	33.4936	43.3371	37.5394	36.4474	31.78	39.0934	60.7114	30.3338	26.322	33.4665	28.578	32.4904	29.5997	44.0179	38.2592	37.475	21.2901	23.5449	30.7573	36.5179	25.7802	31.5743	29.05	49.2449	34.487	25.2606	19.791	29.4731	27.1487	22.4242	17.7085	18.0213	32.6809	31.912	37.283	28.7985	27.4128	21.9289	35.9414	33.6743	26.6035	19.031	32.0745	35.2496	20.8832	31.7428	32.9268	28.7801
FBgn0037455	296.628	317.428	324.524	287.552	290.44	272.037	301.431	280.056	352.338	352.714	328.928	392.717	322.119	330.979	396.161	336.325	266.649	333.272	334.534	249.134	393.582	465.215	392.924	358.656	401.255	378.59	428.588	374.986	429.901	387.322	308.089	362.433	327.386	254.686	409.75	400.171	386.113	409.798	244.35	367.708	296.334	374.166	418.681	447.038	472.932	372.914	395.565	307.316	266.216
FBgn0037994	39.6975	30.4487	24.1881	30.7823	36.4474	38.136	27.7769	21.5428	39.6672	13.6874	14.3428	10.1406	19.4942	25.1149	14.1993	40.9285	18.7375	27.022	42.1846	47.6738	37.5323	50.3885	47.9461	32.4019	14.5911	19.1594	33.6807	14.5828	25.4079	13.5744	31.1989	49.5837	40.0472	14.6501	38.2944	32.3119	31.9983	33.4529	26.1058	22.1178	32.5518	20.5963	21.8856	33.0768	29.3747	10.9388	29.3011	5.98668	34.1764
FBgn0004885	2862.63	3153.73	2832.03	3338.01	3559.32	3026.73	3297.22	3093.35	3011.21	3070.2	3291.19	3675.5	3344.65	3490.98	3122.43	3183.53	3379.24	2918.38	3079.48	2885.03	2625.23	2623.72	3017.1	2617.85	3054.09	2843.26	2691.09	3447.79	3352.82	3080.48	3102.34	3240.65	3061.61	3209.49	3150.35	2993.82	2565.2	2689.24	2874.77	2620.96	2719.76	2468.12	2867.01	3390.87	2579.1	2774.48	2985.05	3100.1	2896
FBgn0038136	631.851	611.258	572.453	592.372	574.047	505.937	504.1	587.53	553.008	918.11	731.482	803.871	712.932	866.465	789.483	661.084	416.549	427.44	0	7.68932	4.05755	0	3.50825	0	0	0	0.842019	0	1.01631	0	0	0	0	0	0	0	0	0	0	0	0	0	0	0	1.95831	0	0	0	0
FBgn0051390	167.612	156.05	159.239	150.909	151.485	181.782	167.69	185.072	166.836	157.932	187.412	153.952	150.384	157.865	147.673	144.139	183.051	185.879	204.056	167.627	143.029	117.183	118.111	155.306	174.181	131.817	121.251	155.203	132.121	154.748	176.469	161.737	185.219	185.943	150.625	150.375	205.856	165.406	197.36	166.805	148.167	136.45	153.199	145.337	126.311	173.032	133.076	155.654	187.97
FBgn0038948	156.584	173.558	167.301	162.921	192.488	217.375	193.41	197.802	184.336	183.201	231.397	183.452	208.867	217.962	178.912	188.627	229.174	216.995	130.478	201.46	188.676	131.245	143.838	197.764	179.653	132.583	183.56	242.7	196.149	179.182	187.193	198.335	188.222	210.736	179.984	185.172	167.458	163.547	207.802	169.57	182.964	183.65	177.939	164.382	142.957	176.015	170.923	210.532	166.385
FBgn0038601	62.8543	68.5096	68.5331	48.0505	46.6982	49.5768	81.2732	62.6699	42.0006	56.8555	61.1958	67.2966	68.694	68.1691	70.9966	63.1722	63.4193	81.0661	71.6158	59.9767	51.7337	51.5604	71.3345	49.1616	74.7793	79.7033	67.3615	65.6226	49.7994	57.9173	77.9972	72.0145	62.0732	90.1543	44.6768	43.4968	82.129	59.9364	57.4328	71.8828	79.6958	72.087	65.6568	51.1187	55.8119	85.5215	48.8351	64.8558	63.8559
FBgn0000277	2.20542	11.4183	11.0862	11.2618	6.83389	8.8984	3.08632	5.8753	4.66673	8.42303	12.4304	26.7343	9.28297	13.4544	19.1691	1.7795	4.32404	10.645	0.981038	73.8175	21.3021	4.6873	4.67767	25.6981	33.7419	6.8974	16.8404	26.0407	70.1257	137.554	20.4743	1.18057	11.013	9.01543	1.27648	2.48553	2.13322	0.464623	2.08847	0	0	36.9017	0.951548	4.00931	0.979156	2.98331	7.32527	10.9756	0
FBgn0038751	11.0271	6.08975	9.07055	8.25868	7.97287	12.712	11.3165	9.79217	8.16678	9.47591	6.69329	5.53123	14.8528	3.58785	13.4894	18.6847	10.8101	16.377	6.86727	9.22718	17.2446	4.6873	9.35534	7.82116	5.47165	12.262	5.05211	8.33303	6.09789	9.04958	11.6996	11.8057	8.00945	3.38079	6.3824	4.97107	27.7319	20.908	25.0616	14.7452	15.7147	6.86543	12.3701	11.0256	16.6456	7.95549	12.2088	11.9734	14.3901
FBgn0264326	147.763	158.333	172.34	174.934	162.874	148.73	138.885	189.968	179.669	154.773	200.799	161.327	190.301	202.713	195.241	186.847	191.699	189.973	123.611	158.4	147.086	160.54	130.975	183.239	171.445	164.005	138.091	144.786	162.61	153.843	157.944	180.626	196.231	206.228	157.007	162.802	175.991	190.495	189.006	171.413	173.984	221.41	187.455	183.426	175.269	206.843	190.457	179.601	217.65
FBgn0039188	144.455	155.289	133.035	140.398	152.624	129.662	152.259	145.903	135.335	160.038	144.384	183.452	171.735	177.598	164.712	132.573	162.872	168.683	143.232	130.718	100.424	128.901	127.466	119.552	132.232	134.116	149.037	142.703	130.088	160.178	158.919	127.501	151.178	219.751	121.266	124.277	145.059	134.276	110.689	154.824	136.942	155.33	140.829	141.328	179.185	144.193	148.947	143.68	150.196
FBgn0267443	114.682	100.481	125.98	97.6026	93.3965	101.696	95.676	114.568	116.668	115.817	98.4871	96.7964	92.8297	92.3871	85.196	110.329	65.5813	72.8776	109.876	109.188	101.439	90.2306	122.789	103.91	93.0181	87.367	77.4657	109.371	126.023	89.5909	86.7719	77.9173	93.1098	59.7272	100.842	90.722	118.394	127.771	107.556	112.432	127.962	97.8323	95.1548	112.261	74.4158	97.4547	107.437	69.8447	99.8311
FBgn0266448	13.2325	9.13462	29.2273	24.0252	20.5017	15.2544	19.5467	31.3349	18.6669	25.2691	21.9923	43.3279	23.2074	31.3937	30.5286	11.5667	8.64808	31.1163	11.7725	32.2951	15.2158	10.5464	11.6942	14.525	14.5911	14.5612	22.7345	9.37466	5.08157	19.9091	12.6746	9.44452	15.0177	5.63464	10.2118	22.3698	4.26644	29.7359	14.6193	3.6863	6.73486	6.00725	12.3701	6.01396	16.6456	11.9332	10.9879	18.9578	18.887
FBgn0025456	181.947	184.215	158.231	168.177	174.264	171.612	159.46	147.862	163.336	200.047	198.886	141.046	168.022	182.98	151.223	183.288	181.61	193.249	165.795	186.082	151.144	145.306	150.855	166.479	149.559	137.182	138.933	144.786	162.61	133.029	167.694	181.807	168.198	123.962	130.201	180.201	189.857	184.455	149.325	172.334	176.229	190.516	187.455	201.468	160.582	159.11	114.763	148.669	172.681
FBgn0037386	49.6218	57.0914	60.4703	71.3249	72.8948	62.2888	73.043	61.6907	71.1677	52.644	51.634	48.8592	48.2715	29.5997	35.4983	51.6055	36.7544	58.9572	54.9381	86.1204	66.9495	89.0588	71.3345	75.977	59.2763	72.0395	83.3599	41.6652	46.7505	46.1529	61.4228	44.8615	56.0661	39.4425	61.271	57.1673	50.1307	83.6322	63.6982	70.0396	89.7981	74.6615	78.9785	96.2234	97.9156	42.7608	62.2648	62.8602	28.7801
FBgn0051156	561.278	538.181	498.88	455.729	432.813	537.717	483.524	473.941	466.673	565.396	418.809	472.92	573.688	524.723	555.904	568.55	524.65	475.752	440.486	422.913	471.69	556.617	539.101	444.689	434.085	485.117	476.583	408.319	380.102	471.483	452.384	518.268	510.602	491.341	514.421	475.98	483.174	466.946	518.984	516.081	535.421	590.427	465.307	487.131	540.494	418.658	419.982	477.937	464.08
FBgn0267787	27.5677	22.8365	23.1803	23.2745	21.6406	25.424	25.7194	19.5843	39.6672	22.1105	22.9484	23.9686	23.2074	22.424	29.1086	21.354	23.0616	17.1958	27.4691	24.6058	22.3165	35.1548	18.7107	24.5808	20.0627	28.356	26.1026	20.8326	33.5384	35.2934	20.4743	21.2502	31.0366	29.3001	30.6355	27.3409	20.2656	25.0896	22.9731	31.3335	22.4495	33.4689	31.4011	42.0977	18.604	37.7886	28.0802	8.98003	30.5789
FBgn0037265	304.347	293.83	321.501	308.574	289.301	277.122	284.971	254.596	232.17	265.326	279.206	287.624	303.553	284.337	272.627	281.161	309.169	305.431	340.42	327.565	300.259	296.472	261.949	328.489	252.608	307.317	292.18	274.99	316.074	283.252	323.689	337.642	309.365	308.778	287.208	292.05	312.517	324.772	280.899	340.061	285.109	323.533	306.398	324.754	281.997	278.442	246.617	324.279	350.758
FBgn0004197	102.552	100.481	92.7212	129.136	135.539	137.29	128.597	132.194	128.335	120.028	141.515	158.562	139.245	136.338	113.595	112.108	87.2015	85.9792	104.971	98.4233	123.755	96.0897	126.297	121.787	104.873	102.695	104.41	122.912	151.431	148.413	91.6468	105.07	103.122	93.5351	116.16	91.9647	94.9283	104.54	106.512	124.412	123.472	127.869	95.1548	112.261	121.415	100.438	150.168	160.643	94.4348
FBgn0085305	48.5191	48.718	66.5174	52.5552	56.9491	52.1192	51.4387	72.462	61.8342	51.5911	46.8531	58.9997	32.4904	37.6724	26.9787	34.7002	41.0784	22.9278	56.9002	47.6738	32.4604	60.935	40.9296	23.4635	31.006	39.8516	44.627	39.5819	37.6036	43.438	40.9485	30.6947	30.0354	37.1886	40.8473	34.7975	25.5986	52.0378	37.5924	23.0393	61.7362	54.9234	58.0444	62.1443	59.7285	61.655	58.6022	31.929	37.7739
FBgn0044810	235.979	216.947	243.897	163.672	154.901	115.679	140.942	154.716	129.502	88.4418	96.5747	58.9997	98.3995	95.078	86.6159	153.927	215.481	212.082	163.833	181.468	168.388	112.495	73.6733	145.25	124.024	134.116	114.515	51.0398	77.2399	81.4462	104.321	75.5562	90.1063	163.405	150.625	167.773	53.3305	77.5921	53.2559	53.4513	34.7968	57.4979	39.965	38.0884	46.9995	31.822	31.7428	42.9046	48.5665
FBgn0037955	356.175	389.744	347.704	376.896	336	386.445	345.668	372.102	283.504	363.243	339.446	306.983	384.315	400.942	409.651	411.954	428.08	401.236	407.131	386.004	411.841	344.517	343.809	435.75	369.337	290.457	357.858	345.821	300.829	348.409	364.637	347.086	360.425	352.729	399.538	405.142	330.649	352.184	399.941	300.433	288.476	341.555	349.218	321.747	335.85	315.236	279.581	316.297	344.462
FBgn0037270	436.672	374.519	386.002	434.707	470.399	494.497	454.718	476.879	364.005	414.834	445.582	429.592	472.503	428.748	437.339	400.387	476.365	519.97	411.055	447.518	478.791	333.97	373.044	510.61	394.871	371.693	386.487	520.815	418.722	488.677	427.035	432.087	431.509	434.994	459.532	449.881	356.248	318.267	397.853	367.708	301.946	363.009	359.685	360.838	280.038	408.713	350.392	434.035	355.255
FBgn0039139	61.7516	54.0465	47.3684	57.8107	76.3118	66.1024	75.1005	61.6907	74.6677	77.913	84.1443	55.3123	77.0487	93.284	70.2867	70.2902	54.7712	67.1457	61.8054	79.9689	68.9783	64.4504	46.7767	70.3904	76.6032	54.4128	74.0976	54.1647	51.832	49.7727	51.6732	70.8339	82.0969	58.6003	42.1238	48.4679	52.2639	56.684	82.4944	56.216	60.6137	71.2288	80.8816	60.1396	70.4992	52.7051	47.6143	69.8447	71.051
FBgn0039286	134.53	127.123	131.019	151.659	151.485	175.426	159.46	137.09	164.502	133.716	130.041	157.64	130.89	116.605	122.824	154.816	157.828	145.755	121.649	127.643	178.532	112.495	185.937	146.367	135.879	168.603	147.353	191.66	153.464	165.607	128.695	110.973	141.167	138.612	149.348	149.132	119.46	112.439	131.573	151.138	166.126	131.301	121.798	136.316	129.249	174.026	191.678	156.652	126.812
FBgn0037719	159.893	182.692	183.427	168.177	171.986	199.578	153.287	188.989	183.169	165.302	191.237	155.796	162.452	178.495	154.773	170.832	159.269	176.872	176.587	179.93	176.503	161.712	195.293	230.165	217.954	164.771	155.773	197.91	183.953	205.426	169.644	144.029	171.202	151.008	177.431	191.386	152.525	147.286	166.033	135.471	161.637	160.479	160.812	167.389	146.873	150.16	130.634	160.643	151.995
FBgn0267673	394.769	365.385	316.461	450.473	317.776	324.156	362.129	379.936	351.172	395.883	352.832	480.295	442.798	407.221	404.681	417.293	396.371	359.475	404.188	342.944	388.51	404.28	430.346	366.477	367.513	370.16	457.216	351.029	404.493	490.487	333.438	338.822	430.508	339.206	342.096	408.87	387.179	383.779	399.941	377.845	365.927	495.169	384.425	438.017	507.203	359.986	390.681	332.261	329.173
FBgn0016685	191.871	173.558	172.34	177.937	212.99	208.477	193.41	212.49	163.336	180.042	202.711	187.14	178.233	194.641	213.7	177.95	224.13	207.169	204.056	232.217	215.05	199.21	215.173	189.942	209.747	202.324	159.984	245.824	208.345	197.281	252.516	204.238	193.228	219.751	209.343	192.629	182.39	174.698	162.9	217.491	203.168	179.359	213.147	215.5	180.165	186.954	173.365	216.518	233.839
FBgn0038584	133.428	130.93	104.815	118.625	115.037	129.662	118.309	133.173	113.168	122.134	128.129	124.453	126.248	111.223	139.863	134.352	137.649	145.755	107.914	104.575	126.798	154.681	113.433	121.787	128.584	101.162	125.461	112.496	104.68	103.165	129.67	131.043	115.136	119.454	119.989	141.675	86.3954	110.58	107.556	115.197	127.962	133.876	117.992	146.34	118.478	97.4547	112.321	100.776	125.014
FBgn0028692	963.766	930.97	941.322	1063.87	1051.28	997.892	986.595	1011.53	936.847	848.62	953.316	984.558	955.218	975.895	995.373	943.135	997.412	993.265	830.939	1062.66	872.373	851.918	944.889	974.293	951.156	852.212	942.219	1012.46	930.944	1058.8	1046.14	917.299	975.15	1023.25	855.241	935.803	862.887	1046.33	1004.55	1034.93	1019.21	1058.99	1194.19	840.952	958.593	929.798	955.948	1190.35	1038.78
FBgn0037727	90.422	104.287	96.7525	99.8549	82.0067	94.0688	89.5034	97.9217	71.1677	101.076	82.2319	78.359	134.603	105.842	119.274	98.7622	90.0842	118.733	84.3693	106.113	93.3236	66.7941	60.8097	98.3231	72.9554	80.4696	79.9918	83.3303	84.3541	95.9256	116.996	70.8339	94.111	94.662	54.8886	100.664	75.7293	54.3609	81.4502	40.5493	58.3687	54.9234	58.0444	70.1629	62.666	48.7274	41.5099	48.8913	91.7367
FBgn0053100	4121.92	4734.02	4267.19	4292.26	3849.76	3854.28	3859.96	3783.69	3871.06	3958.83	3717.65	3890.3	3449.55	3504.43	3599.53	3547.43	3880.11	3752.79	4922.85	3569.38	4125.51	5256.81	4186.51	3789.91	4255.12	5029.73	4485.43	3388.42	3316.23	4340.18	4340.55	4031.63	4208.97	5232.33	4273.65	4058.88	4940.54	4499.87	3649.59	4910.15	4515.72	4529.46	4650.21	3898.05	4666.66	4580.37	3833.56	3559.08	4782
FBgn0022800	572.305	597.556	605.711	595.376	625.301	578.396	588.459	611.031	623.009	526.44	535.464	495.967	611.748	563.292	586.432	603.25	539.064	650.167	578.812	539.79	551.826	557.789	576.523	526.252	647.479	541.062	528.788	532.272	559.989	517.636	492.358	474.587	473.559	492.468	506.762	664.88	652.765	627.706	550.311	521.611	574.708	552.667	537.624	567.317	574.764	513.129	589.684	636.584	522.539
FBgn0051404	20.9514	20.5529	23.1803	18.7697	19.3627	10.1696	22.633	21.5428	30.3338	15.7932	22.9484	14.7499	13.9245	22.424	31.9485	18.6847	15.1341	21.2901	25.507	12.3029	22.3165	31.6393	19.8801	30.1673	28.2702	29.8887	20.2084	23.9575	19.31	27.1487	12.6746	24.7919	23.0272	29.3001	28.0825	26.0981	23.4654	15.3326	11.4866	14.7452	11.2248	27.4617	15.2248	17.0396	18.604	21.8776	21.9758	17.9601	19.7863
FBgn0027657	1310.02	1352.68	1175.14	1322.14	1146.95	861.873	1155.31	1081.06	1026.68	1160.27	1175.15	945.84	989.565	865.568	944.965	1104.18	1256.13	1265.94	759.323	802.765	1089.45	704.268	667.737	729.602	871.817	888.998	999.476	763.514	777.481	1048.85	856.995	754.381	908.071	929.716	825.882	1084.94	991.947	1062.13	1168.5	734.494	684.71	1020.37	708.903	826.92	1042.8	740.855	665.379	754.322	1151.21
FBgn0039240	1135.79	1144.11	1098.54	1076.63	1119.62	1182.22	1134.74	1123.16	1116.52	1120.26	1165.59	1205.81	1214.21	1215.38	1212.62	1169.13	1164.61	1188.15	1176.26	1302.57	1120.9	1175.34	1250.11	1195.52	1105.27	1269.12	1187.25	1207.25	1169.78	1147.49	1169.96	1250.22	1166.38	1199.05	1180.74	1118.49	1190.34	1101.62	1169.54	1257.95	1183.09	1178.28	1163.74	1283.98	1080.99	1200.28	1201.34	1206.32	1210.56
FBgn0037792	198.487	171.274	173.348	157.666	149.207	148.73	153.287	142.966	164.502	152.667	140.559	156.718	163.38	147.999	183.171	176.17	147.017	140.842	210.923	176.854	207.949	214.444	154.363	147.485	141.351	188.529	173.456	153.119	156.512	130.314	150.145	180.626	166.196	151.008	149.348	147.889	170.658	165.406	183.785	193.531	169.494	164.77	150.345	156.363	147.852	199.882	170.923	131.707	123.215
FBgn0039505	110.271	114.183	105.823	126.883	92.2575	116.95	121.395	85.1919	81.6678	105.288	96.5747	115.234	116.965	101.357	111.465	125.455	117.47	137.567	130.478	116.878	119.698	96.0897	92.384	115.083	127.672	125.686	100.2	126.037	120.941	99.5454	124.796	116.876	109.129	109.312	88.0771	108.121	127.993	108.257	145.148	115.197	124.595	109.847	98.961	131.305	90.0823	130.271	109.879	114.745	90.8373
FBgn0039790	1812.85	1644.99	1724.41	1595.43	1739.22	1881.38	1744.8	1649	1764.03	1613.01	1593	1485.13	1337.68	1354.41	1410.7	1524.14	1359.91	1491.94	1975.81	1765.47	1677.8	2060.07	1997.36	1751.94	1870.39	1977.25	1582.15	1724.94	1816.15	1400.88	1689.62	1702.37	1530.81	1785.06	1922.38	1708.8	1824.97	1779.04	1745.96	1904.89	1985.66	1574.76	1767.02	1900.41	1605.82	1714.41	1704.35	1589.46	1530.74
FBgn0010173	242.596	271.755	242.889	257.521	257.41	180.51	264.395	256.555	241.503	220.052	219.923	320.811	233.931	234.107	259.138	209.981	277.459	265.307	233.487	224.528	225.194	243.74	181.26	231.283	250.784	250.605	213.873	229.158	232.736	258.818	303.214	238.474	233.275	285.113	200.407	198.843	252.787	251.826	235.997	212.884	260.414	261.744	342.557	251.584	267.309	260.542	225.863	299.334	345.362
FBgn0039527	69.4706	86.7789	94.7369	99.1041	99.0914	83.8992	86.4171	94.984	86.3346	98.9706	105.18	93.109	110.467	105.842	93.7156	104.99	134.766	84.3415	89.2744	150.711	107.525	92.5743	112.264	117.317	120.376	92.7317	106.094	127.079	140.251	114.025	89.6968	75.5562	93.1098	93.5351	85.5241	105.635	71.4629	86.4199	111.733	105.981	90.9205	108.13	108.476	72.1676	74.4158	72.5938	79.3571	89.8003	58.4596
FBgn0015570	188.563	210.096	195.521	243.256	174.264	237.714	208.841	196.823	147.002	195.835	200.799	173.312	186.588	178.495	180.331	132.573	165.755	187.517	126.554	212.225	214.036	166.399	153.194	206.702	175.093	150.21	218.925	149.995	156.512	242.529	235.942	205.418	245.289	181.436	158.283	178.958	163.191	186.314	194.227	169.57	151.534	217.977	176.036	149.347	207.581	192.921	177.027	232.483	231.14
FBgn0286035	72.7787	75.3606	83.6506	65.3186	46.6982	66.1024	61.7265	47.0024	63.0009	64.2256	87.0128	76.5153	99.3278	92.3871	74.5465	74.739	92.9669	76.9719	48.0709	63.0524	64.9208	30.4675	45.6073	45.8096	41.0374	62.8429	58.9413	39.5819	47.7668	61.5372	55.573	46.042	67.0791	43.9502	70.2064	44.7396	36.2647	57.1486	57.4328	58.9807	67.3486	61.7888	33.3042	63.1466	64.6243	40.7719	52.4978	85.8091	44.969
FBgn0037617	86.0112	93.6298	118.925	72.8265	75.1728	86.4416	91.5609	121.423	92.168	110.552	100.399	81.1246	86.3316	98.6658	103.655	117.447	105.939	103.994	114.781	96.8854	107.525	147.65	142.669	92.7366	103.961	121.088	101.884	126.037	115.86	95.9256	128.695	107.431	118.139	122.835	112.33	139.19	88.5286	93.8539	76.229	85.7064	98.7779	80.6687	70.4145	79.1838	91.0615	90.4937	101.333	81.818	77.3466
FBgn0039748	55.1354	63.9423	79.6193	51.8044	63.783	81.3568	64.8128	50.9193	74.6677	87.389	79.3634	56.2341	51.0563	88.7992	60.3471	50.7157	63.4193	67.1457	53.9571	93.8097	58.8344	59.7631	66.6568	41.3404	68.3957	46.749	52.2052	89.5801	91.4683	50.6777	69.2225	87.3618	65.0768	69.8696	84.2476	53.439	40.5312	58.0779	35.5039	63.5886	63.9811	42.9089	48.5289	51.1187	41.1245	53.6995	70.811	49.889	51.2646
FBgn0028422	35.2866	41.867	53.4155	52.5552	30.7525	66.1024	46.2949	66.5867	61.8342	56.8555	49.7216	33.1874	90.9731	70.86	79.5162	43.5977	33.151	54.0441	30.4122	58.4388	29.4172	53.904	29.2354	54.7481	50.1568	49.8145	61.4674	59.3729	33.5384	44.343	41.9235	54.306	34.0402	27.0463	43.4003	48.4679	34.1315	44.6038	33.4154	35.0198	47.144	24.8872	49.4805	42.0977	61.6868	46.7385	46.3934	57.8713	36.8745
FBgn0038731	24.2596	24.359	29.2273	27.7792	21.6406	19.068	20.5755	28.3973	19.8336	27.3749	25.817	22.1249	21.3508	21.5271	20.589	29.3617	24.5029	24.5655	31.3932	26.1437	31.446	48.0449	51.4544	29.05	52.8927	39.0852	27.7866	32.2905	33.5384	41.6281	27.299	30.6947	26.0307	31.554	65.1004	43.4968	18.1324	31.5944	20.8847	29.4904	26.9394	24.8872	11.4186	35.0815	21.5414	28.8386	28.0802	24.9445	19.7863
FBgn0038043	77.1895	92.8686	89.6977	90.0947	75.1728	85.1704	80.2444	83.2334	80.5012	51.5911	71.7139	84.8121	90.9731	77.1387	77.3863	75.6287	79.2741	102.356	78.483	58.4388	92.3092	65.6223	64.318	59.2173	75.6912	76.6377	65.6775	102.08	96.5499	73.3016	67.2726	101.529	69.0815	86.7735	48.5062	75.8088	75.7293	68.7642	98.1579	69.118	76.3284	77.236	85.6393	66.1536	51.8952	73.5883	68.3692	85.8091	89.0385
FBgn0037293	213.925	213.141	217.693	215.476	194.766	171.612	219.129	185.072	151.669	200.047	207.492	196.359	217.222	191.95	186.011	186.847	228.454	230.916	166.776	242.982	182.59	175.774	157.871	178.769	188.772	163.238	209.663	195.826	193.1	205.426	218.392	182.988	187.221	198.339	174.878	210.028	196.256	208.616	180.652	167.726	186.331	210.254	206.486	198.461	181.144	199.882	169.702	172.616	223.046
FBgn0267653	124.606	105.809	118.925	106.612	124.149	125.849	102.877	122.402	148.169	109.499	114.742	129.062	132.747	129.163	136.314	151.257	114.587	108.907	121.649	69.2039	112.597	127.729	147.347	106.144	105.785	111.125	124.619	86.4552	98.5825	103.165	95.5466	107.431	101.119	99.1697	137.86	129.248	125.86	133.811	131.573	105.059	114.493	138.167	113.234	141.328	114.561	112.371	133.076	97.7825	100.73
FBgn0039766	20.9514	36.5385	33.2587	39.7918	38.7254	31.78	36.0071	35.2518	40.8339	37.9036	31.5541	40.5623	45.4866	38.5694	47.5677	36.4797	41.0784	46.6744	24.5259	46.1359	54.7769	25.7802	24.5578	40.2231	37.3896	26.0568	38.7329	30.2072	27.4405	40.7231	35.0988	37.7781	46.0543	34.9348	29.359	37.283	35.1981	38.0991	51.1674	34.0982	49.3889	50.6325	32.3526	23.0535	36.2288	30.8275	24.4176	29.9334	26.082
FBgn0267758	71.676	75.3606	73.5722	81.0852	70.6168	82.628	64.8128	78.3373	92.168	64.2256	67.8891	82.0465	69.6223	56.5086	85.196	69.4005	64.8606	64.6891	51.995	33.833	43.6186	60.935	60.8097	39.1058	61.1001	62.8429	63.9934	45.8317	40.6526	71.4917	49.7232	49.5837	45.0531	31.554	58.718	41.0113	77.8625	64.5826	39.6808	104.138	102.145	90.9669	95.1548	118.275	89.1032	93.477	101.333	62.8602	58.4596
FBgn0039283	200.693	184.215	221.725	179.439	186.793	191.951	218.1	211.511	227.503	194.783	182.631	197.28	201.44	191.95	196.661	209.091	208.995	211.263	161.871	184.544	199.834	185.149	240.9	206.702	176.917	216.118	202.084	237.491	213.426	173.752	215.467	242.016	167.197	268.209	269.337	150.375	195.19	189.566	216.156	195.374	193.066	253.163	200.777	190.442	173.311	205.848	240.513	188.581	200.562
FBgn0037818	60.6489	50.2404	49.3841	67.571	42.1423	40.6784	49.3812	60.7114	56.0008	63.1727	60.2397	50.7029	50.128	50.2299	48.2777	82.7467	116.749	99.8997	42.1846	53.8252	55.7913	59.7631	59.6403	45.8096	72.9554	52.1137	51.3631	56.248	44.7178	48.8677	54.5981	69.6533	49.0579	120.581	68.9299	135.462	47.9975	41.8161	37.5924	56.216	50.5114	53.207	59.9475	54.1257	74.4158	50.7162	56.1604	63.858	59.359
FBgn0037492	51.8273	38.8221	30.2352	30.0316	27.3356	31.78	33.9496	38.1895	29.1671	56.8555	34.4227	44.2498	37.1319	42.1572	44.7279	42.708	38.1957	40.9425	50.0329	38.4466	41.5899	46.873	33.9131	32.4019	36.4777	31.4215	22.7345	37.4986	47.7668	30.7686	36.0737	49.5837	41.0484	43.9502	29.359	45.9824	35.1981	39.493	35.5039	39.6277	32.5518	42.0507	37.1104	33.0768	40.1454	39.7774	31.7428	29.9334	40.4721
FBgn0039668	797.258	780.249	785.107	780.82	924.853	826.28	823.02	754.976	845.846	741.227	885.427	781.747	759.347	819.823	779.543	882.632	815.803	786.096	777.963	890.423	749.632	691.377	818.592	810.048	747.793	705.834	815.074	848.928	831.345	773.739	763.398	811.048	719.849	762.931	830.988	741.932	753.027	872.562	865.669	783.338	829.51	792.098	857.345	760.766	744.158	799.527	837.523	894.012	807.643
FBgn0014427	258.034	276.322	258.007	494.019	430.535	319.071	315.834	384.832	298.671	506.435	461.837	638.857	332.33	317.525	315.935	258.917	340.158	329.996	229.563	256.823	263.741	223.819	218.681	318.433	269.935	242.175	266.92	331.238	417.705	390.037	356.837	266.808	385.455	262.574	251.466	270.923	200.523	214.191	270.456	175.099	244.7	274.617	283.561	321.747	247.726	340.097	333.3	347.228	351.657
FBgn0261286	198.487	219.231	201.568	167.426	159.457	199.578	160.489	248.721	194.836	214.787	190.281	247.983	238.572	232.313	237.129	208.201	201.068	197.343	205.037	167.627	201.863	229.678	194.123	240.221	220.69	225.315	235.765	233.325	219.524	217.19	177.444	203.057	241.285	173.547	217.001	195.114	196.256	184.455	181.696	229.472	209.903	212.828	217.904	223.519	242.831	253.581	220.979	236.474	193.367
FBgn0038282	2896.81	2894.15	2870.33	2812.46	2528.54	2424.18	2499.92	2592.97	2646.04	2675.37	2688.79	2756.39	2595.52	2472.92	2383.36	2570.49	2662.17	2532.7	2833.24	2268.35	2445.69	3023.31	2633.53	2411.15	2764.1	2830.23	2698.67	2444.7	2543.84	2628	2467.64	2703.49	2521.98	3006.65	2789.11	2348.83	3265.96	3106.93	2754.69	3086.35	3085.69	3135.78	2967.88	3207.45	3211.63	3283.63	3163.3	2682.03	2890.6
FBgn0038473	183.049	218.47	181.411	183.943	194.766	193.222	163.575	192.906	224.003	188.465	186.456	192.671	218.15	176.702	217.96	187.737	225.571	234.191	201.113	169.165	209.978	181.633	180.09	153.071	200.627	160.939	183.56	162.494	158.545	211.76	168.669	146.39	204.241	181.436	169.772	182.687	191.99	154.719	172.298	170.491	180.719	199.097	219.808	193.449	188.977	199.882	183.132	178.603	180.775
FBgn0039016	678.165	635.617	683.315	618.65	603.66	688.99	722.2	733.433	742.011	669.631	722.876	716.294	768.63	813.544	778.833	779.421	701.936	704.211	670.049	684.349	682.682	665.597	788.187	711.725	770.591	747.218	705.612	756.223	775.448	708.582	652.252	825.215	715.844	725.742	696.958	731.989	636.766	722.489	741.405	721.592	692.568	755.197	658.471	738.715	650.159	671.244	699.563	630.597	677.233
FBgn0039067	204.001	242.067	224.748	159.167	219.823	209.748	224.273	200.739	185.503	180.042	184.544	169.624	202.369	206.301	205.18	211.76	215.481	200.618	176.587	163.014	184.618	154.681	187.107	205.585	180.565	167.07	191.138	197.91	200.214	197.281	188.168	233.752	185.219	202.847	169.772	188.901	219.722	184.455	225.554	201.825	216.638	234.283	163.666	208.484	168.415	188.943	199.003	189.578	217.65
FBgn0087012	2635.47	2804.33	2816.91	3693.88	3722.19	3387.75	3710.79	3827.76	4016.89	4374.71	4754.15	4873.93	4155.06	4204.96	4247.02	3163.06	2952.6	2961.78	2503.61	2406.76	2279.33	3181.51	3205.37	3265.89	4138.39	4240.37	4427.33	6197.69	5980	6306.65	5181.94	4751.77	5134.06	2448.82	4245.57	2715.44	2107.62	2139.12	2014.32	2784.07	2722	2833.7	3701.52	3306.68	4060.56	5425.64	5714.93	5835.02	5033.83
FBgn0039555	174.228	165.946	172.34	165.174	157.179	176.697	174.892	178.217	156.336	188.465	215.142	166.859	185.659	242.18	173.942	203.753	244.308	198.162	145.194	204.536	139.985	134.76	133.314	199.998	196.068	135.649	134.723	178.119	172.773	161.988	199.868	170.001	135.159	236.655	137.86	165.288	135.459	152.861	170.21	162.197	134.697	133.876	167.472	146.34	97.9156	174.026	188.015	128.714	187.071
FBgn0053970	1098.3	1095.39	1161.03	1080.39	1078.62	990.264	985.566	1167.23	1146.85	1819.37	1771.81	2523.16	1608.74	1862.99	1777.76	1703.87	1664.04	2119.18	754.418	890.423	822.668	765.202	695.803	934.07	849.018	734.19	883.278	842.678	861.835	1046.13	952.541	1031.81	1146.35	897.035	753.123	1308.63	724.228	888.359	956.517	586.121	899.103	849.596	808.816	754.752	852.844	783.616	898.567	1007.76	1142.21
FBgn0266243	13.2325	12.9407	4.03136	14.265	9.11185	17.7968	17.4892	27.4181	17.5003	14.7403	20.0799	22.1249	24.1357	26.9089	35.4983	21.354	20.8995	22.9278	4.90519	19.9922	21.3021	10.5464	19.8801	11.1731	18.2388	25.2905	20.2084	24.9991	27.4405	25.3388	38.0237	23.6113	10.0118	13.5231	30.6355	21.127	13.8659	8.82784	13.575	18.4315	12.3472	18.0217	12.3701	12.0279	25.458	19.8887	20.7549	17.9601	21.5851
FBgn0037538	141.147	122.556	121.949	117.874	126.427	146.188	120.367	120.444	105.002	110.552	148.209	136.437	118.822	120.193	108.625	112.998	130.442	144.118	124.592	135.332	113.611	104.293	118.111	119.552	154.118	101.928	129.671	127.079	131.105	139.364	135.52	135.765	145.171	136.358	103.395	134.219	106.661	135.67	135.75	130.864	107.758	115.854	153.199	110.256	103.79	88.5048	104.996	125.72	151.096
FBgn0086768	184.152	161.378	168.309	168.177	233.491	200.85	180.036	184.093	186.669	172.672	167.332	141.046	152.241	180.289	186.721	151.257	199.627	168.683	161.871	196.847	183.604	166.399	188.276	233.517	204.275	196.193	159.142	229.158	210.377	190.946	200.843	237.294	193.228	209.609	160.836	218.727	201.589	176.557	201.537	213.805	175.106	150.181	209.341	210.489	141.978	174.026	200.224	245.454	220.348
FBgn0038722	80.4977	94.3911	103.807	98.3533	104.786	124.578	119.338	104.776	94.5014	122.134	125.26	111.546	115.109	138.132	97.9754	121.006	124.677	103.175	105.952	116.878	101.439	50.3885	72.5039	93.8539	115.817	63.6093	86.7279	133.329	123.99	112.215	94.5716	105.07	111.131	101.424	103.395	93.2075	94.9283	112.903	130.529	105.981	76.3284	104.698	102.767	77.1792	84.2074	127.288	91.5659	143.68	104.328
FBgn0259244	3569.46	3490.95	3324.86	3614.3	3423.78	3382.66	3669.64	3521.26	3595.72	3309.2	3263.46	3387.88	3480.19	3234.44	3260.17	3315.21	3387.89	3195.97	3515.06	3332.55	3572.67	3535.4	3759.68	3616.73	3536.51	3766.74	4173.89	3542.58	3356.89	3658.75	3387.03	3421.28	3738.41	3473.19	3655.84	3513.3	3615.81	3365.26	3538.9	3775.69	3554.88	4134.7	3528.34	3282.62	3819.69	3480.53	3301.26	3648.88	3405.95
FBgn0037481	20.9514	19.7917	18.1411	23.2745	19.3627	30.5088	29.8345	21.5428	15.1669	26.322	18.1675	14.7499	28.7772	16.1453	18.4591	22.2437	19.4582	25.3843	35.3174	13.8408	24.3453	24.6083	26.8966	20.1115	28.2702	19.1594	22.7345	19.791	24.3916	23.5289	22.4242	30.6947	33.039	24.7924	34.4649	37.283	29.8651	21.8373	20.8847	24.8825	17.9596	18.8799	26.6433	20.0465	24.4789	16.9054	21.9758	36.9179	32.3777
FBgn0263410	5.51354	7.61218	13.1019	11.2618	12.5288	10.1696	11.3165	10.7714	5.83342	12.6345	6.69329	9.21871	10.2113	8.96962	3.54983	14.236	8.64808	9.00735	6.86727	10.765	17.2446	14.0619	26.8966	11.1731	18.2388	17.6267	15.1563	9.37466	7.1142	6.33471	4.87483	12.9862	11.013	9.01543	7.65887	4.97107	11.7327	16.7264	6.2654	19.3531	3.36743	13.7309	16.1763	7.01629	11.7499	13.9221	15.8714	5.98668	13.4907
FBgn0040534	34.1839	51.0016	37.29	42.0442	23.9186	43.2208	44.2373	51.8985	26.8337	45.2738	42.0721	54.3904	62.1959	50.2299	47.5677	42.708	59.8159	62.2326	39.2415	41.5223	73.0359	31.6393	36.2519	35.7539	29.1822	36.0197	38.7329	38.5403	30.4894	55.2025	35.0988	33.0558	40.0472	38.3156	33.1885	32.3119	40.5312	35.776	37.5924	27.6472	47.144	50.6325	30.4495	24.0559	40.1454	26.8498	25.6384	36.9179	28.7801
FBgn0014135	320.888	345.593	319.485	358.877	328.027	319.071	347.726	331.954	385.006	269.537	235.222	235.077	197.727	209.889	223.639	248.24	252.956	255.481	381.624	415.223	394.597	314.049	301.71	370.946	296.381	309.616	437.85	223.95	191.067	258.818	165.744	145.209	210.248	279.478	371.455	309.449	325.316	339.639	328.933	344.669	316.538	453.118	315.914	285.663	397.537	247.615	207.549	251.441	168.184
FBgn0051119	104.757	115.705	110.862	111.868	103.647	116.95	112.136	100.859	119.002	117.922	126.216	90.3433	103.041	128.266	123.534	136.132	116.028	120.371	130.478	129.181	109.554	107.808	101.739	87.15	111.257	88.8998	105.252	108.329	154.48	104.975	109.196	119.237	114.135	122.835	99.5654	137.947	108.794	96.6416	127.396	101.373	108.88	107.272	133.217	117.272	100.853	145.188	90.345	97.7825	96.2336
FBgn0037625	14.3352	21.3141	16.1254	16.5174	13.6678	21.6104	14.4028	17.6259	14.0002	21.0576	14.3428	20.2812	26.9206	9.86658	26.9787	16.0155	18.7375	23.7466	18.6397	16.9165	13.187	28.1238	15.2024	12.2904	12.7672	24.5241	20.2084	19.791	26.4242	14.4793	13.6495	17.7085	17.0201	34.9348	14.0413	17.3987	17.0658	17.1911	25.0616	11.9805	8.97981	21.4545	9.51548	27.0628	24.4789	19.8887	31.7428	18.9578	15.2894
FBgn0262559	2062.06	2048.44	1982.42	1822.92	1930.57	1958.92	1794.18	1725.38	1582.02	1587.74	1534.68	1434.43	1513.12	1544.57	1483.83	1655.82	2131.03	2183.87	1516.68	2103.8	1878.64	1400.33	1707.35	2077.08	1725.39	1280.62	1499.64	1774.94	1921.85	1650.64	1689.62	1917.24	1637.93	2198.64	1750.05	1892.73	1398.33	1576.47	1714.63	1520.6	1400.85	1437.45	1667.11	1317.06	1063.36	1593.09	1441.86	1719.18	1711.52
FBgn0051528	211.72	194.872	224.748	195.956	187.932	213.562	164.604	183.114	240.337	243.215	210.361	212.03	175.448	206.301	152.643	234.004	194.582	171.14	195.227	175.316	182.59	227.334	223.359	191.06	208.835	199.258	198.716	219.784	309.976	193.661	183.294	225.488	148.175	161.151	218.278	252.282	186.657	225.807	194.227	229.472	236.842	189.657	190.31	261.607	196.81	193.915	272.256	200.554	169.083
FBgn0267708	113.579	93.6298	111.87	82.5868	76.3118	71.1872	102.877	114.568	142.335	68.4371	103.268	70.0622	78.9053	91.4901	94.4255	138.801	83.5981	78.6096	107.914	150.711	117.669	116.011	106.417	71.5077	97.5778	90.4325	91.78	78.1222	95.5336	70.5867	55.573	77.9173	76.0898	93.5351	95.7359	125.519	136.526	154.255	98.1579	135.471	124.595	112.421	131.314	153.356	112.603	95.4659	126.971	68.8469	98.9317
FBgn0038369	82.7031	89.0625	99.7761	90.8455	77.4507	113.137	94.6473	67.566	91.0013	87.389	73.6262	53.4685	69.6223	100.46	76.6764	76.5185	99.453	112.182	80.4451	79.9689	82.1653	97.2616	104.078	92.7366	109.433	108.059	77.4657	102.08	81.3052	80.5413	91.6468	87.3618	95.1122	108.185	63.824	90.722	91.7285	81.309	87.7156	100.452	93.1655	83.2433	107.525	101.235	87.1448	84.5271	87.9033	81.818	111.523
FBgn0039483	159.893	166.707	192.497	165.174	154.901	195.765	209.87	212.49	192.503	221.105	228.528	212.952	168.022	187.465	216.54	158.375	193.141	239.923	111.838	161.476	138.971	158.197	163.718	178.769	216.13	173.968	180.192	172.91	146.349	200.901	222.292	175.904	217.256	126.216	130.201	210.028	148.259	147.75	145.148	152.06	170.616	175.068	240.742	155.361	178.206	206.843	186.794	226.496	253.625
FBgn0265039	186.358	178.125	194.513	200.461	162.874	165.256	166.661	179.197	224.003	194.783	184.544	192.671	128.105	193.744	170.392	220.658	157.107	194.067	163.833	138.408	152.158	212.101	239.731	117.317	186.036	164.771	180.192	133.329	179.888	144.793	173.544	160.557	165.195	154.389	153.177	132.976	155.725	209.08	149.325	167.726	189.698	189.657	189.358	201.468	231.081	175.021	178.248	145.676	190.668
FBgn0267148	94.8329	86.7789	91.7133	63.0663	83.1456	106.781	68.9279	71.4828	70.001	71.5958	58.3273	61.7654	83.5467	71.757	77.3863	106.77	82.8775	99.0808	202.094	139.946	118.683	214.444	146.177	117.317	100.314	101.928	79.1498	99.9964	84.3541	66.062	139.42	136.946	97.1146	178.055	63.824	151.618	188.79	172.84	176.475	172.334	191.943	121.861	126.556	135.314	112.603	69.6105	104.996	113.747	125.014
FBgn0039663	420.132	366.146	351.736	337.855	416.867	463.988	447.517	424.001	477.174	409.57	431.239	401.936	445.583	503.196	398.291	481.355	397.091	395.504	351.212	479.814	452.417	358.579	532.085	566.475	403.99	343.337	421.851	389.569	449.211	371.033	377.312	439.17	468.553	373.013	514.421	426.269	345.582	425.595	468.861	354.806	401.846	393.904	320.672	466.082	338.788	296.342	448.062	371.174	348.959
FBgn0046214	384.845	385.938	387.01	352.12	345.111	394.072	425.913	387.77	347.672	447.474	406.379	334.639	328.617	404.53	344.334	328.318	424.477	450.367	395.358	393.693	388.51	407.796	390.585	443.571	424.965	392.385	365.436	454.15	423.803	385.512	433.86	458.059	359.424	472.183	391.879	359.16	389.313	379.132	379.056	403.649	406.336	387.897	446.276	404.94	361.308	456.446	441.958	446.008	536.929
FBgn0037655	1514.02	1355.73	1360.58	1470.04	1572.93	1519.08	1543.16	1471.76	1384.85	1388.75	1602.57	1616.96	1592.96	1582.24	1493.06	1603.33	1626.56	1648.34	1403.87	1362.55	1486.08	1346.43	1509.72	1426.8	1390.71	1341.16	1590.57	1538.49	1424.87	1437.98	1441.97	1342.3	1589.88	1458.25	1391.36	1463.98	1388.73	1406.88	1586.19	1399.87	1403.09	1508.68	1409.24	1370.18	1491.25	1331.55	1328.32	1513.63	1359.86
FBgn0038692	55.1354	71.5545	57.4468	69.0726	66.0609	69.916	64.8128	65.6075	61.8342	73.7015	73.6262	82.0465	66.8374	76.2418	74.5465	82.7467	59.8159	59.776	81.4261	87.6582	69.9927	51.5604	49.1155	83.7981	63.836	68.2076	72.4136	45.8317	88.4194	82.3512	57.523	69.6533	47.0555	78.885	75.3123	53.439	74.6627	72.0166	79.3617	70.9612	74.0834	76.3779	66.6083	50.1164	65.6034	64.6383	48.8351	67.8491	70.1516
FBgn0263401	0	0	0	0	0	0	0	0	0	0	0	0	0	0	0	0	0	0	21.5828	18.4544	29.4172	32.8111	32.7437	40.2231	32.8299	36.0197	26.9446	32.2905	39.6363	36.1983	20.4743	40.1392	24.0283	29.3001	42.1238	22.3698	0	0.464623	0	0	0	0.858178	0.951548	0	0.979156	0	0	1.99556	0
FBgn0000036	6294.26	6457.41	6231.47	6162.48	5955.73	5631.41	5642.83	5535.51	6225.42	5664.49	5678.78	5861.26	5671.9	5592.56	5380.84	5834.09	5958.53	5344.63	6568.05	5291.79	5694.77	6023.19	5965.2	5262.52	5494.45	6170.1	6166.94	5230.02	5433.22	6076.79	5485.16	5842.62	5977.05	6619.58	6239.43	5418.46	6641.78	6241.28	5664.96	6310.94	5783	5987.51	5672.18	5578.95	6113.85	5988.49	5902.95	5549.66	5857.66
FBgn0038397	162.098	162.139	164.278	174.183	164.013	194.494	169.748	159.612	242.67	236.898	248.608	351.233	243.214	291.513	217.96	203.753	172.241	227.64	376.719	415.223	274.899	269.52	323.929	222.344	444.116	390.852	290.496	434.359	280.503	228.049	260.316	322.294	276.326	227.64	248.913	211.27	347.715	394.465	507.497	434.061	330.008	326.108	294.98	288.67	473.911	324.186	310.103	268.403	440.696
FBgn0037467	575.613	526.763	553.304	537.565	593.409	561.87	625.495	580.676	597.342	647.521	619.608	566.029	635.884	591.995	602.051	581.896	529.695	516.694	605.3	527.487	551.826	629.271	646.688	548.598	643.831	577.849	559.942	681.225	631.131	617.182	629.828	582.019	600.709	608.542	617.816	553.031	567.437	564.982	555.532	669.984	635.321	598.15	690.824	700.627	600.222	581.745	597.01	619.622	619.672
FBgn0039169	378.229	422.476	377.94	416.688	403.199	395.343	387.848	392.666	418.839	423.257	431.239	407.467	441.869	452.966	414.62	431.529	461.231	413.519	405.169	405.996	403.726	295.3	385.908	445.806	381.192	429.171	421.009	420.818	391.281	433.475	391.936	414.378	397.469	495.849	426.344	388.986	421.311	422.807	464.684	409.179	360.315	423.94	401.553	411.956	335.85	406.724	332.079	363.192	447.891
FBgn0010247	4488.02	4834.5	4657.22	4790.78	3964.79	3758.94	3934.03	4271.34	4471.9	4722.16	4246.42	4838.9	4167.13	4199.58	4624.01	3905.11	3893.08	4063.13	5231.87	4190.68	4890.36	6590.35	4733.8	3892.7	4913.55	5468.87	5764.46	4080.06	4295.96	5263.24	4787.08	4429.48	5005.91	4587.73	4646.38	4885.31	4990.67	4909.67	3393.76	4785.73	4416.94	5181.68	4588.36	4490.43	6160.85	4778.27	4306.04	3799.55	4395.27
FBgn0037607	2472.27	2636.86	2335.16	2668.3	2864.54	2641.55	2418.65	2546.94	2065.03	2748.01	2715.57	3095.64	1892.8	1862.99	2019.85	1694.97	2009.96	2038.12	2425.13	3203.37	3489.49	2795.98	3468.49	4502.75	3255.63	2195.67	2842.66	2670.74	2758.28	3118.49	2650.93	2352.87	2734.23	2506.29	3155.46	2285.45	2462.8	2731.05	3128.52	2726.02	2616.49	3377.79	3515.02	2223.16	2661.34	2919.66	2768.95	3667.84	2407.64
FBgn0039449	15.4379	13.7019	12.0941	22.5237	22.7796	13.9832	17.4892	14.6883	15.1669	8.42303	15.299	10.1406	12.0679	11.6605	18.4591	6.22825	22.3409	18.8335	11.7725	12.3029	28.4028	18.7492	15.2024	10.0558	30.0941	19.1594	16.8404	11.4579	17.2773	12.6694	5.84979	9.44452	12.0142	13.5231	11.4883	17.3987	22.3988	14.8679	17.752	8.29417	21.327	28.3199	12.3701	17.0396	19.5831	15.911	19.5341	22.949	19.7863
FBgn0037798	112.476	120.272	109.854	119.375	105.925	105.51	103.906	97.9217	108.502	87.389	90.8376	94.9527	84.475	95.078	102.945	81.857	111.704	94.1677	97.1227	92.2718	96.3668	79.6842	78.351	83.7981	82.0748	133.35	90.096	103.121	93.501	102.26	95.5466	100.348	103.122	87.9004	104.671	83.2654	102.395	105.934	112.777	137.315	130.207	102.123	106.573	95.2211	116.52	118.338	98.8912	76.8291	116.02
FBgn0261789	165.406	172.035	164.278	179.439	154.901	119.493	168.719	141.007	129.502	153.72	137.691	159.484	168.022	152.484	167.552	135.242	182.33	171.14	116.744	158.4	144.043	100.777	99.4005	134.077	99.4017	134.116	151.563	114.579	101.631	161.083	131.62	139.307	177.209	127.343	121.266	114.335	137.593	129.63	144.104	117.961	131.33	141.599	127.507	121.282	161.561	126.293	128.192	141.685	140.303
FBgn0002542	138.941	128.646	100.784	101.356	92.2575	124.578	128.597	149.82	158.669	120.028	138.647	254.436	137.388	163.247	159.742	145.029	128.28	117.096	151.08	107.65	149.115	144.135	149.685	143.015	155.03	137.948	152.405	129.162	110.778	137.554	135.52	152.293	160.189	118.328	190.195	142.918	113.061	166.8	136.794	132.707	177.351	173.352	170.327	178.414	196.81	141.21	186.794	155.654	117.819
FBgn0015790	1463.29	1435.66	1370.66	1421.24	1497.76	1377.98	1557.56	1404.2	1327.69	1362.43	1357.78	1318.28	1341.39	1281.76	1299.24	1186.04	1415.4	1435.44	1288.1	1277.96	1321.75	1285.49	1213.86	1173.17	1429.01	1391.74	1401.96	1386.41	1295.8	1468.75	1411.75	1272.65	1392.64	1467.26	1391.36	1286.26	1275.67	1262.85	1276.05	1299.42	1305.44	1328.46	1429.22	1189.76	1320.88	1432.98	1262.39	1360.97	1570.32
FBgn0043799	63.957	54.8077	68.5331	54.0568	34.1694	55.9328	47.3236	58.753	53.6674	68.4371	77.451	75.5934	62.1959	78.0357	80.9362	40.0387	46.1231	59.776	52.976	63.0524	102.453	41.0139	63.1485	54.7481	67.4837	83.5351	87.5699	80.2054	85.3704	84.1611	59.4729	63.7505	57.0673	58.6003	72.7593	57.1673	45.8642	54.3609	59.5213	61.7455	61.7362	64.3634	53.2867	73.1699	72.4575	69.6105	70.811	85.8091	41.3714
FBgn0267865	22.0542	22.8365	25.196	22.5237	21.6406	33.0512	18.5179	31.3349	44.334	24.2162	29.6417	21.203	22.2791	30.4967	19.1691	28.472	9.36876	12.2827	31.3932	47.6738	29.4172	21.0929	28.066	35.7539	30.0941	40.618	17.6824	37.4986	45.7342	22.624	28.274	44.8615	47.0555	34.9348	26.8061	34.7975	33.0649	40.4222	25.0616	29.4904	33.6743	30.0362	32.3526	50.1164	27.4164	42.7608	39.0681	23.9467	24.2832
FBgn0086613	517.17	544.271	455.543	510.536	513.681	528.819	565.826	560.112	504.007	524.334	467.574	566.951	580.186	591.098	632.58	637.951	479.248	467.563	446.372	541.328	512.265	502.713	544.948	503.906	462.355	515.006	579.309	526.023	463.439	581.888	447.509	475.768	640.756	507.118	477.403	528.176	487.441	485.066	534.647	527.14	546.646	603.299	500.514	507.178	610.993	506.168	584.801	624.611	544.124
FBgn0086355	983.615	952.284	966.518	971.521	1054.7	983.908	878.573	941.027	756.011	765.443	820.407	721.825	634.027	638.637	572.943	702.902	903.004	920.387	875.086	953.476	945.409	788.639	896.943	1483.79	828.956	601.606	866.437	761.431	709.388	690.483	639.577	561.949	647.764	817.023	815.67	714.591	893.819	911.126	1299.03	1077.32	808.183	1010.08	1217.98	821.908	716.742	716.988	709.33	866.074	753.68
FBgn0263547	4.41083	10.6571	21.1646	14.265	12.5288	2.5424	4.1151	14.6883	11.6668	17.8989	9.56185	18.4374	8.35467	12.5575	14.9093	15.1257	9.36876	9.8262	7.8483	7.68932	6.08632	9.37461	15.2024	12.2904	23.7105	16.0939	11.7883	7.2914	16.261	11.7645	19.4993	8.26396	11.013	1.12693	14.0413	3.7283	5.33305	7.43397	8.35386	11.9805	15.7147	8.58178	18.0794	16.0372	14.6873	10.9388	8.54615	8.98003	21.5851
FBgn0037489	121.298	171.274	122.956	138.145	117.315	130.934	148.144	156.675	143.502	148.456	125.26	141.968	135.531	154.277	151.933	153.037	175.124	175.234	139.307	130.718	167.374	112.495	129.805	139.664	128.584	151.743	146.511	137.495	144.317	182.802	109.196	131.043	159.188	152.135	121.266	139.19	140.793	122.66	127.396	122.569	118.982	163.054	137.974	130.303	151.769	168.06	114.763	158.647	152.894
FBgn0051098	247.007	280.89	289.25	280.044	248.298	211.019	195.467	242.846	194.836	272.696	214.185	243.374	242.286	256.531	259.138	215.319	260.884	248.93	346.306	336.792	341.848	376.156	314.573	389.941	300.029	311.149	347.754	368.737	372.987	328.5	284.69	435.628	321.379	249.051	311.461	326.848	295.451	289.46	379.056	291.217	326.64	312.377	273.094	370.861	342.704	386.836	379.693	316.297	306.688
FBgn0014869	874.447	847.236	854.647	820.612	784.758	817.381	807.588	813.729	717.51	672.79	733.394	733.809	641.453	646.71	611.991	660.194	928.948	892.546	642.58	904.264	806.438	628.099	696.973	1094.96	801.597	667.515	705.612	690.6	695.159	684.148	718.55	690.631	707.835	823.785	670.152	730.747	754.093	748.972	965.915	778.73	744.201	788.666	888.746	696.617	519.932	698.094	621.427	671.506	813.039
FBgn0286871	12.1298	23.5978	24.1881	21.7729	13.6678	24.1528	8.2302	14.6883	10.5002	9.47591	12.4304	5.53123	4.64149	3.58785	7.80963	14.236	14.4135	19.6524	23.5449	23.068	10.1439	25.7802	16.3718	4.46923	12.7672	21.4586	9.26221	0	8.13052	4.52479	13.6495	5.90283	6.00709	21.4116	12.7648	16.156	26.6653	18.1203	10.4423	17.5099	13.4697	18.0217	22.8371	9.02094	26.4372	0.994436	4.88351	2.99334	4.4969
FBgn0003884	4712.97	5122.24	4792.27	5413.19	6345.27	5980.99	6145.9	6287.55	5297.91	4871.67	6001.97	5238.07	4991.45	5245.43	4750.38	4513.7	6269.14	6104.53	4372.49	4625.89	3866.84	4114.28	4498.75	5557.49	5056.72	4044.94	4261.46	5448.76	5713.72	4895.82	5302.84	5208.65	4508.32	5910.74	4619.58	4077.52	3964.59	3842.9	4277.18	4864.99	3685.09	4019.71	5954.79	3898.05	3062.8	5192.95	5282.74	5152.54	5790.2
FBgn0042206	27.5677	25.8814	31.243	23.2745	22.7796	26.6952	16.4604	11.7506	12.8335	12.6345	14.3428	7.37497	11.1396	9.86658	9.22956	13.3462	19.4582	15.5581	16.6776	29.2194	31.446	25.7802	33.9131	22.3462	19.1508	19.1594	15.1563	6.24977	5.08157	9.04958	11.6996	4.72226	13.0154	25.9194	11.4883	55.9245	18.1324	36.2406	27.1501	25.8041	24.6945	20.5963	19.031	8.01862	23.4997	8.94992	12.2088	8.98003	7.19503
FBgn0029503	94.8329	113.422	84.6585	69.8234	92.2575	92.7976	94.6473	90.0879	88.6679	100.024	103.268	60.8435	102.113	99.5628	117.144	96.093	105.218	100.719	56.9002	107.65	88.2517	118.354	101.739	107.262	99.4017	62.0766	89.254	87.4968	58.9463	87.7809	82.8721	85.0007	111.131	101.424	89.3535	115.577	90.6619	92.9246	116.954	86.628	86.4306	108.989	127.507	104.242	105.749	67.6217	76.9153	94.7892	89.0385
FBgn0039806	22.0542	14.4631	21.1646	25.5268	14.8068	25.424	22.633	19.5843	14.0002	20.0047	13.3866	18.4374	23.2074	11.6605	17.0392	9.78725	13.6928	17.1958	6.86727	16.9165	15.2158	4.6873	5.84709	20.1115	7.29554	6.13102	11.7883	15.6244	9.14683	9.95454	11.6996	7.08339	11.013	10.1424	2.55296	11.1849	21.3322	13.0094	14.6193	23.9609	38.1642	19.7381	23.7887	10.0233	22.5206	18.8943	25.6384	31.929	15.2894
FBgn0027866	2440.29	2601.08	2349.27	2354.47	2328.08	2478.84	2696.42	2545.96	2565.54	2501.64	2380.9	2488.13	2745.9	2296.22	2458.61	2283.1	2389.03	2243.65	2362.34	2446.74	2224.55	2602.63	2702.52	2292.72	2318.16	2427.88	2429.22	2469.7	2088.53	2093.17	2175.15	2093.14	2186.58	2212.16	2337.23	2229.52	2691.06	2345.88	2174.09	2602.52	2641.19	2735.87	2489.25	2550.92	2839.55	2310.08	2301.36	2373.72	2288.02
FBgn0267222	13.2325	14.4631	29.2273	15.7666	18.2237	24.1528	16.4604	13.709	16.3336	8.42303	22.9484	16.5937	13.9245	16.1453	13.4894	10.677	4.32404	10.645	10.7914	15.3786	21.3021	29.2957	29.2354	11.1731	19.1508	16.0939	16.8404	9.37466	12.1958	14.4793	11.6996	17.7085	10.0118	16.9039	12.7648	6.21383	26.6653	18.5849	17.752	27.6472	23.572	18.0217	7.61238	24.0559	9.79156	17.8998	9.76703	15.9645	7.19503
FBgn0039835	39.6975	52.5241	45.3528	34.5363	31.8915	61.0176	46.2949	37.2102	33.8338	52.644	42.0721	36.8748	46.4149	45.7451	48.9877	53.385	45.4024	64.6891	46.1088	59.9767	57.8201	52.7322	59.6403	46.9269	51.0688	34.487	51.3631	35.4154	21.3426	36.1983	41.9235	60.2088	54.0638	61.9811	26.8061	63.3811	73.5961	41.8161	39.6808	63.5886	49.3889	54.0652	59.9475	53.1233	45.0412	38.783	57.3813	44.9001	53.0634
FBgn0037703	655.008	590.705	615.79	588.618	555.823	569.497	621.38	662.93	592.675	627.516	632.038	662.825	653.521	719.363	677.308	573.889	553.477	539.622	582.736	576.699	633.992	705.439	611.605	656.977	624.681	656.785	623.094	735.39	712.437	666.954	573.28	729.589	651.769	617.557	680.363	622.626	602.635	643.968	631.761	586.121	699.302	651.357	594.717	767.783	707.929	664.283	666.6	626.606	558.514
FBgn0038952	176.433	184.976	176.372	230.492	189.071	150.002	161.518	170.384	157.502	205.311	203.667	171.468	156.882	138.132	157.613	189.517	172.241	170.321	196.208	253.748	255.626	224.991	187.107	199.998	169.621	227.614	259.342	218.742	141.268	208.14	134.545	164.099	180.213	194.959	204.237	196.357	249.587	253.22	249.572	226.707	226.74	325.25	159.86	189.44	275.143	171.043	135.518	196.563	167.285
FBgn0037609	138.941	104.287	159.239	112.618	132.122	116.95	118.309	138.07	128.335	132.663	140.559	134.593	114.181	101.357	88.7458	134.352	146.297	131.835	135.383	130.718	95.3524	120.698	107.586	105.027	144.999	125.686	103.568	144.786	147.366	117.645	162.819	109.793	126.149	125.089	142.966	130.49	156.792	114.297	142.016	112.432	132.452	109.847	133.217	124.289	106.728	156.126	152.61	142.683	127.712
FBgn0010015	24.2596	15.2244	29.2273	42.795	28.4745	29.2376	34.9783	19.5843	22.167	36.8508	30.5979	37.7967	36.2036	39.4663	33.3684	26.6925	15.8548	39.3048	13.7345	49.2116	35.5035	33.983	29.2354	31.2846	15.503	16.0939	21.0505	9.37466	19.31	24.4339	18.5243	8.26396	27.0319	23.6655	15.3177	37.283	7.46627	29.2713	20.8847	10.1373	15.7147	18.0217	10.467	10.0233	19.5831	15.911	19.5341	19.9556	44.969
FBgn0260722	2814.11	2702.32	2808.85	3136.05	3249.51	2899.61	2714.94	2434.33	3027.54	2774.34	2443.05	2673.43	2344.88	2480.1	2342.89	2528.67	2083.47	2084.79	2831.28	2984.99	2725.66	2776.06	3219.41	2917.29	2716.68	3176.63	3011.9	2662.4	2721.69	3018.94	2646.06	2841.62	2886.41	2932.27	3135.03	2821.08	3104.9	3416.37	3164.03	2898.35	3343.86	3015.64	2525.41	3189.41	3387.88	2950.49	3210.91	3534.14	2816.86
FBgn0037304	60.6489	67.7484	72.5644	70.5742	77.4507	57.204	79.2156	66.5867	65.3343	89.4947	57.3711	80.2028	114.181	104.048	93.0056	70.2902	94.4083	68.7834	90.2555	73.8175	79.1222	89.0588	74.8427	59.2173	70.2196	82.0024	86.7279	52.0815	58.9463	66.9669	56.548	74.3756	84.0992	75.5042	62.5475	80.7798	77.8625	84.0968	92.9367	64.5102	70.716	84.1015	73.2692	97.2257	66.5826	88.5048	91.5659	71.8402	65.6547
FBgn0263782	399.18	450.641	443.449	484.259	527.348	513.565	489.697	454.357	520.341	427.469	482.873	521.779	570.903	476.287	481.357	490.252	519.606	492.129	520.931	509.033	455.46	445.294	539.101	517.314	533.486	516.538	467.32	596.853	557.957	491.392	500.157	552.504	499.589	483.452	564.204	480.951	403.179	446.967	460.507	532.67	453.48	431.664	469.113	496.152	482.724	467.385	551.837	520.842	451.488
FBgn0026563	587.743	637.14	531.131	600.631	427.118	282.206	358.014	262.43	288.171	603.3	834.749	345.702	220.935	204.507	244.938	304.294	248.632	230.097	667.106	573.623	807.452	1143.7	903.96	592.173	585.467	1377.18	1173.77	610.395	297.78	501.347	390.961	319.933	472.557	398.933	606.328	499.592	762.626	825.635	781.086	1089.3	992.269	1428.01	1218.93	679.578	1075.11	653.345	597.01	577.715	391.23
FBgn0051100	1325.45	1329.09	1217.47	909.956	959.022	1081.79	1395.02	1474.7	1359.19	1586.69	1591.09	1552.43	2224.2	2109.65	2085.17	1371.1	1417.57	1514.05	835.844	775.083	763.833	483.964	468.936	496.085	817.1	816.958	844.545	1307.24	1278.52	1245.22	1360.08	1139.25	1261.49	831.673	746.74	755.602	892.753	876.744	941.898	583.356	656.648	648.783	995.319	741.722	823.47	1643.8	1600.57	1742.13	1703.42
FBgn0046247	459.829	402.684	453.528	508.284	471.538	420.767	450.603	414.209	355.838	459.055	494.348	433.279	482.715	432.336	521.115	460.001	470.6	465.107	389.472	459.821	424.014	369.125	349.656	444.689	397.607	413.077	497.633	436.443	416.689	421.711	447.509	403.753	448.529	391.044	436.556	398.928	408.512	402.828	458.418	421.159	344.6	427.373	381.571	395.919	417.12	380.869	398.006	450.997	404.721
FBgn0037739	94.8329	106.571	98.7682	115.621	84.2846	97.8824	83.3307	112.61	75.8344	105.288	107.093	99.5621	134.603	104.945	107.915	89.8647	118.911	133.473	73.5778	70.7417	85.2085	91.4024	61.9791	99.4404	80.2509	77.4041	101.884	82.2887	76.2236	107.69	74.0974	99.1675	93.1098	78.885	79.1417	95.693	91.7285	83.6322	89.804	82.9417	80.8183	116.712	51.3836	91.2118	82.2491	81.5438	70.811	99.7781	88.1392
FBgn0039157	2078.6	2051.48	2076.15	2039.14	2207.35	2106.38	1991.71	2104.34	2118.7	2038.37	1862.65	2071.44	2143.44	2064.81	2259.82	2301.78	2025.81	2055.31	2223.03	2186.84	2137.31	2115.15	2267.5	1907.24	2050.96	2092.21	2016.63	1987.43	2081.41	1856.07	2122.5	2189.95	2088.46	2143.42	2087.04	2234.49	2128.95	2041.09	1846.2	2115.93	2120.36	2060.49	1927.84	2131.95	1976.92	1881.47	1889.92	1870.84	1837.43
FBgn0037291	12.1298	15.2244	8.06271	12.7634	6.83389	15.2544	18.5179	12.7298	8.16678	15.7932	8.60566	9.21871	9.28297	15.2484	22.009	13.3462	12.9721	9.00735	17.6587	10.765	16.2302	29.2957	19.8801	7.82116	20.9747	18.3931	18.5244	10.4163	11.1795	12.6694	15.5994	16.5279	13.0154	11.2693	26.8061	8.69937	11.7327	16.2618	15.6635	23.0393	21.327	11.1563	18.0794	20.0465	10.7707	15.911	23.1967	11.9734	14.3901
FBgn0039118	70.5733	78.4055	72.5644	58.5615	63.783	67.3736	63.784	71.4828	63.0009	68.4371	62.152	62.6872	61.2676	54.7147	57.5073	72.9595	79.9948	80.2473	74.5589	66.1281	63.9064	49.2167	59.6403	69.2731	44.6852	43.6835	54.7312	42.7068	48.7831	48.8677	59.4729	53.1254	77.0909	67.6157	63.824	77.0515	60.7968	56.684	67.8751	51.6081	60.6137	60.0725	59.9475	53.1233	49.9369	60.6606	57.3813	65.8535	62.0572
FBgn0038404	18.746	15.2244	22.1725	15.0158	17.0847	44.492	37.0359	18.6051	28.0004	29.4806	22.9484	35.0311	24.1357	22.424	24.8488	32.031	38.9164	23.7466	26.488	29.2194	31.446	29.2957	33.9131	34.6366	48.3329	22.2249	33.6807	33.3321	28.4568	20.814	33.1488	49.5837	43.0508	36.0617	40.8473	68.3522	35.1981	31.5944	25.0616	42.3924	33.6743	47.1998	43.7712	42.0977	46.0203	18.8943	53.7187	49.889	27.8808
FBgn0043043	19.8487	13.7019	17.1333	24.0252	17.0847	20.3392	30.8632	31.3349	21.0003	34.745	46.8531	31.3436	20.4225	18.8362	16.3292	8.8975	9.36876	18.0147	29.4311	23.068	20.2877	22.2647	22.2189	21.2289	26.4463	24.5241	31.1547	32.2905	43.7015	38.9132	28.274	42.5003	20.0236	33.8079	37.0179	17.3987	28.7985	19.0495	12.5308	10.1373	26.9394	16.3054	22.8371	17.0396	22.5206	39.7774	20.7549	19.9556	20.6857
FBgn0039862	2644.29	2736.58	2633.48	2409.28	2523.98	2621.21	2583.25	2475.46	2528.2	2398.46	2527.2	2516.71	2741.26	2629.89	2766.74	2769.79	2740.72	2330.45	3207.01	2577.46	2465.97	2820.59	2805.43	2343	2654.66	3049.42	2612.78	3044.68	2727.79	2633.43	2726.98	3074.19	2602.07	3067.5	2776.34	2475.59	3187.03	2790.99	2842.4	3162.84	3010.48	2553.08	2704.3	2796.49	2605.53	3019.11	2913.02	2669.06	2819.55
FBgn0015781	79.3949	106.571	83.6506	86.3407	75.1728	87.7128	81.2732	68.5452	46.6673	60.0141	85.1005	70.9841	83.5467	89.6962	102.945	89.8647	120.353	117.096	66.7106	104.575	127.813	80.856	60.8097	127.373	90.2823	77.4041	91.78	87.4968	99.5988	105.88	97.4965	115.695	126.149	103.677	94.4595	73.3232	72.5295	58.0779	74.1405	49.765	71.8385	81.5269	72.3176	69.1606	57.7702	78.5605	65.9274	79.8225	67.4534
FBgn0039158	99.2437	96.6747	89.6977	102.858	102.508	86.4416	94.6473	80.2958	107.335	98.9706	98.4871	88.4996	107.682	87.9023	101.525	101.431	110.984	116.277	95.1607	83.0446	109.554	78.5124	93.5534	91.6193	84.8106	87.367	102.726	71.8724	86.3867	107.69	80.9221	108.612	123.145	98.0428	65.1004	93.2075	90.6619	91.9954	72.0521	94.0005	72.9609	89.2505	93.2517	82.1908	95.9572	83.5326	75.6945	73.8358	93.5354
FBgn0004107	159.893	131.691	153.192	151.659	167.43	161.442	121.395	126.319	137.669	128.451	118.567	159.484	145.743	122.884	122.114	149.478	125.397	152.306	125.573	132.256	113.611	101.949	118.111	115.083	116.729	135.649	111.988	134.37	138.219	145.698	148.195	140.487	144.17	131.851	146.795	115.577	124.793	127.307	158.723	116.118	136.942	126.152	116.089	125.291	141.978	133.254	106.216	118.736	120.517
FBgn0039854	22.0542	29.6875	28.2195	29.2808	17.0847	20.3392	22.633	21.5428	18.6669	33.6921	26.7732	26.7343	32.4904	22.424	26.2688	24.0232	28.8269	31.1163	33.3553	24.6058	21.3021	25.7802	17.5413	25.6981	16.415	32.1879	34.5228	18.7493	24.3916	16.2892	25.3491	15.3473	23.0272	22.5386	28.0825	21.127	23.4654	32.5236	27.1501	22.1178	25.8169	19.7381	29.498	24.0559	23.4997	35.7997	17.0923	26.9401	29.6795
FBgn0038388	285.601	340.265	262.038	305.571	287.023	252.969	257.194	250.68	240.337	287.436	267.732	296.842	305.41	265.501	329.424	255.358	302.683	312.801	226.62	239.907	293.158	294.128	219.85	259.215	236.193	238.343	301.443	257.282	256.111	324.88	233.992	194.793	268.317	229.893	270.614	251.039	245.32	209.545	284.031	247.903	196.433	242.006	254.063	219.51	272.205	268.498	246.617	255.432	242.832
FBgn0039313	109.168	124.079	133.035	87.8423	78.5897	108.052	92.5897	74.4205	96.8347	94.7591	96.5747	98.6402	126.248	102.254	117.854	118.337	91.5256	119.552	162.852	167.627	141	223.819	206.987	183.239	137.703	188.529	130.513	135.412	172.773	104.975	181.344	223.127	204.241	144.247	167.219	166.531	203.723	177.951	135.75	192.609	176.229	145.89	176.988	188.438	191.914	204.854	217.316	91.7958	163.687
FBgn0037342	106.963	107.332	113.886	132.139	107.064	90.2552	146.086	118.485	108.502	116.87	139.603	126.296	136.46	119.296	127.794	107.66	149.179	158.857	94.1796	104.575	107.525	92.5743	97.0616	119.552	120.376	81.236	106.936	119.787	108.746	126.694	130.645	122.779	135.159	103.677	104.671	100.664	101.328	111.51	92.9367	112.432	101.023	114.138	98.961	108.251	83.2282	119.332	112.321	138.692	116.919
FBgn0038592	37.4921	31.9712	31.243	54.0568	62.644	64.8312	68.9279	46.0232	40.8339	47.3796	64.0644	42.4061	34.347	33.1876	32.6585	36.4797	46.1231	31.1163	25.507	46.1359	41.5899	25.7802	46.7767	46.9269	39.2135	51.3473	40.4169	57.2896	48.7831	57.9173	45.8234	38.9586	38.0449	40.5694	48.5062	36.0402	39.4646	46.4623	50.1232	45.1571	51.6339	41.1926	43.7712	53.1233	40.1454	26.8498	46.3934	40.909	36.8745
FBgn0039354	67.2652	49.4792	51.3998	64.5678	42.1423	64.8312	63.784	56.7946	82.8345	61.067	51.634	48.8592	50.128	44.8481	42.598	53.385	48.2851	42.5802	91.2365	52.2874	53.7625	62.1068	57.3014	73.7423	67.4837	50.5809	46.311	79.1638	77.2399	31.6735	56.548	73.195	42.0496	64.2349	61.271	67.1094	66.1298	76.6628	55.3443	90.3142	78.5733	66.0797	59.9475	52.121	61.6868	77.566	63.4857	60.8646	62.0572
FBgn0024963	20724.3	20852.1	20335.2	21651.2	20551.8	19385.8	17942.9	17688.6	21153.1	19283.5	17306	18736.1	17786.2	17850.4	17770.5	18707	17152.8	17001	20668.5	17879.2	18487.2	21915.5	21120.8	17624.4	17603.2	21141.3	20152	15601.5	16516.1	17977.9	17082.4	19324.7	18889.3	18321.6	19162.5	18427.7	21992.4	21908.8	17873.1	19175.2	21272	20934.4	18207.9	19981.4	22140.7	18865.4	19393.7	19463.7	16810.3
FBgn0038102	152.174	132.452	107.839	131.388	126.427	125.849	103.906	144.924	123.668	140.033	132.91	144.734	134.603	157.865	154.063	142.36	130.442	176.053	151.08	150.711	162.302	134.76	184.768	131.842	124.024	132.583	137.249	132.287	146.349	138.459	112.121	157.015	127.15	116.074	194.025	137.947	177.057	165.87	110.689	154.824	129.085	150.181	123.701	193.449	149.811	155.132	158.714	144.678	134.007
FBgn0038535	2518.58	2616.31	2499.44	2788.43	2564.99	2290.7	2696.42	2746.7	2683.37	2646.94	2715.57	2674.35	2531.47	2718.69	2633.27	2151.42	2452.45	2244.47	2483.01	2200.68	2268.17	2776.06	2292.06	2239.09	2628.22	2757.43	2590.05	2572.82	2313.13	2798.13	2473.49	2054.18	2563.02	2639.27	2549.13	2143.77	2451.07	2351.92	2071.76	2695.6	2415.57	2809.68	2661.48	2431.65	2820.95	2792.38	2280.6	2400.66	2729.62
FBgn0264357	8249.36	7807.05	7931.69	8543.98	9143.74	8227.2	7547.09	7600.68	7854.11	8257.73	8105.58	8410.23	8018.63	8650.3	7524.93	9479.4	8106.86	8145.1	8245.62	8730.45	7932.51	7175.09	7982.44	7447.98	7197.96	7167.16	7312.09	8385.11	8583.79	8469.5	8292.08	8314.72	8327.82	8526.34	7457.19	8933.01	8647.01	9161.44	9115.11	7978.99	7980.8	7722.74	7451.57	8097.8	7664.83	7854.06	9029.62	9546.77	8990.19
FBgn0027492	9813	10320.6	9048.38	9996.75	9109.57	8640.34	8914.33	8506.46	8312.62	8262.99	8353.23	8964.27	9050.9	8378.52	9098.93	8404.58	9461	8890.25	9758.38	8059.94	9219.76	8925.8	7805.86	8274.78	8637.01	9312.25	9747.21	8111.17	7006.47	10033.3	9009.66	7913.33	9284.95	10253.9	8326.47	8500.52	9905.61	9367.27	8827.94	9224.96	8750.82	9757.49	9262.37	7589.62	10468.2	9023.51	7646.36	8877.26	9841.91
FBgn0026380	114.682	134.736	118.925	134.391	153.762	138.561	128.597	145.903	110.835	124.24	142.472	124.453	115.109	139.926	156.193	102.321	165.034	171.14	91.2365	143.021	104.482	123.042	97.0616	107.262	130.408	89.6662	104.41	105.205	118.909	135.744	159.894	140.487	137.162	123.962	105.948	91.9647	109.861	102.217	121.131	121.648	96.5329	100.407	154.151	102.237	91.0615	120.327	115.983	107.76	148.398
FBgn0267229	31.9785	28.1651	15.1176	43.5458	25.0576	21.6104	22.633	20.5636	36.1672	34.745	23.9046	27.6561	28.7772	31.3937	21.299	24.913	26.6649	21.2901	19.6208	35.3709	37.5323	31.6393	14.033	29.05	25.5344	25.2905	35.3648	20.8326	50.8157	35.2934	13.6495	27.153	32.0378	21.4116	35.7414	17.3987	23.4654	30.6651	26.1058	17.5099	32.5518	21.4545	23.7887	28.0652	26.4372	24.8609	20.7549	28.9356	22.4845
FBgn0038042	105.86	136.258	119.933	99.1041	110.481	125.849	117.28	125.34	98.0014	92.6534	132.91	118.921	109.539	115.708	102.945	121.896	127.559	121.19	95.1607	115.34	105.496	97.2616	113.433	130.725	99.4017	105.76	98.5162	131.245	145.333	104.07	131.62	122.779	81.0957	109.312	109.777	109.363	91.7285	104.54	121.131	115.197	95.4104	101.265	92.3001	106.247	91.0615	102.427	102.554	101.774	93.5354
FBgn0004595	39962.1	43401.6	38853.2	45195.2	42205	34938.9	36158.3	33397.2	38086.4	35538.9	34048.8	42700.1	36151.6	34695.4	34624.3	37209.3	37708.5	35143.4	44056.4	33297.8	39405.9	38117.2	36000.5	35619.8	36650.1	42674.2	42143.9	36635.1	33977.4	47385.4	36906.3	36578.6	41526	47065.1	37023	35482.2	43090	40864.5	37910.9	39330.9	34664.3	40006.5	36542.3	33410.6	40892.5	40577	36608	36923.9	39899.2
FBgn0038651	1534.97	1659.46	1586.34	1547.38	1656.08	1683.07	1573	1683.27	1671.86	1635.12	1531.81	1684.26	1792.54	1746.38	1759.3	1673.62	1496.84	1630.33	1660.9	1670.12	1618.96	1703.84	1694.49	1677.08	1797.44	1666.87	1700.88	1696.81	1777.53	1644.31	1745.19	1774.39	1784.1	1762.52	1640.28	1780.88	1706.58	1818.53	1788.77	1739.93	1803.82	1757.55	1883.11	1825.24	1906.42	1865.56	1861.84	1976.6	1921.97
FBgn0020385	1705.89	1743.95	1689.14	2431.81	2498.93	1751.71	2011.25	1837.99	1725.52	2594.29	2618.99	2571.1	1353.46	1396.57	1353.91	1447.62	1653.23	1491.94	1487.25	1777.77	1796.48	1272.6	1586.9	1671.49	1978.91	1539.65	1892.02	2211.38	2313.13	2397.23	1605.77	1388.34	1659.96	1649.82	1630.06	1672.76	1748.17	1897.52	2308.8	1675.42	1712.9	2069.93	2121	1681.9	2067.98	2505.98	2378.27	3195.89	1901.29
FBgn0037876	117.99	133.974	138.074	136.644	142.373	172.883	146.086	154.716	127.168	132.663	147.252	156.718	175.448	178.495	120.694	167.273	145.576	174.415	129.497	126.105	133.899	112.495	160.21	134.077	122.2	137.182	138.933	118.746	149.398	152.938	130.645	103.89	138.163	120.581	119.989	155.346	127.993	145.892	183.785	141.001	144.799	186.225	119.895	147.342	140.998	116.349	101.333	113.747	109.724
FBgn0003861	14886.6	13898.3	13944.5	16270.3	20732.9	17803.2	22553.8	21165.8	19322.6	18952.9	23525	22678	21542.1	21899.3	21083.9	16592.9	18372.1	15694.9	20360.5	20475.1	17872.5	17609	18030.1	17916	25218.9	27413.3	23736.5	37298.7	34554.7	27485.4	29548.3	27659.5	21842.8	26346.5	26456.3	19645.7	18833.1	16746.9	17627.7	22798.8	17575.7	14125.6	25094.2	22449.1	20891.3	27431.5	26595.6	31360.3	25247.4
FBgn0260462	2661.94	2521.92	2684.88	2937.09	3090.06	2772.49	2916.58	3045.36	2941.21	2738.54	2867.6	2496.43	2744.05	2831.71	2499.08	2537.57	2849.54	2654.71	2228.92	2646.66	2350.33	2371.78	2260.48	2748.58	2601.77	2453.17	2577.42	2389.5	2451.35	2485.92	2949.27	2619.67	2719.21	2732.8	2207.03	2930.44	2571.6	2797.96	3037.67	2103.95	2369.55	2176.34	3028.78	2883.7	2438.1	2310.08	2246.42	2637.13	3285.43
FBgn0024912	30.8758	43.3894	40.3136	46.5489	29.6135	39.4072	36.0071	41.1271	35.0005	26.322	30.5979	38.7186	30.6338	63.6843	33.3684	40.9285	38.9164	45.0367	47.0898	27.6815	33.4748	49.2167	37.4214	34.6366	42.8613	46.749	51.3631	42.7068	37.6036	42.533	57.523	41.3198	39.0461	34.9348	45.9532	36.0402	39.4646	44.6038	31.327	28.5688	29.1844	38.618	39.0135	28.0652	51.8952	36.7941	62.2648	42.9046	35.0758
FBgn0039467	55.1354	53.2853	52.4076	61.5647	61.505	52.1192	48.3524	53.8569	50.1674	46.3267	56.4149	54.3904	50.128	47.539	49.6976	47.1567	48.2851	60.5949	47.0898	44.5981	54.7769	53.904	45.6073	56.9827	45.5971	62.8429	68.2035	40.6235	40.6526	60.6322	42.8985	29.5141	54.0638	49.5849	45.9532	44.7396	67.1964	56.2194	55.3443	41.4708	53.8788	56.6398	53.2867	51.1187	45.0412	50.7162	51.2769	57.8713	49.4659
FBgn0026250	1190.92	1274.28	1119.71	1282.35	1324.64	1161.88	1226.3	1100.64	926.347	1094.99	1121.6	1132.06	1109.32	1048.55	1167.89	978.725	1169.65	1215.17	1141.93	1033.44	1172.63	1078.08	923.84	997.756	1038.7	1254.56	1089.57	1074.96	1051.89	1296.81	1104.64	992.855	1127.33	1330.9	1110.54	990.485	1039.94	935.751	871.934	1022.95	914.818	1025.52	1100.94	801.862	1021.26	1025.26	799.675	1067.63	1212.36
FBgn0038893	65.0598	54.0465	75.5879	65.3186	64.9219	76.272	53.4963	56.7946	53.6674	62.1199	60.2397	56.2341	61.2676	58.3025	70.2867	66.7312	69.1847	85.9792	89.2744	67.666	69.9927	71.4814	76.0121	35.7539	66.5718	75.8714	62.3094	69.7891	51.832	64.252	59.4729	59.0283	66.078	50.7118	43.4003	65.8666	72.5295	64.118	69.9636	60.8239	71.8385	67.7961	52.3351	59.1373	67.5617	79.5549	69.5901	65.8535	71.051
FBgn0037448	1250.47	1190.55	1233.59	1155.46	1264.27	1166.96	1010.26	904.796	1045.35	849.673	832.837	893.293	1082.39	1064.69	974.784	1315.05	1129.3	1021.92	1283.2	1302.57	1174.66	1274.95	1232.57	1069.26	832.603	921.952	916.958	1061.42	980.744	971.02	1111.46	1266.75	1143.35	1186.66	953.53	1226.61	1334.33	1351.59	1325.13	1258.87	1079.82	996.345	959.16	1189.76	1028.11	1136.64	1118.32	1058.65	1195.27
FBgn0025781	230.466	230.649	208.623	198.208	205.017	231.358	211.928	253.617	252.004	240.056	200.799	178.843	267.35	271.779	283.277	208.201	210.437	230.097	225.639	179.93	205.921	239.053	257.272	250.277	224.338	206.156	201.242	197.91	163.627	192.756	230.092	216.043	222.262	190.451	201.684	218.727	186.657	238.352	227.643	209.197	243.577	257.453	209.341	237.552	212.477	196.898	201.445	181.596	205.058
FBgn0038845	232.671	203.245	204.591	247.76	290.44	278.393	265.424	280.056	332.505	218.999	282.075	265.499	220.935	271.779	210.86	317.641	232.778	209.626	278.615	302.959	272.87	343.345	405.788	291.617	322.828	237.577	308.179	326.03	359.775	218.095	245.691	318.753	226.267	237.782	294.867	246.068	243.187	249.038	206.758	260.805	216.638	198.239	268.336	291.677	189.956	202.865	289.348	221.507	168.184
FBgn0004510	141.147	125.601	129.003	97.6026	112.759	133.476	132.712	131.215	133.002	151.615	155.858	152.109	156.882	133.647	146.253	129.014	167.917	154.763	120.668	152.249	144.043	130.073	135.652	149.719	129.496	115.723	154.931	143.745	106.713	127.599	116.996	114.515	154.182	119.454	114.883	150.375	141.859	137.064	162.9	127.177	126.84	150.181	117.992	125.291	129.249	147.177	107.437	137.694	116.919
FBgn0039581	2669.66	2566.07	2540.76	2578.96	2842.9	3118.25	3189.2	3136.43	3133.71	2804.87	2982.34	2870.71	3046.67	3035.32	2570.08	3144.38	2971.34	2825.85	2676.27	2774.31	2659.72	2589.74	3040.48	2807.8	2565.29	2867.78	2854.44	2998.85	2768.44	2732.97	2512.49	2617.31	2638.11	2719.28	2643.59	2770.13	3119.83	2804	3225.63	2993.27	3091.3	3231.04	2865.11	3189.41	3309.55	2864.97	3136.44	3409.42	2578.52
FBgn0264563	24.2596	35.016	23.1803	27.0284	39.8643	13.9832	23.6618	26.4389	40.8339	36.8508	25.817	25.8124	35.2753	30.4967	34.7884	35.59	22.3409	26.2032	20.6018	38.4466	29.4172	33.983	18.7107	30.1673	32.8299	36.0197	48.8371	17.7077	22.3589	28.9587	27.299	33.0558	21.0248	21.4116	26.8061	26.0981	44.7976	38.5637	30.2827	22.1178	42.6541	35.1853	21.8856	50.1164	43.0828	22.872	40.289	24.9445	28.7801
FBgn0037720	1616.57	1622.92	1548.04	1900.25	1821.23	1688.15	1565.79	1699.92	1669.52	1594.06	1725.91	1663.98	1639.37	1642.34	1605.23	1557.06	1587.64	1625.42	1189.02	1487.11	1448.54	1247.99	1432.54	1603.34	1366.09	1371.82	1827.18	1177.04	1192.14	1586.39	1130.96	1005.84	1459.72	1043.54	1164.15	1217.91	1340.73	1600.16	1644.67	1383.28	1517.59	1779	1367.37	1513.51	1657.71	1189.35	1223.32	1484.7	1327.48
FBgn0265253	15.4379	17.508	11.0862	12.0126	11.3898	11.4408	16.4604	13.709	14.0002	15.7932	21.0361	15.6718	9.28297	13.4544	12.0694	10.677	6.48606	14.7393	17.6587	21.5301	22.3165	21.0929	19.8801	17.8769	16.415	17.6267	16.8404	13.5412	13.2121	17.1942	31.1989	20.0696	18.0213	9.01543	24.2531	26.0981	29.8651	24.1604	9.39809	25.8041	10.1023	20.5963	10.467	44.1024	19.5831	9.94436	12.2088	10.9756	26.9814
FBgn0262582	9537.32	9375.93	8554.54	10972.8	11139.2	10127.6	10565.5	10227.9	10814	10010.8	10760.9	12049.8	11262.1	11149.2	9810.32	10816.7	9871.07	9361.09	9433.66	9665.47	9259.32	8617.61	10127.2	10182	9310.02	9873.24	10706.3	10740.2	9826.75	11650.4	9503.96	8693.68	9869.64	10135.6	10340.8	8614.86	9649.62	9829.1	10307.6	9802.78	9796.97	10444.9	9294.72	9877.93	10495.6	10205.9	10548.4	11837.7	9635.05
FBgn0037713	108.065	98.9584	114.894	96.8518	88.8405	102.967	75.1005	87.1503	65.3343	63.1727	65.0206	60.8435	53.8412	55.6116	56.0873	69.4005	82.1568	76.9719	71.6158	87.6582	89.266	64.4504	58.4709	93.8539	102.138	98.0963	76.6237	59.3729	70.1257	43.438	50.6982	60.2088	51.0602	48.4579	119.989	65.8666	81.0624	83.1675	60.5655	61.7455	62.8586	73.8033	80.8816	85.1978	75.395	60.6606	63.4857	58.8691	57.5603
FBgn0264901	195.179	174.319	190.482	184.694	235.769	306.359	196.496	209.552	269.504	197.941	173.069	189.905	187.516	237.695	162.582	250.909	178.006	145.755	258.013	296.808	202.877	174.602	198.801	172.065	183.3	213.053	204.611	230.2	190.051	189.136	236.917	174.724	176.208	270.463	199.131	195.114	260.253	238.352	182.741	279.237	251.435	168.203	183.649	261.607	204.644	231.704	211.212	230.487	222.147
FBgn0039187	2352.08	2343.03	2299.89	2160.02	2389.58	2656.81	2556.5	2387.33	2486.2	2351.08	2441.14	2295.46	2577.88	2614.64	2452.93	2469.06	2207.42	2235.46	2631.14	2829.67	2531.91	2678.79	3001.89	2513.94	2680.2	2632.51	2453.64	2897.81	2797.91	2317.6	2569.03	2819.19	2593.06	2655.04	2739.32	2572.53	2571.6	2557.75	2604.32	2637.54	2934.15	2545.36	2636.74	3019.01	2654.49	2619.34	2945.98	2641.13	2288.92
FBgn0005671	3391.93	3631.77	3524.41	3455.88	4216.51	3851.73	3835.27	3800.34	3444.05	3226.02	3516.85	3228.39	3043.89	3289.16	3191.3	3163.95	3532.74	3723.31	3662.21	3689.34	3325.16	3372.52	3686	3849.13	4035.34	3674.01	3217.35	4358.18	4668.95	3313.05	4113.38	4407.05	3642.3	4768.04	4228.98	3684.8	3713.94	3751.37	3476.25	3768.32	3509.98	2854.3	4289.58	3599.36	2710.3	4202.49	4418.36	4242.56	4708.25
FBgn0267385	4506.77	4893.87	4720.72	4884.63	5625.43	5215.73	5085.23	5128.16	4362.23	3907.23	4441.48	4473.84	3190.56	3433.57	3135.92	3813.47	4618.08	4273.58	4731.55	5164.15	4742.26	4253.73	5161.81	5776.48	5436.09	4787.56	4429.86	4801.91	4797.01	4082.27	4400.99	4626.63	3974.69	5562.52	4477.89	4513.73	4813.61	5039.77	5138.67	5022.58	4689.7	4698.53	6046.13	3938.14	3968.52	4778.27	4564.86	4849.21	4386.27
FBgn0039043	274.574	236.739	223.74	319.836	354.223	272.037	327.15	313.349	302.171	306.388	329.884	279.327	240.429	245.768	234.289	252.689	252.236	252.206	206.018	242.982	235.338	193.351	273.644	338.544	280.878	278.961	296.391	302.072	281.519	296.826	289.565	247.919	302.357	191.578	296.143	246.068	229.321	281.562	269.412	245.139	335.62	257.453	330.187	292.68	260.455	275.459	299.115	351.219	265.317
FBgn0039215	614.208	586.899	554.311	611.893	623.023	719.499	731.459	715.807	688.343	606.458	622.476	613.966	766.773	772.284	625.48	768.744	683.199	647.71	609.225	830.446	607.618	568.336	714.514	698.318	625.592	728.059	608.78	697.891	611.821	557.454	628.853	664.658	704.832	578.114	740.358	589.071	667.698	638.392	740.361	681.043	772.263	736.317	629.925	714.659	700.096	596.662	655.612	693.458	571.106
FBgn0038953	349.558	358.534	285.218	328.095	330.305	287.291	318.92	361.331	313.838	384.301	370.044	303.296	344.398	348.021	409.651	336.325	334.393	318.533	336.496	302.959	336.776	474.59	412.804	381.002	352.922	397.75	331.755	336.446	349.612	325.785	405.586	332.919	381.45	312.159	339.543	336.79	367.98	339.175	357.128	353.884	364.805	344.129	322.575	388.903	428.87	357.003	365.043	317.294	383.136
FBgn0266579	5881.84	6018.95	5496.75	6151.21	5767.8	5494.12	5419.58	5122.28	5659.58	4796.92	4576.3	4812.17	4798.37	4972.76	4540.23	5258.42	5286.14	5022.01	5894.08	5348.69	5559.85	5808.74	5423.76	5144.09	5042.13	5722.54	5759.41	4286.3	3989.04	4940.17	4595.99	4290.17	5084	5809.32	5233.56	5115.23	6283.4	5959.72	5569.94	5715.6	5757.18	6163.44	5120.28	4482.41	5819.12	4842.9	4508.7	4615.73	5010.44
FBgn0024555	3859.48	3990.31	3825.76	3899.6	4135.64	3811.06	3624.37	3558.47	3768.39	3602.95	3737.73	4081.12	3983.32	3965.47	4156.85	4039.46	3751.83	3774.9	3913.36	3554	3663.97	3886.95	3709.39	3359.75	3815.57	3964.47	3782.35	3771.74	3841.67	3869.6	4079.26	4224.06	4089.82	4197.81	3907.3	3950.75	3817.4	3820.13	3522.2	3631.92	3912.95	3631.81	3870.9	3795.81	3872.56	3935.98	4069.19	3957.2	4207.3
FBgn0264982	20.9514	13.7019	12.0941	24.776	20.5017	12.712	12.3453	8.81295	12.8335	11.5817	15.299	15.6718	15.7811	8.07266	14.1993	9.78725	19.4582	13.1016	15.6966	15.3786	23.3309	26.952	11.6942	16.7596	18.2388	28.356	15.9984	9.37466	33.5384	25.3388	18.5243	18.889	19.0224	19.1578	33.1885	14.9132	19.199	22.3019	5.22116	15.6668	16.8371	13.7309	23.7887	31.0721	30.3538	17.8998	31.7428	11.9734	34.1764
FBgn0037814	379.331	420.192	398.096	404.675	379.281	410.597	412.539	405.396	361.672	447.474	421.678	458.17	408.451	429.645	444.439	443.095	458.348	427.44	396.339	393.693	422.999	457.012	445.548	442.454	427.701	440.667	458.058	446.859	424.82	448.859	441.659	468.684	433.511	427.106	374.008	434.968	327.449	408.404	403.074	425.767	434.398	423.082	445.324	435.01	412.224	381.863	429.749	417.072	477.57
FBgn0037900	138.941	143.109	137.066	120.126	123.01	120.764	136.827	163.529	99.1681	122.134	145.34	124.453	154.097	145.308	157.613	141.47	158.548	162.951	166.776	133.794	136.942	98.4334	125.128	174.3	144.087	93.498	136.407	111.454	141.268	120.359	109.196	109.793	155.183	137.485	141.689	144.161	114.127	119.408	151.414	141.922	113.37	125.294	98.961	135.314	107.707	95.4659	87.9033	132.705	134.007
FBgn0265380	189.666	198.678	185.442	172.681	153.762	139.832	128.597	109.672	129.502	190.571	187.412	152.109	148.528	152.484	127.084	178.84	146.297	176.053	207.98	163.014	205.921	421.857	216.342	280.444	113.993	147.144	122.935	89.5801	119.925	77.8264	107.246	138.126	135.159	158.897	190.195	173.987	204.789	184.455	134.706	155.746	169.494	180.217	252.16	170.396	170.373	87.5104	117.204	78.8247	103.429
FBgn0002441	725.582	794.712	711.534	754.543	775.646	860.602	811.703	791.207	696.51	723.328	889.252	777.137	1049.9	1070.97	857.639	951.143	1013.27	917.112	931.005	916.567	771.948	626.927	744.919	846.92	752.352	712.731	800.76	762.472	752.073	847.041	913.543	865.354	901.063	1147.21	746.74	949.474	831.956	827.494	970.092	898.535	844.102	801.538	761.238	726.687	742.2	777.649	781.362	900.996	867.901
FBgn0038053	1033.24	960.657	1020.94	987.287	977.246	966.112	917.667	992.926	1090.85	903.37	938.974	817.699	748.208	775.872	709.256	889.75	793.462	809.024	990.848	879.658	805.423	990.193	960.092	934.07	921.062	930.382	760.343	914.55	1044.77	762.88	970.091	975.147	796.94	1043.54	878.218	1038.95	1037.81	1069.56	954.429	876.417	919.308	705.422	982.949	1024.38	915.51	964.603	1046.29	885.032	956.939
FBgn0023212	491.808	513.061	418.253	494.019	447.62	443.649	544.222	437.71	512.174	484.324	473.312	465.545	540.269	499.608	567.973	489.362	577.26	608.405	420.865	416.761	522.409	359.751	394.094	470.387	481.506	496.613	516.157	389.569	401.444	544.785	565.48	410.837	510.602	520.641	481.233	442.425	421.311	439.533	434.401	432.218	408.581	494.311	548.092	369.859	425.933	467.385	391.902	505.875	583.697
FBgn0038820	83.8058	79.9279	64.5017	88.5931	85.4236	72.4584	64.8128	57.7738	80.5012	60.0141	61.1958	78.359	77.977	57.4056	56.0873	78.298	91.5256	139.204	37.2794	93.8097	63.9064	50.3885	53.7932	109.496	69.3076	60.5438	74.0976	55.2063	56.9136	102.26	62.3978	49.5837	66.078	54.0926	56.1651	65.8666	60.7968	60.401	101.291	45.1571	75.2059	60.9306	49.4805	37.0861	49.9369	49.7218	65.9274	86.8069	71.9503
FBgn0039336	43.0056	35.7773	40.3136	45.7981	51.2542	39.4072	32.9208	42.1063	43.1673	35.7979	46.8531	41.4842	39.9168	53.8177	50.4076	48.0465	54.0505	45.8556	48.0709	58.4388	46.6618	37.4984	32.7437	53.6308	34.6538	33.7206	40.4169	43.7484	32.5221	33.4835	50.6982	25.9724	51.0602	36.0617	29.359	41.0113	38.398	37.6345	44.902	48.8434	29.1844	34.3271	30.4495	34.0791	32.3121	38.783	41.5099	52.8824	38.6733
FBgn0063649	393.667	450.641	479.731	511.287	489.762	486.869	516.445	509.193	567.008	458.002	480.005	479.373	399.168	393.766	367.763	416.403	420.873	417.613	508.178	469.048	402.712	571.851	565.998	472.621	559.933	567.886	557.416	453.109	442.097	419.901	406.561	414.378	390.461	418.091	486.339	429.997	504.507	483.673	526.293	457.101	537.666	478.005	476.725	459.066	607.076	535.007	544.512	418.07	407.419
FBgn0038421	130.12	136.258	119.933	173.432	130.983	110.594	120.367	141.007	98.0014	109.499	100.399	152.109	104.898	101.357	133.474	89.8647	132.604	138.386	133.421	83.0446	122.741	105.464	85.3675	106.144	119.464	119.555	143.143	121.871	108.746	181.897	114.071	86.1812	106.125	136.358	112.33	91.9647	153.592	98.5001	91.8925	103.216	87.5531	111.563	101.816	95.2211	154.707	132.26	104.996	113.747	146.599
FBgn0039261	1501.89	1450.88	1325.31	1521.85	1485.23	1394.51	1484.52	1447.28	1373.19	1387.69	1416.11	1553.35	1463.92	1470.12	1522.88	1387.12	1416.12	1450.18	1350.89	1316.41	1366.38	1524.55	1322.61	1261.44	1352.41	1549.62	1364.91	1338.49	1238.89	1399.07	1410.78	1300.98	1467.73	1449.23	1365.83	1312.36	1525.25	1487.26	1397.18	1376.83	1552.38	1526.7	1314.09	1440.34	1633.23	1422.04	1334.42	1395.9	1483.08
FBgn0051029	26.465	22.0753	28.2195	54.0568	39.8643	45.7632	43.2085	38.1895	37.3339	48.4324	44.9407	16.5937	25.064	17.9392	22.009	28.472	25.9443	16.377	36.2984	30.7573	48.6906	50.3885	44.4379	52.5135	46.5091	31.4215	33.6807	16.6661	17.2773	32.5785	23.3992	14.1668	27.0319	20.2847	47.2297	38.5258	74.6627	70.1581	87.7156	93.079	79.6958	81.5269	93.2517	90.2094	119.457	56.6829	78.1362	82.8158	37.7739
FBgn0038377	55.1354	50.2404	38.2979	30.7823	33.0305	44.492	54.5251	40.1479	67.6676	38.9565	37.2912	40.5623	43.63	67.2721	56.0873	96.093	61.9779	81.885	53.9571	63.0524	60.8632	64.4504	71.3345	45.8096	57.4524	55.1792	67.3615	18.7493	44.7178	35.2934	53.6231	69.6533	56.0661	46.2041	70.2064	65.8666	58.6636	51.5732	39.6808	73.7259	63.9811	76.3779	48.5289	38.0884	67.5617	33.8108	28.0802	29.9334	58.4596
FBgn0261808	1373.97	1250.68	1272.9	1083.39	974.968	975.01	809.646	920.464	912.346	1320.31	1189.49	1101.64	1114.88	1201.03	995.373	1557.06	1383.69	1432.17	1223.35	1141.09	1056.99	894.103	898.112	818.987	735.937	870.605	774.657	791.638	847.606	797.268	1037.36	979.869	964.137	1087.49	834.817	1237.8	1249	1455.66	1145.52	1218.32	1062.98	1111.34	1021.01	1512.51	951.739	1073	1082.92	852.105	1349.07
FBgn0037647	227.158	231.41	195.521	205.716	205.017	183.053	210.899	213.469	199.503	187.412	232.353	195.437	182.875	182.98	217.96	180.619	179.448	207.169	195.227	175.316	219.108	275.379	246.747	243.573	233.457	219.95	210.505	243.741	252.046	227.145	194.018	193.613	237.28	222.005	174.878	217.484	173.857	204.899	179.608	189.844	208.781	231.708	218.856	200.465	238.914	198.887	225.863	236.474	210.455
FBgn0039210	147.763	164.423	139.082	166.675	103.647	123.306	152.259	133.173	119.002	153.72	131.954	154.874	184.731	177.598	162.582	144.139	170.8	180.966	142.25	106.113	181.575	134.76	90.0451	92.7366	116.729	88.8998	166.72	134.37	110.778	173.752	169.644	100.348	144.17	145.374	119.989	104.392	120.527	142.639	170.21	121.648	123.472	176.785	136.071	125.291	124.353	131.266	97.6703	114.745	125.014
FBgn0039213	1483.14	1450.12	1434.15	1486.56	1552.43	1535.61	1521.56	1573.6	1437.35	1514.04	1602.57	1547.82	1341.39	1508.69	1325.51	1346.19	1462.97	1485.39	1406.81	1547.09	1316.67	1180.03	1331.97	1517.3	1383.42	1419.33	1285.76	1507.24	1394.38	1531.19	1515.1	1334.04	1332.57	1454.86	1327.54	1381.96	1362.06	1421.28	1444.17	1260.71	1321.15	1263.24	1473.95	1279.97	1230.8	1350.44	1373.49	1550.55	1475.88
FBgn0037433	127.914	105.809	99.7761	120.877	97.9524	97.8824	79.2156	118.485	126.002	122.134	130.041	114.312	103.041	111.223	93.0056	104.101	108.822	167.045	99.0848	135.332	114.626	111.323	98.2311	141.898	108.521	102.695	96.8321	128.12	95.5336	124.884	107.246	122.779	122.144	89.0274	108.501	85.7509	71.4629	101.288	114.866	72.8043	86.4306	91.8251	91.3486	108.251	71.4784	103.421	89.1241	116.74	93.5354
FBgn0266064	1061.91	1083.97	1043.11	1033.09	1116.2	1103.4	1001	985.092	989.348	694.9	673.154	719.059	913.444	903.241	901.657	1105.96	1068.04	1121.01	776.982	945.786	803.394	819.106	923.84	991.052	887.32	744.919	672.773	596.853	561.006	550.215	668.826	777.992	717.847	944.366	802.905	775.486	886.353	1083.97	1011.86	1214.63	1233.6	1082.16	1038.14	852.98	838.157	587.712	665.379	733.369	854.41
FBgn0261287	1008.98	992.629	930.235	921.969	872.46	865.687	807.588	839.189	1006.85	832.827	874.909	976.261	815.045	928.356	944.255	945.804	781.931	776.27	964.36	870.431	937.294	1255.03	1150.71	782.116	946.596	1049.17	848.755	817.679	935.01	861.52	860.894	979.869	792.935	809.135	837.37	899.763	1102.87	1095.12	671.442	1088.38	1031.56	940.563	941.081	1125.61	1050.63	1070.01	1003.56	654.544	807.643
FBgn0010225	5156.26	5020.23	4799.33	5247.26	5321.32	4788.61	4699.44	4975.4	4450.9	4922.21	5273.36	4888.68	5191.97	4840.01	5197.66	4384.69	4976.97	4782.08	3880.99	4778.14	4936.01	4295.91	4542.02	5425.65	4525.06	4093.22	4538.48	4170.68	4314.26	5126.59	4638.89	4113.09	4779.64	4397.28	4785.52	4634.28	3615.81	4283.82	4632.22	3313.06	3854.58	4278.02	4395.2	4052.41	4285.76	3827.58	3899.49	4543.89	4570.64
FBgn0039099	87.1139	79.1667	111.87	76.5805	88.8405	90.2552	99.7911	111.631	105.002	70.5429	64.0644	50.7029	127.177	108.532	97.9754	75.6287	81.4361	73.6965	63.7675	84.5825	62.892	97.2616	88.8757	68.1558	86.6345	82.0024	83.3599	58.3312	50.8157	82.3512	94.5716	79.0979	89.1051	89.0274	70.2064	95.693	63.9966	64.5826	72.0521	77.4122	53.8788	80.6687	77.0754	70.1629	69.52	51.7107	48.8351	48.8913	86.3404
FBgn0037675	166.509	168.229	136.058	132.89	151.485	138.561	139.913	127.298	179.669	167.408	150.121	138.281	147.599	117.502	160.452	181.509	109.542	128.559	207.98	127.643	136.942	229.678	173.074	166.479	182.388	254.437	213.031	138.537	172.773	165.607	155.02	197.154	192.227	166.785	160.836	213.756	184.524	180.738	86.6713	182.472	156.024	154.472	169.375	224.521	204.644	163.088	164.819	119.734	144.8
FBgn0267785	39.6975	31.9712	43.3371	32.2839	41.0033	35.5936	41.151	31.3349	46.6673	49.4853	39.2036	23.9686	28.7772	34.9815	33.3684	54.2747	25.2236	26.2032	39.2415	38.4466	27.3884	33.983	57.3014	39.1058	38.3016	28.356	26.1026	35.4154	45.7342	12.6694	31.1989	54.306	37.0437	40.5694	43.4003	37.283	41.5978	49.7147	27.1501	38.7061	37.0417	34.3271	41.8681	62.1443	53.8536	31.822	61.0439	31.929	33.277
FBgn0038686	270.163	250.441	264.054	264.278	249.437	301.274	291.143	267.326	246.17	262.167	285.899	249.827	302.625	299.585	263.398	252.689	296.918	281.684	269.785	272.202	256.64	253.114	295.863	286.031	267.199	269.765	259.342	258.324	247.981	276.012	325.638	244.377	269.318	320.048	268.061	267.195	309.317	240.675	282.987	330.845	278.374	257.453	315.914	269.626	267.309	251.592	268.593	276.385	293.198
FBgn0039655	6.61625	10.6571	5.0392	12.0126	13.6678	12.712	14.4028	20.5636	12.8335	4.21152	11.4742	12.9062	13.9245	16.1453	9.93953	23.1335	16.5755	17.1958	10.7914	15.3786	15.2158	2.34365	15.2024	12.2904	10.9433	6.13102	18.5244	13.5412	10.1631	8.14462	5.84979	4.72226	10.0118	5.63464	8.93535	22.3698	1.06661	8.82784	19.8404	19.3531	4.4899	9.43996	8.56393	17.0396	6.85409	12.9277	8.54615	14.9667	8.99379
FBgn0027562	1021.11	1022.32	1014.89	1134.44	1020.53	938.145	1518.47	1700.9	1594.86	1902.55	1942.97	2005.99	763.989	883.508	858.349	1457.41	1586.92	2005.36	893.725	1042.67	1106.7	950.351	968.278	1160.88	1187.35	1226.97	1541.74	1019.75	1052.9	1398.16	557.68	563.13	643.759	1465.01	1083.73	1692.65	766.893	913.914	969.048	795.318	895.736	1105.33	1220.84	1365.17	1360.05	1043.16	1093.91	1315.08	582.798
FBgn0038159	1.10271	0.761218	0	2.25237	0	3.8136	2.05755	0.979217	5.83342	0	0.956185	0.921871	0	0	3.54983	3.559	4.32404	2.45655	19.6208	32.2951	34.4892	12.8901	38.5908	16.7596	27.3583	23.7577	23.5765	14.5828	34.5547	20.814	10.7246	22.4307	24.0283	16.9039	12.7648	21.127	2.13322	2.78774	4.17693	0	2.24495	3.43271	0.951548	0	0.979156	2.98331	0	1.99556	5.39628
FBgn0037828	22.0542	12.9407	25.196	12.7634	9.11185	15.2544	22.633	21.5428	22.167	18.9518	8.60566	20.2812	13.9245	7.1757	16.3292	18.6847	13.6928	13.9204	12.7535	13.8408	8.1151	11.7183	14.033	14.525	31.006	16.8603	10.9462	30.2072	26.4242	12.6694	18.5243	21.2502	9.01063	28.1732	14.0413	16.156	11.7327	18.5849	9.39809	11.9805	15.7147	13.7309	13.3217	18.0419	14.6873	17.8998	19.5341	18.9578	26.9814
FBgn0037454	669.344	617.348	600.672	611.893	490.901	530.09	660.473	623.761	609.009	681.213	641.6	676.653	688.797	655.679	639.68	647.738	559.963	544.535	673.973	610.532	706.013	759.343	608.097	576.531	673.925	771.742	806.654	638.519	575.234	802.698	596.679	584.38	679.802	582.622	746.74	599.013	751.96	695.541	563.886	773.201	706.037	804.113	785.027	817.899	898.865	632.461	704.447	553.768	550.42
FBgn0260386	116.887	118.75	136.058	110.366	136.678	148.73	102.877	126.319	120.168	127.398	99.4432	106.937	116.037	108.532	125.664	141.47	123.235	135.929	197.189	184.544	168.388	137.104	155.533	160.892	149.559	121.854	149.037	147.911	173.79	137.554	135.52	136.946	139.164	148.755	132.754	134.219	165.325	152.396	129.485	129.02	117.86	130.443	117.04	137.319	114.561	77.566	147.726	133.703	131.309
FBgn0038510	14.3352	17.508	13.1019	15.7666	23.9186	17.7968	22.633	17.6259	16.3336	14.7403	11.4742	17.5155	8.35467	15.2484	14.9093	11.5667	15.8548	16.377	13.7345	10.765	19.2734	17.5774	16.3718	26.8154	23.7105	21.4586	13.4723	20.8326	24.3916	19.0041	22.4242	25.9724	17.0201	25.9194	16.5942	16.156	8.53288	13.4741	11.4866	14.7452	17.9596	27.4617	12.3701	12.0279	14.6873	28.8386	19.5341	7.98225	18.887
FBgn0037949	2453.52	2675.68	2367.41	2332.7	2381.61	2307.23	2347.66	2393.21	2234.2	2460.58	2273.81	2561.88	2471.13	2527.64	2565.82	2504.65	2688.83	2439.35	2762.6	2382.15	2313.82	2544.03	2508.4	2240.2	2664.7	2781.18	2476.38	2532.2	2464.56	2456.96	2707.48	2721.2	2706.19	3395.44	2445.73	2458.19	2613.19	2505.71	2399.65	2524.19	2442.51	2344.54	2695.73	2347.45	2442.01	2702.88	2416.12	2369.73	2755.7
FBgn0039594	2571.51	2467.87	2672.79	2786.93	2927.18	2463.58	2199.52	2432.37	2510.7	2831.19	2846.56	2971.19	2981.69	3320.55	2898.08	3575.9	3279.07	3939.49	2352.53	2694.34	2311.79	2653.01	2688.49	2567.57	2171.33	2002.54	2034.32	2319.71	2282.64	2246.11	2709.43	2622.03	2737.23	3234.29	1997.69	3386.54	2563.06	2570.29	2510.34	2440.33	2563.73	2362.56	2174.29	1803.19	1889.77	2060.47	2153.63	2552.32	2889.71
FBgn0260935	531.505	544.271	480.739	493.268	474.955	532.633	558.625	543.465	497.007	542.233	511.559	528.232	634.955	566.88	616.961	575.668	603.204	612.5	612.168	539.79	571.1	573.023	622.13	631.279	576.348	534.165	628.146	593.729	517.304	608.132	595.704	565.491	620.732	602.907	524.633	586.586	602.635	604.01	582.682	570.454	575.83	586.136	632.779	583.354	594.347	551.912	599.451	611.64	584.596
FBgn0037920	86.0112	136.258	127.996	110.366	113.898	108.052	99.7911	111.631	92.168	124.24	127.173	114.312	93.758	114.811	137.024	104.101	133.325	104.813	110.857	67.666	127.813	127.729	109.925	121.787	93.0181	105.76	144.827	133.329	104.68	132.124	96.5216	93.2646	125.148	80.0119	104.671	100.664	113.061	97.5708	110.689	106.903	99.9003	135.592	112.283	111.258	132.186	91.4881	102.554	125.72	85.441
FBgn0260940	156.584	127.123	155.207	109.615	124.149	141.103	170.777	141.007	135.335	141.086	114.742	116.156	131.818	156.071	141.283	143.25	146.297	118.733	97.1227	112.264	112.597	85.5433	66.6568	99.4404	98.4898	107.293	84.2019	83.3303	84.3541	89.5909	120.896	85.0007	83.098	93.5351	77.8652	101.907	95.9949	72.4812	78.3175	94.9221	80.8183	95.2578	110.38	97.2257	99.8739	93.477	118.425	94.7892	85.441
FBgn0039269	132.325	153.005	144.121	189.199	146.929	106.781	132.712	137.09	103.835	158.985	130.041	131.828	132.747	139.029	155.483	107.66	196.744	203.894	123.611	110.726	150.129	148.822	109.925	127.373	155.942	129.518	145.669	112.496	120.941	146.603	145.27	141.668	148.175	119.454	105.948	136.704	109.861	116.62	149.325	138.236	127.962	160.479	150.345	110.256	145.894	118.338	87.9033	125.72	132.209
FBgn0037746	45.211	50.2404	42.3292	44.2965	41.0033	48.3056	46.2949	45.044	58.3342	37.9036	42.0721	43.3279	40.8451	43.9511	55.3774	49.826	45.4024	39.3048	31.3932	33.833	52.7481	69.1377	40.9296	39.1058	55.6285	43.6835	37.8908	27.0824	38.62	59.7272	47.7733	35.417	39.0461	40.5694	43.4003	50.9534	63.9966	46.4623	34.4597	53.4513	68.471	45.4834	45.6743	36.0838	45.0412	51.7107	39.0681	30.9312	57.5603
FBgn0039712	260.239	229.888	234.826	250.013	252.854	260.596	240.733	235.012	220.503	235.845	249.564	235.999	237.644	277.161	244.228	246.461	288.269	289.873	237.411	249.134	251.568	203.898	199.97	259.215	209.747	239.876	242.501	236.45	235.785	219.905	279.815	225.488	224.265	237.782	217.001	227.426	250.653	227.665	273.589	226.707	227.863	254.879	228.371	252.586	222.268	230.709	202.666	224.501	268.914
FBgn0266416	25.3623	19.7917	19.1489	21.7729	22.7796	11.4408	19.5467	13.709	22.167	17.8989	22.9484	17.5155	21.3508	9.86658	20.589	16.0155	18.0168	19.6524	23.5449	18.4544	37.5323	14.0619	12.8636	17.8769	35.5658	21.4586	18.5244	14.5828	16.261	30.7686	22.4242	17.7085	21.0248	30.4271	17.8707	26.0981	26.6653	22.7665	33.4154	24.8825	28.0619	37.7598	18.0794	25.0582	18.604	12.9277	24.4176	11.9734	22.4845
FBgn0039337	43.0056	31.9712	40.3136	30.0316	42.1423	53.3904	38.0647	38.1895	51.3341	52.644	27.7294	33.1874	45.4866	31.3937	44.0179	32.9207	56.2125	42.5802	27.4691	63.0524	34.4892	33.983	23.3883	40.2231	49.2449	40.618	37.0488	35.4154	36.5873	45.2479	35.0988	49.5837	33.039	39.4425	21.7001	43.4968	49.0641	31.5944	41.7693	29.4904	25.8169	39.4762	37.1104	41.0954	29.3747	42.7608	41.5099	25.9423	71.9503
FBgn0259215	164.303	153.766	175.364	148.656	153.762	162.714	181.064	166.467	208.836	188.465	202.711	152.109	189.373	222.447	169.682	190.406	159.269	186.698	185.416	202.998	156.216	146.478	189.446	158.658	168.709	159.407	140.617	176.035	183.953	162.892	169.644	223.127	149.176	152.135	132.754	169.016	118.394	159.83	139.927	124.412	125.717	151.039	97.0579	137.319	117.499	133.254	141.622	128.714	120.517
FBgn0267408	1115.94	1153.25	1115.68	883.679	931.687	888.569	909.437	974.321	807.345	1057.09	1154.12	952.293	1141.81	1262.92	1285.75	1183.37	1240.28	1274.13	873.124	1228.75	1151.33	2017.88	1938.89	2584.33	904.647	801.631	849.597	984.339	955.336	999.979	1102.69	968.063	1296.53	1235.11	990.548	1302.42	678.364	893.006	1034.83	745.553	670.118	836.724	1519.62	653.517	1060.43	730.911	725.202	815.187	997.412
FBgn0038196	100.346	91.3462	102.8	82.5868	85.4236	94.0688	88.4746	94.984	80.5012	97.9177	62.152	83.8903	115.109	99.5628	108.625	75.6287	104.498	99.0808	68.6727	73.8175	113.611	74.9969	78.351	63.6866	67.4837	90.4325	83.3599	48.9566	66.0605	75.1115	77.0223	83.8201	97.1146	82.2658	80.4182	88.2364	105.594	88.2784	90.8482	72.8043	74.0834	103.84	73.2692	68.1582	65.6034	74.5827	62.2648	85.8091	66.5541
FBgn0039727	1081.76	1112.14	1058.23	1015.07	1113.92	1159.33	1149.14	1066.37	1102.52	1077.1	928.456	1061.07	1121.38	1126.58	1230.37	1115.75	954.172	940.858	1120.35	1019.6	1029.6	1178.86	1115.62	1150.83	1189.17	1232.33	1210.82	1258.29	1162.66	1089.57	1112.44	1127.44	1074.27	946.62	1212.66	1086.18	1003.68	1040.29	931.456	1138.14	1123.6	1120.78	1028.62	1163.7	1062.38	988.469	1068.27	1039.69	951.543
FBgn0267811	124.606	103.526	133.035	92.347	104.786	122.035	110.079	91.0672	133.002	89.4947	81.2757	85.734	93.758	95.078	101.525	135.242	69.1847	74.5153	143.232	116.878	93.3236	194.523	167.227	124.021	126.76	135.649	107.778	102.08	113.827	72.3967	123.821	136.946	113.133	143.12	150.625	136.704	152.525	128.236	98.1579	132.707	160.514	92.6832	121.798	168.391	150.79	82.5382	161.156	112.749	82.7429
FBgn0003117	129.017	105.809	106.831	141.148	111.62	108.052	111.108	114.568	99.1681	110.552	126.216	152.109	116.037	128.266	102.235	115.667	92.9669	109.726	92.2176	92.2718	108.539	103.121	104.078	96.0885	99.4017	121.088	116.199	106.246	107.729	131.219	96.5216	95.6258	84.0992	99.1697	89.3535	85.7509	68.263	102.217	75.1848	117.961	105.513	140.741	125.604	105.244	121.415	95.4659	120.867	79.8225	95.3342
FBgn0051140	7634.04	7992.79	7588.02	7871.27	8379.49	8112.8	8063.54	7890.53	8341.79	7886.06	8176.34	8857.34	7865.46	7916.59	7605.87	8156.34	8235.86	7138.73	9057.92	7486.32	7408.07	7869.98	8584.69	8101.6	8076.16	8463.87	8036.23	8753.85	8361.22	8376.29	8169.24	8409.16	8426.94	9920.35	8510.29	7609.46	8751.54	8159.25	8224.38	8570.64	8298.46	8010.23	8563.93	8117.85	8138.74	8849.49	8864.8	8830.36	8616.95
FBgn0004913	303.245	332.652	289.25	297.312	279.05	284.749	320.978	315.308	294.004	301.123	305.979	326.342	354.61	372.239	362.083	284.72	325.024	322.627	318.837	296.808	334.748	301.159	328.606	294.969	339.243	321.879	341.86	330.196	272.372	355.649	333.438	301.044	359.424	339.206	301.249	299.507	321.05	292.248	304.916	353.884	270.517	367.3	357.782	340.791	341.725	388.825	271.035	354.212	303.091
FBgn0037297	503.937	481.09	560.358	547.325	543.294	532.633	542.164	518.006	512.174	509.593	560.324	589.997	510.563	561.498	523.245	534.74	559.243	615.775	543.495	513.647	552.841	478.105	626.808	576.531	491.537	462.892	492.581	536.439	544.745	422.615	444.584	540.699	512.605	482.325	591.01	490.893	546.104	501.793	626.54	500.415	643.179	510.616	511.933	584.357	468.036	461.418	531.082	617.626	421.809
FBgn0039626	195.179	177.364	176.372	182.442	181.098	204.663	191.352	174.301	192.503	188.465	156.814	202.812	194.942	189.259	202.34	166.383	209.716	217.814	151.08	163.014	250.554	179.289	175.413	170.948	189.684	204.623	222.293	170.827	155.496	234.384	167.694	145.209	203.24	191.578	182.537	176.473	158.925	171.911	181.696	186.158	178.474	204.246	176.988	163.379	201.706	172.037	131.855	171.618	178.976
FBgn0263118	154.379	147.676	167.301	253.016	239.186	212.29	189.295	191.926	170.336	197.941	256.258	178.843	199.584	209.889	191.691	121.896	147.017	132.654	167.757	178.392	162.302	162.884	183.599	173.183	176.005	190.062	176.824	218.742	169.725	227.145	194.993	141.668	177.209	121.708	157.007	110.606	100.261	121.731	147.237	154.824	142.554	157.047	196.019	149.347	169.394	185.96	164.819	175.609	162.788
FBgn0038275	26.465	27.4039	33.2587	29.2808	23.9186	22.8816	30.8632	42.1063	26.8337	40.0094	35.3788	37.7967	35.2753	32.2906	40.4681	30.2515	32.4303	34.3917	39.2415	35.3709	37.5323	23.4365	17.5413	40.2231	37.3896	32.1879	28.6286	24.9991	23.3752	40.7231	33.1488	34.2364	36.0425	49.5849	29.359	27.3409	37.3314	26.9481	39.6808	34.0982	33.6743	38.618	30.4495	30.0698	28.3955	44.7496	31.7428	35.9201	31.4783
FBgn0039304	74.9841	82.9728	70.5487	58.5615	78.5897	63.56	66.8703	71.4828	61.8342	77.913	67.8891	67.2966	68.694	56.5086	70.2867	67.621	60.5366	71.2399	81.4261	93.8097	52.7481	62.1068	70.165	90.502	84.8106	75.105	85.0439	72.914	77.2399	78.7314	84.822	76.7367	65.0768	68.7427	95.7359	85.7509	89.5952	77.1274	78.3175	70.0396	61.7362	79.8106	65.6568	78.1815	85.1865	78.5605	75.6945	107.76	77.3466
FBgn0038167	264.65	289.263	280.179	244.006	251.715	282.206	299.373	269.285	273.004	280.066	313.629	322.655	297.983	339.949	322.325	294.507	323.582	327.54	278.615	281.429	260.697	223.819	272.474	278.21	291.822	278.195	285.444	314.572	314.041	334.835	269.09	295.141	332.392	270.463	299.973	289.565	255.986	244.856	310.137	310.57	288.476	298.646	249.306	283.659	275.143	274.464	272.256	311.308	278.808
FBgn0038922	894.296	774.159	863.718	763.552	825.761	809.754	797.3	882.274	739.677	783.342	898.814	920.027	792.766	765.109	761.084	812.342	907.328	944.134	982.019	915.029	807.452	831.997	765.968	787.702	956.628	859.109	735.082	932.258	893.341	783.694	1128.04	1118	833.984	1282.44	912.683	959.416	842.622	850.26	829.121	888.397	768.896	647.924	963.918	793.843	611.972	1013.33	901.008	791.24	1255.53
FBgn0037838	113.579	120.272	144.121	127.634	140.095	118.222	135.798	127.298	114.335	96.8649	130.997	117.999	122.535	112.12	129.214	107.66	116.749	114.639	114.781	76.8932	115.64	119.526	102.909	112.848	139.527	104.227	116.199	120.829	128.056	135.744	118.946	151.112	125.148	119.454	140.413	141.675	134.393	134.276	110.689	96.7653	89.7981	108.13	136.071	107.249	115.54	114.36	139.18	107.76	116.919
FBgn0051019	360.585	363.862	391.042	341.609	302.969	300.003	319.949	331.954	367.505	361.137	327.971	374.28	372.247	388.385	340.784	389.71	332.951	348.83	353.174	318.338	335.762	400.765	396.432	376.533	410.374	346.403	341.86	407.277	427.868	371.938	314.914	403.753	358.423	330.19	422.515	355.431	438.377	445.109	396.808	423.002	405.214	387.038	395.844	507.178	413.204	363.964	451.725	309.312	392.129
FBgn0051004	40.8002	45.6731	36.2822	41.2934	30.7525	53.3904	60.6977	62.6699	57.1675	48.4324	25.817	42.4061	35.2753	40.3633	34.0784	35.59	33.151	30.2974	33.3553	47.6738	55.7913	32.8111	47.9461	30.1673	48.3329	38.3189	55.5732	45.8317	50.8157	45.2479	33.1488	46.042	35.0413	22.5386	42.1238	52.1962	37.3314	42.7453	42.8135	40.5493	34.7968	44.6253	39.0135	35.0815	51.8952	41.7663	67.1483	34.9223	31.4783
FBgn0267203	11.0271	17.508	11.0862	21.0221	10.2508	8.8984	25.7194	5.8753	17.5003	9.47591	9.56185	11.9843	15.7811	14.3514	14.1993	15.1257	17.2962	18.0147	9.81038	9.22718	22.3165	11.7183	11.6942	12.2904	10.0314	12.262	24.4185	14.5828	7.1142	13.5744	14.6245	10.6251	13.0154	11.2693	1.27648	13.6704	6.39966	7.43397	16.7077	4.60787	4.4899	8.58178	10.467	7.01629	9.79156	17.8998	6.10439	12.9712	8.09441
FBgn0037974	47.4164	49.4792	50.392	51.8044	50.1152	40.6784	49.3812	45.044	52.5008	65.2785	66.9329	35.953	43.63	44.8481	27.6887	52.4952	49.7265	49.9498	4.90519	1.53786	6.08632	2.34365	3.50825	5.58654	4.55971	5.36464	2.52606	8.33303	5.08157	1.80992	0.974965	2.36113	3.00354	4.50771	5.10592	31.0692	69.3297	77.1274	71.0078	112.432	84.1857	76.3779	59.9475	71.1652	74.4158	58.6717	64.7066	56.8735	69.2522
FBgn0039153	157.687	156.811	155.207	144.902	137.817	130.934	147.115	152.758	172.669	130.557	147.252	158.562	172.663	167.732	172.522	142.36	172.241	144.936	134.402	184.544	175.489	140.619	134.483	163.127	145.911	171.669	163.352	163.536	182.937	173.752	171.594	180.626	193.228	180.309	176.154	186.415	154.658	178.415	174.387	165.883	226.74	169.061	162.715	188.438	192.894	189.937	184.353	190.576	198.763
FBgn0038057	62.8543	49.4792	50.392	51.0536	62.644	36.8648	50.41	78.3373	45.5007	56.8555	44.9407	63.6091	56.6261	60.9934	62.477	41.8182	61.9779	63.0514	75.5399	63.0524	68.9783	50.3885	35.0825	75.977	65.6598	51.3473	69.0455	54.1647	44.7178	49.7727	61.4228	69.6533	62.0732	39.4425	45.9532	49.7107	47.9975	52.0378	65.7867	57.1376	69.5935	57.4979	39.0135	43.1001	44.062	72.5938	64.7066	64.8558	55.7615
FBgn0051157	12.1298	10.6571	10.0784	17.2681	7.97287	16.5256	16.4604	13.709	15.1669	29.4806	28.6855	23.9686	13.9245	8.07266	13.4894	13.3462	11.5308	10.645	31.3932	21.5301	10.1439	7.03096	12.8636	8.93846	9.11942	18.3931	11.7883	27.0824	12.1958	14.4793	12.6746	11.8057	9.01063	9.01543	6.3824	41.0113	8.53288	16.7264	10.4423	5.52944	17.9596	24.8872	15.2248	9.02094	9.79156	18.8943	10.9879	8.98003	27.8808
FBgn0038968	426.748	483.374	412.206	406.177	372.447	425.852	439.287	465.128	473.673	435.892	409.247	458.17	469.718	466.42	488.457	447.544	478.527	482.303	514.064	449.056	496.035	480.449	444.379	490.498	506.128	504.276	478.267	457.275	414.656	564.694	496.257	421.462	455.537	465.422	496.55	446.153	437.31	446.038	411.428	471.846	518.584	503.751	438.664	468.087	465.099	510.146	463.934	521.839	492.86
FBgn0045469	148.866	152.244	152.184	169.678	154.901	132.205	189.295	171.363	217.003	117.922	121.435	135.515	160.595	169.526	138.443	182.399	110.984	113.001	0	3.07573	2.02877	7.03096	1.16942	5.58654	2.73583	1.53275	4.21009	1.04163	3.04894	0.904958	0.974965	0	2.00236	4.50771	1.27648	12.4277	0	2.78774	4.17693	1.84315	0	5.14907	2.85464	2.00465	4.89578	0	3.66264	0	3.59752
FBgn0264986	152.174	139.303	135.05	145.653	132.122	80.0856	114.194	102.818	114.335	100.024	96.5747	94.0308	96.5429	90.5932	127.794	172.611	131.163	127.741	148.137	93.8097	132.885	134.76	155.533	120.669	95.7539	117.256	117.041	60.4145	93.501	101.355	110.171	86.1812	113.133	100.297	93.183	146.646	185.59	164.012	133.662	122.569	126.84	122.719	81.8331	140.326	157.644	89.4992	111.1	76.8291	122.316
FBgn0051321	181.947	199.439	212.654	186.196	195.905	157.629	156.374	175.28	171.502	90.5476	81.2757	58.9997	65.9091	57.4056	53.9574	169.052	155.666	221.089	211.904	252.21	198.82	171.087	175.413	195.529	190.596	156.341	166.72	105.205	73.1747	74.2066	58.4979	47.2226	56.0661	119.454	167.219	222.455	156.792	195.606	221.377	129.02	203.168	153.614	161.763	135.314	154.707	91.4881	92.7868	104.767	76.4472
FBgn0037670	72.7787	105.048	66.5174	97.6026	64.9219	71.1872	90.5322	94.984	58.3342	84.2303	82.2319	83.8903	85.4033	78.9327	105.785	69.4005	87.9222	87.6169	62.7864	79.9689	67.9639	79.6842	77.1815	70.3904	92.1062	72.0395	88.412	47.9149	53.8647	59.7272	116.021	79.0979	90.1063	98.0428	76.5887	60.8956	92.7951	86.4199	56.3886	69.118	84.1857	81.5269	93.2517	66.1536	96.9364	67.6217	58.6022	82.8158	79.1454
FBgn0039064	15589	16080	15529.8	14689.2	14105.1	14452.3	13184.8	13147	15155.2	13556.9	12333.8	13452.9	13100.1	12156.5	12917.8	14512.7	13437	12888.7	16765.9	13388.6	13965.1	17217.6	16488.8	14120.5	13767.6	16492.4	14388.4	14266.2	13787.3	12841.4	13094.8	15752.3	13541	14111.4	14480.4	14306.7	17223.6	16151.2	15059.9	16126.6	17011.1	15486.7	15131.5	15878.9	16324.5	15941.8	16658.9	14222.4	12736.1
FBgn0016754	3947.69	3874.6	3484.1	4086.54	3841.78	3672.5	3972.1	3794.47	4106.73	3542.94	3838.13	4162.25	4159.7	4127.82	3802.58	4759.27	4444.39	4222.81	3832.91	3801.6	3694.4	3208.46	3767.86	4213.37	3490.92	3764.45	3870.76	3664.45	3608.93	3669.61	3692.19	3784.89	3810.5	4311.63	3557.55	3903.53	3671.27	3716.98	4123.68	3764.63	3595.29	3743.37	3412.25	3584.32	3684.56	3383.07	3513.69	3303.65	3495.89
FBgn0039490	14.3352	19.0305	17.1333	21.7729	13.6678	17.7968	13.3741	20.5636	15.1669	28.4277	19.1237	23.0468	17.6376	22.424	18.4591	14.236	10.0894	16.377	10.7914	23.068	32.4604	19.921	28.066	21.2289	15.503	10.7293	23.5765	17.7077	25.4079	19.0041	15.5994	35.417	21.0248	9.01543	20.4237	21.127	34.1315	40.4222	32.3712	47.9218	31.4293	36.9017	45.6743	47.1094	37.2079	45.7441	45.1725	48.8913	43.1702
FBgn0267926	51.8273	46.4343	35.2744	36.0379	48.9762	47.0344	26.7481	40.1479	39.6672	35.7979	37.2912	32.2655	35.2753	34.9815	48.2777	52.4952	36.0337	27.8409	36.2984	24.6058	29.4172	31.6393	28.066	34.6366	32.8299	32.1879	21.8925	27.0824	22.3589	23.5289	27.299	25.9724	22.026	38.3156	16.5942	19.8843	50.1307	43.2099	27.1501	49.765	38.1642	37.7598	25.6918	23.0535	35.2496	19.8887	30.522	19.9556	20.6857
FBgn0259212	7011.02	7224.72	6634.6	7375.75	7626.62	7720	7428.78	7397.98	7526.28	6949	6914.17	7565.79	7484.86	7499.5	7232.43	7461.44	6895.41	6701.47	7139.01	6941.92	6770.02	6715.74	7716.98	7370.88	6911.61	7180.19	7563.85	7139.33	6432.26	6636.96	6607.34	6207.41	6910.15	6768.33	7161.05	6699.75	7495.07	7212.81	7876.65	7454.61	7960.6	7700.43	7523.89	7188.69	7768.62	6742.28	7013.95	7510.3	6792.11
FBgn0083969	1075.14	1083.21	1051.18	1116.42	1014.83	982.637	1090.5	1045.8	1135.18	1018.13	1123.52	1219.64	1322.82	1252.16	1279.36	1200.27	1128.58	1119.37	1073.26	1122.64	1108.72	1158.94	1117.96	1094.96	1175.49	1145.73	1112.31	1248.91	1173.84	1199.97	1206.03	1225.43	1141.35	1209.19	1072.24	1129.67	1028.21	1022.17	1098.53	1112.34	1082.07	1112.2	1040.99	1143.66	1197.51	1153.55	1136.64	1155.43	1206.07
FBgn0001255	194.077	166.707	187.458	181.691	165.152	211.019	205.755	153.737	204.17	221.105	193.149	168.702	183.803	217.962	195.951	231.335	167.196	167.864	172.663	192.233	167.374	148.822	216.342	173.183	230.721	177.8	202.084	195.826	201.23	179.182	144.295	239.655	161.19	183.689	201.684	190.143	185.59	218.373	200.493	206.433	187.453	176.785	176.036	195.454	195.831	209.826	251.501	160.643	153.794
FBgn0039200	22.0542	14.4631	13.1019	30.7823	21.6406	20.3392	28.8057	33.2934	26.8337	29.4806	21.9923	36.8748	25.9923	28.7028	25.5588	18.6847	24.5029	19.6524	14.7156	18.4544	17.2446	9.37461	14.033	14.525	24.6224	17.6267	17.6824	19.791	24.3916	29.8636	30.2239	21.2502	10.0118	14.6501	29.359	33.5547	18.1324	28.8066	29.2385	10.1373	19.0821	22.3126	18.0794	32.0745	18.604	14.9165	15.8714	24.9445	31.4783
FBgn0039466	2306.86	2383.37	2331.13	2351.47	2427.17	2416.55	2311.66	2323.68	2373.03	2453.21	2475.56	2489.05	2431.21	2229.85	2253.43	2446.81	2079.86	2127.37	2642.92	2279.11	2104.85	2357.71	2419.52	2330.7	2493.25	2553.57	2308.82	2717.61	2768.44	2299.5	2336.99	2585.44	2251.66	2333.87	2662.74	2364.98	2426.54	2568.9	2516.6	2556.45	2627.72	2284.47	2571.08	2669.2	2482.16	2531.83	2661.52	2531.37	2322.2
FBgn0262483	13492.7	12564.7	12412.5	12545.7	14183.7	14715.4	13536.6	13192	14021.2	12856.7	12500.2	12904.3	13707.2	14329.9	12410.2	14358.8	12955.6	12629.1	12799.6	12184.5	11835.9	12031.1	13512.6	14052.4	12246.5	11511.8	12555.3	12310	11245.5	11374.4	12922.2	12711.1	13703.2	13706.8	12180.2	12714.7	13450	13574.9	14488.7	12905.7	14004	13089.8	12756.4	12915	12914.1	12246.5	13256.3	14723.3	13223.6
FBgn0039740	77.1895	98.9584	85.6663	93.0978	72.8948	86.4416	101.849	93.0256	71.1677	102.129	112.83	94.0308	99.3278	90.5932	101.525	76.5185	82.8775	100.719	76.521	81.5068	80.1366	72.6532	87.7063	89.3846	88.4584	81.236	75.7817	73.9557	66.0605	101.355	100.421	70.8339	109.129	89.0274	71.4828	90.722	91.7285	82.2383	76.229	86.628	84.1857	85.8178	83.7362	75.1745	88.124	81.5438	70.811	90.7981	100.73
FBgn0051523	2296.94	2146.64	2032.81	2343.21	2265.43	2135.62	2070.92	2075.94	2216.7	2146.82	2010.86	2185.76	2045.04	2104.27	2146.94	1890.72	1860.06	1831.77	2014.07	2028.44	2083.55	2212.41	2110.8	1944.12	1963.41	2154.29	2218.72	1880.14	1849.69	2166.47	2187.82	2004.6	2075.45	1934.94	1926.21	1998.37	2208.95	2254.35	2046.7	2192.42	2322.4	2142.01	2136.22	2107.89	2345.08	2115.17	2027.88	2106.32	2120.74
FBgn0037912	74.9841	66.9872	66.5174	60.8139	75.1728	80.0856	56.5826	50.9193	59.5009	88.4418	56.4149	63.6091	64.0525	68.1691	51.8275	54.2747	68.464	72.0588	73.5778	61.5146	95.3524	59.7631	50.2849	59.2173	53.8046	60.5438	58.0993	45.8317	53.8647	57.9173	69.2225	56.6671	43.0508	74.3773	57.4416	59.6528	47.9975	55.7548	59.5213	66.3533	46.0215	48.058	65.6568	64.1489	68.5409	47.7329	40.289	67.8491	71.9503
FBgn0039234	598.77	669.111	700.448	599.88	648.08	647.041	627.552	657.054	668.51	598.035	593.791	625.028	623.816	688.867	654.589	586.345	593.835	586.296	732.835	604.38	607.618	720.673	668.907	689.379	643.831	711.198	665.195	683.309	614.87	545.69	671.751	723.686	654.772	646.857	635.687	646.239	731.694	663.482	638.026	705.004	725.119	635.052	733.643	726.687	636.451	682.183	680.029	701.44	728.497
FBgn0039510	103.655	114.183	140.09	141.148	171.986	133.476	185.179	168.425	171.502	183.201	174.026	414.842	164.309	219.756	151.223	158.375	129.001	207.988	173.644	216.839	187.662	160.54	223.359	226.814	252.608	178.566	176.824	335.405	226.638	152.033	197.918	157.015	172.203	134.105	149.348	134.219	156.792	160.295	253.749	176.942	113.37	151.039	137.974	95.2211	215.414	125.299	141.622	125.72	211.354
FBgn0288846	259.136	270.994	260.022	210.972	275.633	274.579	238.676	227.178	220.503	248.479	234.265	261.811	257.138	257.428	311.675	246.461	274.577	267.764	281.558	253.748	297.215	280.066	268.966	246.925	256.256	239.876	261.026	227.075	244.932	228.954	286.64	337.642	323.381	278.351	225.937	256.01	261.319	257.401	225.554	268.178	295.211	298.646	313.059	230.535	283.955	242.642	222.2	216.518	318.38
FBgn0039348	615.311	604.407	620.829	647.18	686.806	643.227	672.819	676.639	624.176	703.323	661.68	863.793	644.238	711.291	699.317	674.43	598.159	779.545	838.787	979.619	959.61	827.309	957.753	1023.45	934.741	983.262	961.585	968.715	867.933	966.495	893.068	939.73	941.11	783.215	915.236	841.353	609.034	634.675	680.84	609.16	635.321	742.324	613.748	649.508	635.472	588.706	616.544	686.473	631.364
FBgn0039680	37.4921	42.6282	38.2979	39.041	48.9762	52.1192	61.7265	56.7946	45.5007	41.0623	44.9407	58.0779	60.3393	64.5813	57.5073	43.5977	52.6092	45.0367	49.0519	66.1281	43.6186	50.3885	46.7767	42.4577	46.5091	51.3473	58.9413	56.248	72.1583	51.5826	46.7983	50.7643	57.0673	41.6964	48.5062	83.2654	50.1307	47.3916	50.1232	57.1376	52.7564	51.4907	33.3042	48.1117	60.7076	47.7329	43.9516	58.8691	51.2646
FBgn0038200	27.5677	31.2099	32.2508	28.53	26.1966	27.9664	56.5826	32.3142	29.1671	23.1633	12.4304	21.203	23.2074	19.7332	19.8791	32.9207	25.9443	30.2974	19.6208	27.6815	33.4748	26.952	44.4379	25.6981	14.5911	31.4215	16.8404	23.9575	13.2121	11.7645	9.74965	16.5279	22.026	13.5231	28.0825	19.8843	21.3322	29.7359	20.8847	25.8041	31.4293	30.0362	14.2732	31.0721	28.3955	9.94436	29.3011	15.9645	11.6919
FBgn0037506	451.007	423.237	467.637	436.208	371.308	303.817	432.085	509.193	567.008	354.82	360.482	367.826	376.889	392.869	397.581	455.552	348.085	378.309	416.941	338.33	376.338	367.953	268.966	205.585	497.009	476.687	383.119	463.525	530.516	419.901	319.789	373.059	282.333	385.41	482.509	408.87	377.58	358.689	340.42	332.688	236.842	251.446	343.509	481.117	492.515	538.984	481.026	375.166	305.789
FBgn0085382	3621.29	3813.7	3495.19	3883.08	3625.38	3425.88	3579.11	3495.8	3704.22	3602.95	3586.65	3934.55	3650.99	3326.83	3590.3	3527.86	3663.18	3278.67	3671.04	3329.48	3223.72	3276.43	3618.18	3271.48	3575.73	3729.96	3939.81	3392.59	3231.88	3804.44	3419.2	3446.07	3618.27	3803.38	3678.81	3380.32	3717.14	3485.14	3401.07	3409.82	3425.8	3939.9	3334.22	3380.85	3795.21	3414.89	3354.97	3460.3	3360.08
FBgn0051288	31.9785	35.7773	22.1725	24.0252	18.2237	21.6104	41.151	23.5012	30.3338	24.2162	29.6417	30.4217	33.4187	37.6724	44.0179	30.2515	23.0616	27.022	54.9381	41.5223	60.8632	80.856	61.9791	73.7423	51.0688	45.2163	51.3631	57.2896	41.6689	58.8223	46.7983	62.5699	70.0827	32.6809	42.1238	59.6528	27.7319	39.493	43.8578	46.0787	25.8169	32.6108	21.8856	31.0721	47.9786	52.7051	45.1725	35.9201	33.277
FBgn0037755	513.862	494.031	558.343	485.76	521.653	414.411	455.747	480.795	471.34	449.579	474.268	486.748	430.73	399.148	459.348	429.749	456.186	397.142	475.803	399.845	454.445	502.713	420.99	427.929	457.795	522.669	455.532	434.359	511.206	467.863	445.559	445.073	440.52	382.029	482.509	487.164	532.238	531.993	454.241	460.787	510.727	454.834	460.549	513.192	552.244	485.285	428.528	484.921	346.261
FBgn0039411	26.465	22.8365	26.2038	38.2902	38.7254	26.6952	13.3741	21.5428	29.1671	32.6392	43.9845	57.156	17.6376	37.6724	25.5588	21.354	20.8995	36.8482	10.7914	44.5981	30.4316	14.0619	22.2189	18.9942	6.3836	23.7577	26.9446	13.5412	11.1795	15.3843	13.6495	24.7919	33.039	12.3962	15.3177	24.8553	11.7327	34.3821	41.7693	9.21574	28.0619	22.3126	18.0794	12.0279	21.5414	12.9277	19.5341	18.9578	22.4845
FBgn0053512	1047.57	1124.32	1009.85	1061.62	1137.84	1029.67	1099.76	961.591	1146.85	1064.46	1031.72	1039.87	971.927	891.58	1054.3	1074.82	1103.35	1038.3	1090.91	1005.76	938.308	1066.36	1087.56	1020.1	1101.63	1115.08	1049.16	1041.63	1046.8	1067.85	951.566	1069.59	996.175	1050.3	995.654	1093.63	1118.87	1055.62	1008.73	1129.85	1185.33	1161.12	1063.83	1064.47	1125.05	1119.74	1085.36	1098.56	1015.4
FBgn0038160	26.465	35.7773	32.2508	51.0536	45.5593	55.9328	32.9208	46.0232	32.6671	43.168	39.2036	37.7967	45.4866	32.2906	36.2083	44.4875	51.1678	63.0514	66.7106	127.643	98.3955	79.6842	101.739	102.792	94.842	95.7972	100.2	89.5801	60.9789	99.5454	77.9972	63.7505	72.085	59.7272	67.6534	88.2364	19.199	27.8774	30.2827	16.5883	23.572	32.6108	18.0794	14.0326	16.6456	51.7107	48.8351	55.8757	18.887
FBgn0038869	50.7246	60.8975	67.5252	40.5426	51.2542	69.916	48.3524	61.6907	50.1674	71.5958	51.634	64.531	51.9846	55.6116	66.0269	57.8337	67.0227	62.2326	79.4641	61.5146	67.9639	64.4504	56.132	68.1558	71.1315	47.5154	49.6791	69.7891	65.0441	53.3925	68.2476	62.5699	62.0732	66.4888	52.3356	75.8088	54.3971	57.1486	59.5213	60.8239	44.899	39.4762	58.0444	36.0838	50.9161	62.6495	57.3813	69.8447	63.8559
FBgn0037981	60.6489	52.5241	74.5801	63.0663	64.9219	63.56	53.4963	55.8154	39.6672	64.2256	63.1082	59.9216	64.9808	70.86	59.6372	61.3927	64.8606	81.0661	65.7295	46.1359	59.8488	53.904	45.6073	87.15	62.0121	49.0482	50.5211	62.4977	71.142	63.3471	80.9221	60.2088	45.0531	52.9657	53.6121	57.1673	66.1298	53.4317	67.8751	48.8434	46.0215	60.9306	61.8506	68.1582	46.9995	62.6495	61.0439	59.8668	57.5603
FBgn0037358	382.64	368.43	367.861	316.082	331.444	317.8	314.805	333.913	292.838	310.599	373.868	352.155	307.266	284.337	340.074	334.546	335.113	387.316	337.477	275.278	283.014	380.844	291.185	302.79	309.148	316.514	333.439	273.948	314.041	305.876	373.412	349.447	351.415	299.763	292.314	371.587	294.384	313.621	285.076	280.158	306.436	292.639	324.478	290.675	302.559	310.264	262.489	280.376	325.575
FBgn0286071	452.11	431.611	422.285	524.051	469.26	516.107	505.128	619.844	609.009	431.68	442.714	459.092	605.25	577.644	497.686	608.589	447.538	551.905	382.605	555.169	397.64	469.902	585.878	557.537	551.725	561.755	571.731	433.318	407.542	406.326	417.285	363.614	455.537	290.748	523.356	320.634	552.504	639.786	633.849	493.042	690.323	635.91	583.299	448.04	637.43	593.678	625.09	814.189	523.439
FBgn0037555	405.796	402.684	394.065	403.924	377.003	385.173	407.395	441.627	372.172	402.2	420.721	366.905	372.247	401.839	394.031	339.884	359.616	375.852	364.946	352.171	449.373	393.734	423.329	388.823	343.802	396.217	410.905	368.737	420.754	426.235	362.687	397.85	384.454	395.552	375.285	341.761	397.846	390.748	375.924	378.767	393.989	402.486	349.218	465.08	417.12	349.047	468.817	370.177	330.972
FBgn0038248	27.5677	22.0753	22.1725	36.7887	27.3356	29.2376	55.5538	43.0855	30.3338	30.5335	25.817	26.7343	33.4187	24.218	44.0179	42.708	31.7096	42.5802	11.7725	35.3709	45.6474	17.5774	30.4048	37.9885	26.4463	32.1879	45.469	33.3321	30.4894	28.9587	20.4743	11.8057	22.026	36.0617	16.5942	22.3698	26.6653	31.5944	27.1501	33.1767	22.4495	45.4834	18.0794	27.0628	27.4164	25.8553	20.7549	36.9179	19.7863
FBgn0000455	204.001	216.947	194.513	184.694	224.379	273.308	248.963	245.783	214.67	240.056	264.863	229.546	214.437	225.137	237.839	232.225	255.839	267.764	215.828	286.043	230.266	264.833	316.912	338.544	245.312	202.324	223.135	215.617	254.079	223.525	269.09	277.433	244.288	283.986	202.96	247.311	214.389	284.814	246.439	286.61	286.231	282.341	295.931	247.575	207.581	206.843	220.979	247.45	321.978
FBgn0038737	63.957	70.0321	78.6114	64.5678	66.0609	58.4752	90.5322	60.7114	63.0009	82.1246	70.7577	73.7497	60.3393	54.7147	82.3561	72.9595	71.3467	76.9719	59.8433	89.1961	97.3811	82.0278	58.4709	93.8539	68.3957	70.5067	69.0455	85.4136	88.4194	84.1611	72.1474	77.9173	92.1087	121.708	47.2297	69.5949	61.8634	66.4411	69.9636	79.2554	74.0834	78.9524	63.7537	77.1792	65.6034	69.6105	73.2527	90.7981	57.5603
FBgn0003944	33.0812	26.6426	33.2587	47.2997	22.7796	30.5088	25.7194	28.3973	56.0008	61.067	58.3273	135.515	26.9206	61.8904	40.4681	31.1412	33.151	53.2252	15.6966	24.6058	41.5899	22.2647	16.3718	25.6981	16.415	19.1594	21.0505	26.0407	16.261	14.4793	18.5243	18.889	12.0142	25.9194	26.8061	29.8264	35.1981	28.342	20.8847	23.9609	21.327	28.3199	31.4011	33.0768	17.6248	16.9054	37.8472	22.949	40.4721
FBgn0263289	18921.4	17336.7	17286.5	21889.2	24292.2	23413	21579.6	21246.1	22120.3	20576.4	20689	21463	23262.2	23465.4	20952.5	24160.3	20322.3	20025	20263.3	24155.2	20867	17917.2	23528.7	24400.9	20329.9	20342.7	22773.2	23307.5	22795.9	23099.1	23337.7	21756.6	24518.9	22446.2	21557.2	24512.3	19308.8	21259.3	23829.4	19482.1	21831	20549.9	20570.6	21277.4	21912.5	19467.1	22825.5	25671.9	22333.4
FBgn0037873	281.19	267.188	275.14	228.991	276.772	303.817	264.395	260.472	254.337	317.969	283.987	235.999	295.199	319.318	240.679	282.94	355.292	385.678	237.411	286.043	239.395	203.898	239.731	307.26	272.671	186.996	229.029	301.031	241.883	219.905	327.588	249.099	242.286	256.94	234.872	316.905	241.054	244.856	226.599	253.433	184.086	194.806	232.178	199.463	165.477	247.615	205.108	253.436	277.009
FBgn0044871	103.655	101.242	95.7447	116.372	103.647	94.0688	113.165	90.0879	107.335	83.1774	100.399	70.9841	108.611	88.7992	105.075	104.99	115.308	82.7038	99.0848	84.5825	83.1797	67.9659	104.078	100.558	113.993	78.9369	85.8859	109.371	91.4683	88.6859	113.096	77.9173	93.1098	82.2658	105.948	82.0226	77.8625	81.309	98.1579	94.0005	114.493	94.3996	90.397	81.1885	95.9572	95.4659	74.4736	118.736	95.3342
FBgn0039808	1909.89	1896.96	1809.07	1968.57	2132.17	1939.85	2057.55	1906.54	1965.86	1718.3	1833.96	1931.32	1998.62	1985.87	1638.6	1884.49	1889.61	1851.42	2168.09	2056.12	1843.14	1577.28	1869.9	1694.96	1861.27	2030.9	1881.07	1947.85	1789.73	1835.26	1767.61	1659.87	1962.31	2186.24	2035.98	1841.78	2176.95	1891.95	2088.47	2108.56	1920.56	2007.28	1880.26	1734.03	1962.23	1823.8	1795.91	1829.93	1868.01
FBgn0039259	49.6218	44.9119	45.3528	56.3092	43.2813	47.0344	44.2373	52.8777	32.6671	32.6392	31.5541	52.5466	42.7017	46.642	47.5677	39.149	59.8159	64.6891	41.2036	63.0524	43.6186	26.952	28.066	59.2173	49.2449	30.6551	50.5211	37.4986	43.7015	51.5826	65.3227	47.2226	51.0602	56.3464	33.1885	47.2251	37.3314	38.5637	37.5924	59.9023	23.572	56.6398	48.5289	60.1396	30.3538	28.8386	36.6264	37.9157	38.6733
FBgn0000246	92.6274	138.542	100.784	111.117	87.7016	113.137	127.568	107.714	117.835	112.658	88.9252	100.484	130.89	114.811	139.863	116.557	116.028	122.009	114.781	103.037	153.172	140.619	122.789	97.2058	118.553	120.321	126.303	101.038	86.3867	129.409	116.996	79.0979	128.151	145.374	86.8006	123.034	113.061	94.3185	101.291	132.707	127.962	106.414	102.767	67.1559	125.332	90.4937	68.3692	98.7803	111.523
FBgn0051342	1177.69	1247.64	1161.03	1251.57	1355.39	1221.62	1226.3	1249.48	1169.02	1125.53	1179.93	1317.35	1270.84	1322.12	1212.62	1229.63	1180.46	1197.98	1301.84	1247.21	1191.9	1090.97	1302.73	1166.47	1180.05	1119.68	1150.2	1375.99	1331.37	1247.94	1281.1	1171.12	1208.43	1271.18	1230.53	1123.46	1217	1272.14	1344.97	1188.83	1235.85	1266.67	1223.69	1232.86	1167.15	1221.17	1386.92	1420.84	1179.99
FBgn0038683	329.71	373.758	357.783	289.805	302.969	327.969	322.006	317.266	338.338	335.868	307.892	307.905	362.036	386.591	384.802	386.151	387.002	392.229	317.856	356.784	361.122	295.3	282.999	353.069	329.211	308.084	293.865	339.571	349.612	326.69	324.663	350.628	344.406	362.871	343.373	354.188	303.984	289.925	369.658	314.257	305.313	296.93	282.61	314.731	281.018	355.014	346.73	318.292	328.273
FBgn0083986	47.4164	60.1362	43.3371	52.5552	39.8643	48.3056	37.0359	42.1063	35.0005	43.168	33.4665	58.0779	61.2676	50.2299	50.4076	41.8182	59.8159	62.2326	31.3932	43.0602	52.7481	26.952	24.5578	32.4019	39.2135	29.1223	60.6253	29.1656	33.5384	62.4421	38.9986	28.3336	59.0697	37.1886	31.912	41.0113	42.6644	39.493	39.6808	30.4119	38.1642	60.0725	46.6258	25.0582	34.2704	40.7719	28.0802	40.909	29.6795
FBgn0038951	46.3137	41.1058	58.4547	23.2745	37.5864	36.8648	40.1222	40.1479	50.1674	35.7979	34.4227	38.7186	55.6978	41.2603	51.8275	29.3617	49.7265	51.5875	51.995	47.6738	41.5899	51.5604	38.5908	41.3404	38.3016	47.5154	31.1547	31.2489	35.571	36.1983	52.6481	24.7919	37.0437	39.4425	40.8473	43.4968	28.7985	36.2406	45.9462	31.3335	31.4293	36.9017	26.6433	29.0675	29.3747	26.8498	20.7549	36.9179	24.2832
FBgn0037894	290.012	280.128	255.991	257.521	280.189	263.138	269.539	287.89	273.004	280.066	255.301	310.67	294.27	303.173	315.225	305.184	307.728	295.605	268.804	310.648	330.69	264.833	288.846	315.081	300.941	291.223	310.705	372.903	317.09	347.504	369.512	305.766	315.372	356.109	329.332	290.807	327.449	349.861	382.189	357.571	359.192	350.137	394.892	329.766	344.663	374.902	401.669	433.037	369.645
FBgn0039601	168.714	153.005	141.097	147.905	181.098	214.833	170.777	148.841	173.836	189.518	177.85	176.077	189.373	190.156	178.202	153.927	186.654	189.154	161.871	193.771	160.273	114.839	153.194	177.652	165.062	154.808	140.617	165.619	173.79	156.558	184.268	166.46	167.197	194.959	186.366	181.444	139.726	150.073	174.387	199.982	147.044	161.337	170.327	176.41	156.665	166.071	157.493	135.698	180.775
FBgn0286075	393.667	359.295	375.924	346.864	297.274	303.817	336.409	343.705	354.672	403.253	357.613	365.061	416.805	384.797	441.599	353.231	369.706	378.309	361.022	316.8	350.978	367.953	334.453	343.014	357.481	332.608	345.228	316.655	331.319	407.231	337.338	347.086	369.436	320.048	303.802	387.743	316.783	319.661	320.579	361.257	343.478	392.187	342.557	354.824	375.017	349.047	412.657	330.265	371.444
FBgn0028499	352.866	306.01	348.712	325.842	326.888	353.393	344.639	356.435	319.671	344.291	326.059	365.061	335.115	306.761	317.355	368.356	371.868	340.642	349.249	338.33	312.431	352.72	368.366	358.656	369.337	394.684	335.123	396.861	419.738	324.88	337.338	400.212	355.419	304.271	353.585	359.16	318.916	332.67	366.526	344.669	351.335	340.697	314.962	330.768	302.559	331.147	334.521	323.281	316.581
FBgn0004901	35.2866	47.1955	55.4311	48.8013	41.0033	43.2208	43.2085	51.8985	33.8338	27.3749	36.335	59.9216	51.9846	45.7451	48.9877	51.6055	50.4472	44.2179	36.2984	53.8252	53.7625	53.904	50.2849	43.575	34.6538	33.7206	47.9951	44.79	50.8157	40.7231	67.2726	46.042	46.0543	34.9348	42.1238	59.6528	45.8642	42.7453	53.2559	46.0787	37.0417	49.7743	32.3526	43.1001	34.2704	37.7886	35.4055	71.8402	52.164
FBgn0267160	321.991	355.489	286.226	292.057	282.467	286.02	217.071	268.305	306.838	267.431	244.783	233.233	278.489	252.943	274.757	291.838	274.577	271.039	587.642	393.693	403.726	632.786	590.556	432.398	388.487	564.82	535.524	416.652	355.71	394.562	400.711	533.615	395.467	505.991	524.633	495.864	467.175	358.224	261.058	435.904	427.663	455.693	407.262	314.731	480.765	318.22	407.773	249.445	305.789
FBgn0051450	41.9029	51.7628	63.4939	48.0505	44.4203	48.3056	43.2085	50.9193	47.834	52.644	51.634	50.7029	54.7695	60.0965	48.9877	56.944	73.5087	75.3342	51.014	55.3631	53.7625	36.3266	45.6073	65.9212	52.8927	51.3473	40.4169	40.6235	52.8484	45.2479	75.0723	66.1116	69.0815	64.2349	44.6768	55.9245	41.5978	49.7147	45.9462	59.9023	49.3889	64.3634	58.0444	43.1001	53.8536	48.7274	50.056	37.9157	87.2398
FBgn0037753	18.746	25.8814	20.1568	27.7792	18.2237	20.3392	23.6618	20.5636	12.8335	23.1633	30.5979	10.1406	23.2074	23.321	29.1086	20.4642	15.1341	18.8335	9.81038	24.6058	39.5611	24.6083	28.066	25.6981	24.6224	30.6551	29.4707	39.5819	26.4242	23.5289	19.4993	23.6113	25.0295	38.3156	17.8707	23.6126	12.7993	19.9788	25.0616	21.1962	24.6945	26.6035	15.2248	31.0721	21.5414	14.9165	15.8714	22.949	17.0882
FBgn0267567	41.9029	32.7324	25.196	45.7981	27.3356	30.5088	27.7769	22.522	33.8338	30.5335	40.1598	46.0935	34.347	36.7754	36.2083	34.7002	43.2404	43.399	36.2984	35.3709	32.4604	50.3885	30.4048	45.8096	18.2388	22.2249	39.5749	13.5412	43.7015	41.6281	20.4743	20.0696	24.0283	30.4271	28.0825	33.5547	18.1324	32.059	39.6808	25.8041	22.4495	42.9089	28.5464	32.0745	43.0828	30.8275	35.4055	33.9245	31.4783
FBgn0013972	984.718	966.747	985.667	804.846	1149.23	1113.57	1165.6	1077.14	1001.01	832.827	1050.85	1062	956.146	1052.14	890.298	976.056	1267.67	1031.75	1040.88	1088.81	942.365	953.867	1061.83	1111.72	1288.57	976.365	973.374	1397.87	1357.8	843.421	1236.26	1375.36	1052.24	1463.88	1030.12	1019.07	987.681	992.435	1089.13	1095.75	972.064	859.894	1150.42	925.148	789.199	1187.36	1217.22	1138.47	1185.38
FBgn0263929	6815.84	6654.57	6509.63	7190.31	7051.43	7163.21	5805.37	5959.51	6423.76	5830.84	5742.85	5554.27	5794.43	5992.6	5320.49	7190.07	6333.28	6197.06	6590.61	5817.74	5966.62	7164.55	6775.6	6212.23	5438.82	6353.27	5825.93	5648.75	5657.82	5775.44	5840.04	5843.8	5729.76	6636.48	5934.35	6616.49	6918.03	6750.51	6625.66	6890.61	7332.01	6868	5593.2	6145.27	6400.74	5651.38	5900.51	5787.13	5587.84
FBgn0038641	690.295	768.069	727.66	710.246	692.501	587.294	608.006	544.445	549.508	541.18	575.623	611.2	518.918	467.317	594.242	512.496	577.26	572.376	771.096	429.064	624.862	850.746	560.151	396.644	632.888	834.585	650.88	554.147	597.593	657	672.726	753.2	638.754	841.816	750.57	661.152	747.694	646.755	474.082	803.612	664.506	541.51	628.973	771.792	771.575	666.272	672.704	575.72	706.912
FBgn0001280	45.211	42.6282	29.2273	42.0442	34.1694	38.136	27.7769	30.3557	37.3339	32.6392	28.6855	29.4999	32.4904	26.0119	36.9183	40.0387	31.7096	35.2105	26.488	30.7573	34.4892	50.3885	28.066	34.6366	30.0941	31.4215	37.0488	17.7077	28.4568	25.3388	34.1238	28.3336	45.0531	29.3001	15.3177	36.0402	28.7985	27.4128	36.5481	18.4315	25.8169	34.3271	32.3526	31.0721	25.458	29.8331	23.1967	36.9179	35.0758
FBgn0039543	391.461	399.64	418.253	385.155	391.81	413.14	364.186	325.1	361.672	359.032	358.569	393.639	459.507	437.717	444.439	396.828	458.348	482.303	432.638	405.996	400.683	351.548	376.552	354.187	390.311	360.197	410.063	438.526	435.999	423.52	409.485	310.489	370.437	335.825	467.191	365.373	290.118	354.043	351.906	349.277	371.54	401.627	325.429	475.103	402.433	337.114	365.043	421.063	303.99
FBgn0038400	614.208	677.484	569.429	633.666	651.497	610.176	632.696	526.819	568.175	569.608	608.134	589.997	626.601	567.777	575.073	623.715	745.177	750.885	482.671	593.615	607.618	485.136	472.445	694.966	523.455	503.51	522.894	585.396	566.087	591.843	538.181	540.699	541.639	547.687	602.498	572.915	497.04	502.722	640.115	587.043	422.051	609.306	500.514	498.157	406.35	545.945	449.283	517.848	554.018
FBgn0022344	187.46	191.066	163.27	143.401	150.346	190.68	152.259	178.217	130.669	156.879	158.727	153.031	172.663	167.732	153.353	174.391	202.509	197.343	156.966	184.544	148.1	135.932	182.429	185.473	142.263	141.78	123.777	184.368	166.676	155.653	181.344	207.779	142.168	210.736	132.754	185.172	170.658	157.972	158.723	148.373	163.881	145.032	178.891	131.305	133.165	159.11	174.586	169.623	159.19
FBgn0285912	56.2381	58.6138	48.3763	85.5899	100.23	61.0176	87.4458	101.839	115.502	86.3361	119.523	63.6091	48.2715	58.3025	48.2777	58.7235	55.4919	63.0514	322.761	369.087	243.453	282.41	376.552	364.242	466.003	354.833	379.75	701.016	702.273	505.872	432.885	394.309	335.396	472.183	481.233	408.87	354.115	371.698	395.764	443.277	409.704	331.257	770.754	489.136	317.246	627.489	821.651	769.289	531.533
FBgn0027620	871.139	918.029	851.624	935.483	831.456	860.602	852.854	869.545	954.347	910.74	891.164	938.465	860.532	905.932	911.597	898.647	900.842	790.19	867.237	828.909	801.366	919.884	783.51	896.081	848.106	883.633	859.701	887.468	740.893	876.905	745.849	813.409	872.029	813.643	830.988	871.179	1562.58	1373.43	1547.55	1671.74	1500.75	1650.28	1532.94	1683.91	1698.83	1600.05	1461.39	1417.85	1316.69
FBgn0037895	147.763	116.466	143.113	147.155	170.847	167.798	158.431	131.215	115.502	132.663	141.515	143.812	120.679	121.09	123.534	137.911	192.42	162.951	142.25	181.468	165.345	121.87	134.483	177.652	192.42	104.994	121.251	148.953	127.039	157.463	158.919	148.751	139.164	237.782	118.713	167.773	124.793	119.873	151.414	143.766	134.697	119.287	157.005	99.2304	84.2074	128.282	107.437	91.7958	158.291
FBgn0051287	15.4379	19.7917	10.0784	20.2713	21.6406	10.1696	20.5755	25.4596	26.8337	10.5288	21.9923	12.9062	22.2791	8.96962	24.1389	24.0232	12.9721	23.7466	23.5449	15.3786	19.2734	23.4365	21.0495	6.70385	23.7105	16.0939	24.4185	11.4579	26.4242	20.814	8.77469	21.2502	18.0213	12.3962	22.9766	21.127	17.0658	20.908	21.9289	10.1373	13.4697	21.4545	19.031	23.0535	24.4789	18.8943	9.76703	31.929	14.3901
FBgn0037819	205.104	246.635	220.717	184.694	193.627	144.917	146.086	197.802	152.836	91.6005	67.8891	165.015	147.599	169.526	149.093	325.648	376.912	381.584	137.345	199.922	182.59	186.32	141.499	172.065	196.98	166.304	118.725	128.12	109.762	133.029	108.221	102.709	95.1122	276.098	182.537	260.981	123.727	156.113	151.414	109.667	141.432	121.003	189.358	146.34	187.998	149.165	137.959	138.692	108.825
FBgn0261885	9431.46	8961.06	8703.7	10053.8	11402.3	11809.4	11298	10815.4	10917.8	9416.95	10255.1	10963.8	11080.2	10910.6	8715.55	10805.1	10162.9	9573.99	9499.39	11106.5	9414.52	8191.06	10907.2	11444.6	9987.59	9187.33	10597.6	11421.5	10781.1	10350	10099.7	9597.99	10250.1	10389.2	10617.8	9491.01	9536.56	10122.3	11885.5	10277.4	9825.03	10045.8	10049.3	9404.84	9187.42	9731.55	10983	12073.1	9636.85
FBgn0038389	69.4706	75.3606	73.5722	50.3029	67.1999	50.848	65.8416	62.6699	72.3344	63.1727	67.8891	56.2341	69.6223	74.4478	68.8667	80.0775	61.9779	72.0588	68.6727	72.2796	68.9783	64.4504	40.9296	44.6923	49.2449	62.8429	64.8354	62.4977	73.1747	56.1074	83.847	70.8339	52.0614	66.4888	49.7827	44.7396	79.9958	51.1085	80.4059	61.7455	58.3687	66.9379	51.3836	62.1443	54.8327	47.7329	48.8351	72.838	52.164
FBgn0260003	15930.8	16188.1	15094.4	17447.6	17313.7	17256.5	17502.5	17856	18342.6	19159.2	19151.4	20000	19063.5	18732.2	18523	17658	14817.8	14785.2	15107	14929.6	15179.3	15336.9	15919.3	15147.3	15421.9	16524.6	17823	16899.4	16122.8	18840.3	14968.6	14641.4	16896.9	14155.4	16093.8	14786.4	14014.2	15319.1	14672.5	14326.8	15967.2	16721.6	15432.2	15019.9	17769.7	15804.6	16912.8	18786.2	15414.5
FBgn0038299	125.709	149.96	134.043	141.899	97.9524	116.95	105.964	123.381	122.502	141.086	121.435	120.765	217.222	164.144	179.621	101.431	132.604	133.473	98.1038	226.066	130.856	118.354	119.281	163.127	122.2	128.751	138.091	111.454	108.746	144.793	186.218	88.5424	184.217	145.374	97.0124	231.155	91.7285	130.094	130.529	95.8437	118.982	156.188	124.653	126.293	159.602	150.16	113.542	139.689	107.026
FBgn0037280	33.0812	47.9568	42.3292	42.0442	54.6711	41.9496	39.0934	36.231	53.6674	33.6921	41.116	54.3904	54.7695	47.539	49.6976	45.3772	32.4303	31.9351	48.0709	41.5223	40.5755	31.6393	60.8097	29.05	49.2449	43.6835	36.2068	42.7068	49.7994	33.4835	46.7983	56.6671	51.0602	34.9348	37.0179	41.0113	49.0641	40.8868	41.7693	42.3924	38.1642	49.7743	47.5774	35.0815	42.1037	53.6995	45.1725	34.9223	43.1702
FBgn0026566	115.784	116.466	119.933	105.861	135.539	122.035	91.5609	111.631	107.335	114.764	114.742	93.109	90.9731	112.12	105.075	107.66	123.956	121.19	112.819	106.113	111.583	93.7461	81.8592	117.317	114.905	118.788	92.6221	113.538	116.876	110.405	107.246	127.501	106.125	100.297	113.607	93.2075	84.2622	78.9859	136.794	114.275	107.758	108.13	79.93	87.2025	101.832	99.4436	94.0076	102.771	114.221
FBgn0262539	389.256	330.369	410.19	342.36	302.969	368.648	281.884	326.079	358.172	335.868	279.206	272.874	220.006	275.367	315.225	343.443	270.253	335.728	388.491	301.421	414.884	551.93	440.87	330.723	362.953	395.451	345.228	263.532	337.416	315.83	315.889	375.42	286.338	279.478	414.856	398.928	405.312	443.25	316.403	352.041	418.683	314.093	308.301	454.054	374.037	349.047	380.914	342.239	303.99
FBgn0039800	686.987	675.201	677.268	571.35	675.416	755.093	632.696	672.722	611.342	643.309	549.806	521.779	703.649	688.867	591.402	620.156	747.339	763.168	467.955	802.765	753.689	462.871	595.233	856.975	621.945	450.63	615.516	505.19	600.642	700.438	724.399	615.074	745.88	618.684	656.11	727.018	366.914	516.196	570.151	364.022	271.639	437.671	476.725	407.947	263.393	472.357	477.364	489.91	606.182
FBgn0020510	799.463	771.875	810.303	746.284	759.701	799.585	834.336	811.771	747.844	768.602	787.896	788.2	776.985	850.32	776.703	774.082	814.361	804.111	750.494	822.757	709.056	686.69	790.526	795.523	732.29	784.77	784.761	782.263	805.938	768.31	788.747	786.256	768.907	795.612	827.158	707.134	815.957	813.555	882.377	798.083	740.834	786.949	741.256	835.941	758.846	807.482	755.724	779.267	764.472
FBgn0038921	63.957	70.0321	69.5409	71.3249	64.9219	67.3736	78.1869	78.3373	63.0009	68.4371	71.7139	62.6872	68.694	68.1691	71.7066	84.5262	61.9779	56.5006	35.3174	70.7417	81.151	59.7631	119.281	64.8039	64.7479	71.2731	79.1498	72.914	68.0931	76.0165	74.0974	59.0283	90.1063	45.0771	80.4182	60.8956	59.7302	69.6935	69.9636	70.0396	94.288	112.421	62.8022	56.1303	78.3324	61.655	78.1362	77.8269	53.0634
FBgn0028833	435.57	450.641	444.457	451.224	543.294	443.649	509.243	488.629	435.173	415.887	462.794	396.404	405.666	409.015	455.088	385.262	511.678	505.23	381.624	384.466	401.697	384.359	375.383	407.817	414.934	434.536	367.962	512.481	399.412	463.339	442.634	420.281	382.451	397.806	407.197	396.442	378.647	365.194	375.924	418.395	347.968	357.002	470.065	419.975	344.663	445.507	460.271	396.119	423.608
FBgn0013576	44863.7	44258.8	42071.2	43648.6	42994.3	43879.3	41834.1	39916.8	44792.5	39926.2	36751.9	39865.4	40421.8	41021.7	37646	46931.6	40952.3	40436.4	44066.3	40825.7	40207.3	40730.3	44454.2	40977.3	39005.6	42098.6	42612	37109.1	35827.1	39845.3	39405.2	39427.3	41841.4	46552.3	41218.8	44965.8	47197.5	46956.7	44561.6	43134.3	44343.4	45814.7	40371.3	41314.9	45259.5	39242.4	40472.1	41939.7	40356.9
FBgn0039465	2713.76	2463.3	2876.37	2782.42	2970.46	2694.94	3419.65	3386.13	3294.71	3324.99	3390.63	2755.47	2165.72	2350.04	2215.81	2138.07	2172.11	2092.98	2816.56	2297.57	2309.76	3377.2	2914.19	2508.36	3156.23	3664.05	2822.45	3223.84	3076.38	2742.02	2691.88	2849.88	2317.73	2801.54	3526.91	2399.78	3387.55	2850.93	2707.7	3407.06	3417.94	2701.54	3475.05	3937.14	3364.38	3959.84	3814.02	3269.73	3105.56
FBgn0264324	2592.47	2677.97	2549.83	2615	2718.75	2953	2965.96	2969.96	3049.71	2978.59	2885.77	3199.81	2976.12	2866.69	2986.83	2592.73	2441.64	2389.4	2760.64	2746.62	2716.53	2735.04	2937.58	2754.16	3059.57	3165.14	3199.67	3468.62	3505.27	3056.04	2793.28	2951.41	2926.45	2816.19	3280.55	2699.29	2633.46	2626.51	2841.36	2567.51	2915.07	2602	3234.31	3348.78	3424.11	3019.11	3502.7	3504.21	2741.31
FBgn0038132	61.7516	51.0016	60.4703	53.306	66.0609	40.6784	60.6977	57.7738	56.0008	80.0188	58.3273	70.9841	91.9014	101.357	85.196	64.062	54.7712	54.8629	3.92415	3.07573	7.10071	11.7183	7.0165	4.46923	10.0314	7.66377	3.36807	6.24977	6.09789	0.904958	0.974965	1.18057	2.00236	3.38079	8.93535	3.7283	1.06661	4.18161	4.17693	3.6863	7.85733	4.29089	2.85464	1.00233	2.93747	1.98887	6.10439	1.99556	0.899379
FBgn0263620	291.115	273.277	287.234	301.066	328.027	283.478	292.172	286.911	345.338	309.546	284.943	332.795	331.402	330.082	272.627	287.389	243.588	234.191	276.653	336.792	316.489	301.159	363.689	303.908	262.639	331.075	320.809	347.904	304.894	337.549	194.993	277.433	298.352	260.321	377.838	304.478	300.784	311.762	291.341	323.472	354.702	354.428	352.073	393.915	403.412	315.236	385.798	377.161	244.631
FBgn0037913	1055.29	1128.89	1002.8	1009.81	1042.17	1183.49	1063.75	1102.6	931.013	757.02	852.917	907.121	916.229	782.151	1087.67	803.444	1227.31	1306.07	681.821	633.6	807.452	801.529	657.213	722.898	677.573	715.03	812.548	499.982	513.239	767.405	841.395	502.921	766.905	563.464	611.433	723.29	793.558	778.708	848.961	940.927	872.164	1110.48	1170.4	536.245	910.615	726.933	675.146	810.198	942.549
FBgn0283438	581.127	584.616	615.79	529.306	592.27	596.193	622.409	630.616	642.843	483.271	575.623	612.122	536.556	499.608	561.583	516.055	562.125	578.927	672.011	639.751	610.661	670.285	589.386	528.487	755.088	668.281	577.625	616.644	645.36	582.793	672.726	674.103	605.715	673.903	585.904	613.927	654.899	617.484	457.374	663.533	609.504	545.801	677.502	621.443	542.452	726.933	629.973	616.629	724
FBgn0037408	233.774	207.051	195.521	227.489	198.183	263.138	261.309	249.7	226.337	206.364	220.879	212.952	218.15	205.404	211.57	204.642	195.303	196.524	205.037	173.779	234.323	338.658	300.54	252.512	310.06	223.782	241.659	219.784	259.16	196.376	205.718	236.113	201.237	211.863	233.596	193.872	262.386	228.13	239.129	365.865	383.887	302.079	356.83	360.838	304.517	311.259	374.81	337.25	223.945
FBgn0039481	17.6433	20.5529	13.1019	13.5142	12.5288	20.3392	19.5467	14.6883	8.16678	20.0047	23.9046	24.8905	16.7093	14.3514	16.3292	16.9052	18.0168	12.2827	16.6776	9.22718	10.1439	8.20278	10.5248	11.1731	3.64777	9.19653	5.05211	11.4579	10.1631	6.33471	10.7246	17.7085	15.0177	5.63464	10.2118	13.6704	8.53288	18.5849	16.7077	24.8825	16.8371	14.589	37.1104	18.0419	22.5206	18.8943	13.4297	32.9268	14.3901
FBgn0028734	1802.93	1800.28	1766.74	2003.86	2017.14	1977.99	2005.08	1998.58	2112.86	1824.64	1870.3	1927.63	1731.27	1777.78	1762.85	1702.09	1702.23	1701.57	1877.71	1697.8	1786.34	1917.11	1821.95	1784.34	1992.59	1999.48	1956.01	1724.94	1800.91	1965.57	1821.24	1776.75	1898.24	1772.66	1886.64	1809.47	1898.57	1797.63	1743.87	1771.27	1929.54	1911.16	1983.98	1826.24	2162.95	1863.57	1902.13	2096.34	1962.45
FBgn0039073	229.363	256.531	262.038	268.032	255.132	225.002	190.323	208.573	162.169	263.22	266.776	252.593	216.293	183.877	257.008	189.517	219.805	218.633	187.378	173.779	188.676	174.602	121.619	147.485	144.087	126.452	145.669	164.577	169.725	224.43	155.994	103.89	159.188	120.581	162.113	160.317	136.526	146.821	192.139	76.4906	107.758	127.869	126.556	147.342	141.978	153.143	129.413	181.596	146.599
FBgn0039227	592.154	646.274	594.625	631.413	658.331	662.295	698.538	672.722	613.676	616.987	601.44	660.06	700.864	660.164	658.139	644.179	624.103	608.405	638.656	625.911	620.805	659.738	551.965	679.323	694.9	675.179	629.83	606.228	617.919	663.334	685.401	625.699	663.783	586.003	677.81	658.666	563.17	644.897	699.636	619.298	639.811	691.692	696.533	632.468	657.013	684.172	628.752	667.515	665.541
FBgn0000046	76.0868	47.9568	103.807	126.883	118.454	94.0688	111.108	120.444	127.168	173.725	135.778	217.562	134.603	278.058	146.253	90.7545	102.336	165.408	57.8812	159.938	111.583	39.8421	76.0121	117.317	82.0748	94.2644	95.9901	70.8308	64.0278	122.169	97.4965	70.8339	153.181	33.8079	53.6121	90.722	25.5986	127.771	140.971	55.2944	48.2665	61.7888	142.732	45.1047	87.1448	79.5549	64.7066	97.7825	111.523
FBgn0267564	30.8758	32.7324	41.3214	34.5363	33.0305	22.8816	20.5755	29.3765	32.6671	32.6392	33.4665	46.0935	27.8489	29.5997	33.3684	28.472	29.5476	24.5655	22.5639	32.2951	36.5179	31.6393	31.5743	40.2231	34.6538	32.1879	44.627	32.2905	33.5384	38.9132	22.4242	27.153	27.0319	12.3962	20.4237	34.7975	26.6653	35.3114	38.6366	41.4708	39.2867	33.4689	27.5949	21.0489	29.3747	23.8665	37.8472	32.9268	23.3839
FBgn0028837	126.811	168.99	152.184	150.909	126.427	136.018	164.604	154.716	150.502	149.509	119.523	149.343	153.169	155.174	149.803	120.116	192.42	165.408	131.459	132.256	161.288	106.636	141.499	131.842	144.999	125.686	148.195	117.704	131.105	134.839	162.819	119.237	158.187	147.628	117.436	139.19	114.127	135.205	153.502	156.668	133.575	136.45	133.217	127.296	123.374	128.282	122.088	145.676	143.001
FBgn0039480	14.3352	17.508	18.1411	9.76026	7.97287	19.068	16.4604	8.81295	9.33347	21.0576	12.4304	9.21871	14.8528	6.27873	16.3292	8.8975	8.64808	7.36965	10.7914	15.3786	12.1726	4.6873	16.3718	10.0558	9.11942	8.43015	9.26221	10.4163	8.13052	9.95454	13.6495	15.3473	7.00827	3.38079	10.2118	16.156	37.3314	24.625	20.8847	34.0982	40.4091	24.029	39.965	20.0465	29.3747	31.822	23.1967	17.9601	14.3901
FBgn0265042	172.022	182.692	168.309	135.893	169.708	134.747	200.611	250.68	213.503	311.652	317.453	330.952	230.218	303.173	258.428	209.091	175.124	200.618	162.852	161.476	167.374	135.932	154.363	125.139	229.809	226.081	282.076	187.493	267.291	325.785	212.542	211.321	278.328	117.201	234.872	170.259	146.126	174.698	123.219	139.158	124.595	180.217	194.116	241.561	255.56	262.531	225.863	299.334	293.198
FBgn0260440	140.044	138.542	136.058	162.17	145.79	143.646	126.539	144.924	155.169	170.566	139.603	169.624	189.373	196.435	165.422	169.942	138.369	145.755	145.194	196.847	145.057	112.495	130.975	154.189	127.672	138.714	156.615	151.036	143.3	167.417	142.345	141.668	170.201	154.389	151.901	154.103	180.257	195.142	214.068	202.746	187.453	205.963	145.587	199.463	178.206	136.238	209.991	163.636	187.97
FBgn0038586	65.0598	56.3302	59.4625	61.5647	59.227	62.2888	57.6114	69.5244	56.0008	60.0141	66.9329	78.359	60.3393	71.757	66.7368	72.0697	67.7433	85.9792	63.7675	53.8252	89.266	49.2167	52.6238	52.5135	49.2449	69.7403	63.1514	55.2063	49.7994	54.2975	65.3227	54.306	81.0957	59.7272	70.2064	62.1383	56.5303	49.7147	57.4328	64.5102	49.3889	79.8106	61.8506	64.1489	58.7493	63.6439	59.823	54.8779	59.359
FBgn0267777	2.20542	2.28365	5.0392	3.75394	4.55593	5.0848	5.14387	1.95843	5.83342	6.31727	7.64948	0.921871	6.49808	5.38177	2.83987	5.3385	2.16202	6.5508	0	3.07573	5.07193	0	1.16942	1.11731	7.29554	5.36464	6.73615	4.16652	2.03263	7.23967	3.89986	3.5417	1.00118	7.8885	12.7648	2.48553	9.59949	21.3727	14.6193	22.1178	17.9596	23.1708	15.2248	16.0372	19.5831	14.9165	17.0923	8.98003	9.89317
FBgn0037676	1091.68	1166.95	1360.58	1056.36	996.609	957.213	1003.06	903.817	1050.02	988.653	964.791	979.949	788.124	822.514	940.705	812.342	953.451	928.576	1299.88	871.969	971.783	1584.31	1103.93	692.731	1214.71	1399.41	1073.57	929.133	1116.93	990.929	1246.98	1259.66	1087.28	1424.44	1185.85	1033.98	1450.59	1144.83	737.228	1275.46	1199.93	1004.93	1304.57	1352.14	1175.97	1368.34	1277.04	917.958	1310.4
FBgn0037432	30.8758	25.8814	27.2117	21.7729	19.3627	34.3224	19.5467	25.4596	25.667	32.6392	29.6417	21.203	36.2036	26.0119	33.3684	24.0232	24.5029	18.8335	39.2415	35.3709	23.3309	42.1857	35.0825	53.6308	27.3583	19.9258	37.0488	35.4154	41.6689	18.0992	23.3992	38.9586	25.0295	16.9039	33.1885	50.9534	40.5312	36.7052	37.5924	46.0787	28.0619	30.8944	30.4495	29.0675	31.333	22.872	19.5341	30.9312	31.4783
FBgn0037442	2102.86	2082.69	1991.49	1977.58	2006.89	2030.11	1957.76	1978.02	1885.36	1828.85	1919.06	1977.41	1922.5	1809.17	1806.86	1912.07	1887.44	1826.04	1862.99	1733.17	1685.91	2008.51	1872.24	1627.92	1905.05	2041.63	1844.86	1779.1	1725.7	1729.38	2005.5	1880.64	1749.06	2102.85	1781.96	1869.12	2029.76	1905.88	1638.4	1890.15	1992.39	1816.76	2034.41	1872.35	1928.94	1979.92	1753.18	1915.74	1889.6
FBgn0287601	15.4379	19.7917	31.243	34.5363	39.8643	29.2376	25.7194	28.3973	47.834	40.0094	25.817	32.2655	13.9245	21.5271	21.299	16.9052	18.0168	10.645	15.6966	30.7573	19.2734	22.2647	24.5578	21.2289	26.4463	23.7577	21.8925	26.0407	36.5873	26.2438	15.5994	22.4307	24.0283	22.5386	24.2531	29.8264	9.59949	37.6345	35.5039	20.2746	25.8169	27.4617	14.2732	20.0465	14.6873	19.8887	24.4176	30.9312	15.2894
FBgn0027508	930.685	903.566	922.173	946.745	1102.53	1018.23	1076.1	1123.16	982.347	914.952	1059.45	1120.07	1099.1	1069.18	1026.61	1126.42	1159.56	1068.6	1024.2	1045.75	1009.31	973.788	1066.51	1156.41	1051.47	1017.75	1020.53	1222.87	1212.46	1047.04	1074.41	1120.36	1079.27	1317.38	987.995	1025.28	957.816	1002.19	1168.5	1038.61	1045.03	963.734	1068.59	972.257	1012.45	1028.25	1020.65	1116.52	1153
FBgn0039690	183.049	137.019	167.301	156.915	173.125	146.188	194.438	185.072	175.003	189.518	213.229	220.327	157.811	162.35	178.202	127.234	153.503	157.219	171.682	159.938	159.259	149.994	163.718	158.658	227.986	217.651	195.348	256.241	263.226	194.566	278.84	211.321	192.227	141.993	208.066	159.074	153.592	163.547	144.104	168.648	162.759	163.912	185.552	187.435	184.081	235.681	251.501	231.485	169.083
FBgn0039812	16.5406	19.0305	17.1333	32.2839	12.5288	15.2544	17.4892	26.4389	35.0005	23.1633	21.0361	27.6561	17.6376	23.321	34.0784	26.6925	14.4135	22.9278	1.96208	3.07573	6.08632	0	3.50825	4.46923	2.73583	2.29913	2.52606	5.20815	1.01631	2.71487	0	0	2.00236	3.38079	3.82944	3.7283	17.0658	26.4835	12.5308	35.0198	21.327	30.0362	25.6918	26.0605	25.458	22.872	31.7428	27.9379	24.2832
FBgn0038161	1.10271	0	4.03136	0	2.27796	0	4.1151	0	0	2.10576	1.91237	1.84374	0	0	0.709966	0.88975	1.44135	1.6377	39.2415	49.2116	27.3884	26.952	46.7767	32.4019	33.7419	44.4499	26.9446	32.2905	40.6526	25.3388	22.4242	33.0558	29.0343	22.5386	30.6355	47.2251	0	0.929246	0	0	0	4.29089	0	0	0	0	1.22088	0	0.899379
FBgn0039462	78.2922	91.3462	85.6663	76.5805	70.6168	91.5264	73.043	75.3997	68.8343	77.913	53.5464	70.9841	77.977	71.757	73.8365	95.2032	82.1568	81.0661	84.3693	56.901	84.1941	58.5913	80.6898	75.977	66.5718	59.7774	90.938	74.9973	69.1094	70.5867	89.6968	85.0007	74.0874	72.1234	97.0124	73.3232	74.6627	70.1581	58.477	82.0201	96.5329	70.3706	63.7537	84.1955	70.4992	74.5827	47.6143	67.8491	65.6547
FBgn0004049	1255.98	1159.34	1182.2	1329.65	1333.75	1278.83	1314.77	1272.98	1201.68	1178.17	1226.79	1263.89	1341.39	1199.24	1310.6	1175.36	1231.63	1270.04	1198.83	1262.59	1247.7	1180.03	1291.04	1212.28	1173.67	1263.76	1287.45	1245.79	1259.21	1355.63	1297.68	1254.94	1199.41	1241.88	1303.29	1196.78	1417.52	1335.33	1399.27	1353.79	1293.09	1320.74	1160.89	1259.93	1396.28	1250.01	1259.95	1381.93	1241.14
FBgn0083985	37.4921	36.5385	25.196	36.7887	21.6406	36.8648	17.4892	33.2934	28.0004	46.3267	39.2036	37.7967	48.2715	41.2603	42.598	38.2592	30.989	27.022	25.507	23.068	53.7625	24.6083	32.7437	31.2846	35.5658	26.8232	28.6286	31.2489	22.3589	36.1983	25.3491	23.6113	42.0496	28.1732	30.6355	27.3409	28.7985	28.8066	48.0347	31.3335	25.8169	29.1781	21.8856	22.0512	25.458	25.8553	26.8593	29.9334	30.5789
FBgn0051184	40.8002	47.9568	41.3214	37.5394	52.3931	41.9496	45.2661	50.9193	52.5008	33.6921	27.7294	27.6561	38.9885	32.2906	35.4983	39.149	41.0784	34.3917	28.4501	38.4466	54.7769	33.983	33.9131	51.3962	42.8613	37.5525	34.5228	41.6652	38.62	43.438	35.0988	42.5003	46.0543	51.8387	29.359	44.7396	61.8634	46.4623	45.9462	55.2944	39.2867	42.0507	49.4805	39.0908	50.9161	35.7997	39.0681	58.8691	26.082
FBgn0038964	124.606	114.944	90.7055	101.356	97.9524	113.137	99.7911	114.568	115.502	121.081	118.567	139.203	118.822	129.163	129.214	105.88	131.883	130.197	85.3503	130.718	130.856	123.042	106.417	120.669	125.848	88.1334	120.409	113.538	133.137	133.934	113.096	99.1675	108.128	113.82	93.183	116.82	134.393	98.9647	119.043	103.216	77.4508	102.123	116.089	126.293	92.0406	116.349	136.738	135.698	102.529
FBgn0015575	1519.53	1586.38	1453.3	1635.22	1601.41	1535.61	1601.8	1748.88	1397.69	1484.56	1511.73	1238.99	1534.48	1445.01	1541.34	1309.71	1666.2	1662.27	1207.66	1502.49	1525.64	1347.6	1321.44	1856.97	1468.23	1282.15	1605.73	1336.41	1249.05	1599.06	1497.55	1140.43	1625.92	1332.03	1392.64	1450.31	1155.14	1297.23	1512.05	1284.67	1386.26	1601.36	1410.19	1123.61	1277.8	1150.56	1048.73	1454.76	1283.41
FBgn0020379	972.588	956.851	991.714	876.921	964.717	1047.47	985.566	1017.41	1052.35	938.115	918.894	958.746	970.999	1104.16	952.065	1068.59	959.937	933.489	1050.69	1178	919.035	978.475	1081.71	902.785	978.514	1055.3	977.584	1195.79	1027.49	918.533	1048.09	1088.48	1036.22	1150.59	1183.3	976.814	1027.15	980.819	943.986	1016.5	1078.7	883.923	986.755	987.292	932.156	972.559	1202.57	1188.36	1019.9
FBgn0266751	111.373	80.6891	114.894	92.347	79.7287	87.7128	77.1581	93.0256	136.502	123.187	108.049	88.4996	87.2599	96.8719	78.0963	112.998	57.6539	54.8629	103.009	96.8854	90.2804	124.214	121.619	117.317	111.257	130.284	73.2556	112.496	156.512	92.3057	84.822	126.32	81.0957	102.551	151.901	134.219	116.26	127.307	62.654	105.059	90.9205	90.1087	102.767	147.342	93.9989	95.4659	140.401	76.8291	85.441
FBgn0003165	14712.3	15492.3	14186.3	14832.6	14723.6	13915.8	13840.1	13573.9	14461	14081.2	13909.6	15242.2	14474	14023.1	13534.8	14763.6	14806.2	14050.6	15050.1	13425.6	14498.6	13710.4	13859.9	13920.5	14111.4	14699.9	15936.9	13096.4	13195.8	15606	14035.6	13606	15147.9	15875	14040	14142.7	14423.8	14591	13849.7	13780.3	13136.3	14790.7	13476.8	12980.1	14732.4	13934	13592	13998.9	14347.8
FBgn0051109	140.044	147.676	142.105	156.915	134.4	122.035	120.367	100.859	123.668	141.086	144.384	156.718	155.026	140.823	137.024	154.816	154.945	144.118	135.383	109.188	131.87	208.585	185.937	135.194	114.905	119.555	159.142	128.12	122.974	121.264	117.971	118.057	161.19	114.947	117.436	147.889	137.593	150.538	130.529	129.02	178.474	153.614	115.137	125.291	147.852	129.277	126.971	119.734	116.919
FBgn0027539	384.845	364.624	353.751	355.123	315.498	399.157	374.474	362.31	435.173	387.459	415.94	404.701	393.598	398.251	457.218	382.592	381.236	363.569	385.548	327.565	357.064	427.717	403.449	385.471	434.996	402.348	365.436	360.404	369.939	327.595	341.238	389.586	344.406	407.948	409.75	325.605	386.113	348.467	352.951	419.316	396.234	399.053	397.747	382.889	419.079	415.674	460.271	358.203	429.004
FBgn0051365	152.174	158.333	141.097	163.672	159.457	169.07	155.345	156.675	180.836	158.985	182.631	156.718	173.592	190.156	163.292	154.816	165.755	143.299	143.232	195.309	147.086	154.681	125.128	139.664	164.15	132.583	143.985	152.078	141.268	180.992	164.769	161.737	153.181	158.897	130.201	152.86	167.458	157.043	152.458	147.452	177.351	162.196	145.587	150.349	173.311	138.227	147.726	142.683	141.203
FBgn0037371	307.655	359.295	345.689	307.073	279.05	326.698	374.474	325.1	301.004	336.921	313.629	366.905	354.61	330.979	374.862	338.995	321.42	299.699	359.06	398.307	342.863	332.799	362.519	299.439	379.368	352.534	336.807	328.113	372.987	303.161	338.313	323.475	369.436	341.459	333.161	280.865	344.515	321.519	299.695	327.159	367.05	351.853	403.456	323.752	351.517	387.83	340.625	356.208	321.078
FBgn0037526	324.196	325.801	317.469	312.328	297.274	341.953	340.524	329.017	281.171	343.239	304.067	293.155	337.9	359.682	387.642	379.033	314.214	339.823	314.913	355.247	324.604	415.998	410.465	357.539	372.984	351.001	352.806	352.071	347.58	316.735	305.164	396.67	367.433	326.809	361.244	294.536	291.185	284.814	310.137	333.61	353.58	328.682	263.579	296.689	331.934	357.003	341.846	281.374	278.808
FBgn0037874	2876.96	2814.22	2700	2702.09	3112.84	2872.91	2480.38	2544.01	2445.37	2511.12	2696.44	2199.58	2267.83	2421.8	2359.22	2410.33	2565.6	2776.72	2548.74	2674.35	2892.02	2245.22	2354.04	2538.52	2397.5	2727.54	2232.19	2614.49	2751.16	2695.87	2670.43	2663.35	2567.03	2705.76	2607.85	2561.34	2055.36	1877.08	2127.1	2158.33	1939.64	1805.61	1962.09	1918.45	1454.05	2366.76	2025.44	2155.21	2458.9
FBgn0011281	2.20542	3.80609	4.03136	4.50473	3.41694	3.8136	7.20142	3.91687	3.50005	13.6874	5.73711	3.68748	8.35467	35.8785	2.1299	6.22825	5.04472	10.645	1.96208	12.3029	10.1439	7.03096	5.84709	1.11731	9.11942	2.29913	0.842019	4.16652	1.01631	9.04958	4.87483	2.36113	5.00591	3.38079	7.65887	1.24277	66.1298	17.6557	65.7867	5.52944	0	1.71636	0.951548	4.00931	9.79156	1.98887	1.22088	0.997781	2.69814
FBgn0039955	2597.98	2837.06	2914.67	2737.38	2359.97	2197.9	2470.09	2469.58	2454.7	2627.99	2440.18	2880.85	2656.79	2435.25	2947.78	2416.56	2470.47	2525.33	2943.11	2379.08	2720.59	3727.58	2745.79	2489.36	2834.32	3034.85	2887.28	2507.2	2578.39	2630.71	2717.23	2830.99	2531.99	2670.82	2780.17	2638.39	2814.78	2672.05	2057.14	2974.84	2689.45	2799.38	2824.19	2928.8	3258.63	2893.81	2556.52	2115.3	2714.33
FBgn0039697	518.273	476.523	500.896	454.227	527.348	452.547	406.366	468.066	379.172	442.209	461.837	433.279	458.579	450.275	408.231	479.575	595.997	638.703	372.794	559.782	486.906	314.049	451.395	555.302	414.934	347.935	382.276	413.527	462.423	409.041	436.785	429.726	444.524	414.71	431.45	484.679	305.05	382.849	486.612	362.179	305.313	366.442	353.024	319.742	250.664	383.852	335.742	406.097	466.778
FBgn0037569	17.6433	20.5529	23.1803	13.5142	11.3898	31.78	27.7769	12.7298	25.667	29.4806	21.0361	13.8281	28.7772	34.0846	33.3684	21.354	20.8995	16.377	22.5639	29.2194	23.3309	25.7802	22.2189	24.5808	18.2388	14.5612	16.8404	19.791	10.1631	16.2892	25.3491	24.7919	36.0425	18.0309	29.359	16.156	26.6653	19.5142	18.7962	22.1178	11.2248	26.6035	15.2248	23.0535	19.5831	23.8665	20.7549	14.9667	26.9814
FBgn0040670	23.1569	25.8814	26.2038	27.0284	17.0847	22.8816	26.7481	23.5012	33.8338	35.7979	23.9046	30.4217	25.9923	23.321	30.5286	30.2515	27.3856	25.3843	32.3742	32.2951	24.3453	31.6393	15.2024	20.1115	29.1822	24.5241	26.9446	21.8742	15.2447	19.0041	17.5494	28.3336	31.0366	27.0463	26.8061	33.5547	18.1324	25.0896	26.1058	33.1767	47.144	30.8944	11.4186	26.0605	18.604	32.8164	18.3132	34.9223	26.082
FBgn0039730	251.417	234.455	228.779	259.022	294.996	241.528	280.855	271.243	241.503	229.528	253.389	231.39	217.222	254.737	229.319	219.768	260.884	262.032	223.677	295.27	277.942	213.272	266.627	253.629	252.608	296.588	245.027	305.197	283.552	251.578	315.889	267.988	251.296	300.89	251.466	238.611	243.187	256.472	248.527	250.668	244.7	223.984	258.821	214.498	241.851	302.309	240.513	281.374	301.292
FBgn0013981	659.419	717.829	607.727	729.016	725.531	736.025	681.049	678.597	536.674	586.454	587.098	565.107	601.537	413.499	665.238	515.165	766.076	893.365	520.931	628.986	876.43	697.237	491.155	938.539	636.536	588.578	719.926	636.435	554.908	802.698	730.249	543.06	640.756	713.346	543.78	715.833	442.643	448.361	707.99	571.376	409.704	647.924	752.674	404.94	507.203	644.395	435.854	616.629	750.982
FBgn0267814	26.465	17.508	24.1881	16.5174	26.1966	15.2544	18.5179	18.6051	14.0002	18.9518	32.5103	16.5937	20.4225	27.8058	17.0392	15.1257	18.7375	20.4712	18.6397	19.9922	20.2877	14.0619	16.3718	10.0558	27.3583	18.3931	23.5765	18.7493	35.571	21.719	16.5744	17.7085	16.0189	32.6809	5.10592	16.156	13.8659	13.0094	18.7962	13.8236	12.3472	15.4472	22.8371	16.0372	26.4372	29.8331	18.3132	25.9423	34.1764
FBgn0051475	261.342	291.547	259.015	271.035	277.911	254.24	280.855	246.763	285.837	249.532	266.776	278.405	238.572	225.137	252.038	237.563	266.649	257.938	288.425	195.309	252.582	188.664	240.9	269.271	245.312	282.027	266.92	243.741	236.801	256.103	211.568	218.405	224.265	277.224	312.737	259.738	285.851	280.632	256.881	245.139	263.782	263.461	239.79	252.586	287.872	256.565	236.85	236.474	223.046
FBgn0267807	162.098	153.005	134.043	158.416	125.288	162.714	151.23	142.966	187.836	171.619	155.858	145.656	167.093	151.587	181.751	185.068	119.632	131.835	177.568	167.627	173.46	240.224	231.545	169.831	173.269	205.389	210.505	188.535	177.855	189.136	123.821	170.001	193.228	160.024	167.219	132.976	186.657	167.264	140.971	181.55	170.616	183.65	149.393	221.514	206.602	197.893	186.794	147.672	124.114
FBgn0264831	24.2596	19.0305	20.1568	17.2681	11.3898	21.6104	13.3741	13.709	7.0001	14.7403	12.4304	10.1406	21.3508	17.0423	16.3292	10.677	17.2962	10.645	13.7345	32.2951	30.4316	10.5464	14.033	20.1115	18.2388	17.6267	20.2084	18.7493	11.1795	13.5744	22.4242	24.7919	22.026	13.5231	11.4883	32.3119	11.7327	12.0802	7.30963	11.0589	6.73486	21.4545	2.85464	11.0256	24.4789	16.9054	10.9879	8.98003	16.1888
FBgn0267790	1522.84	1363.34	1383.76	1409.23	1473.84	1492.39	1545.22	1500.16	1502.69	1431.92	1364.48	1239.92	1414.72	1424.38	1541.34	1354.2	1293.61	1350.28	1543.17	1494.8	1466.8	1831.56	1775.18	1441.33	1572.19	1611.69	1527.42	1708.27	1566.14	1385.49	1505.35	1524.11	1400.65	1414.3	1513.9	1480.13	1636.18	1555.56	1401.36	1591.56	1710.65	1513.83	1600.5	1744.05	1659.67	1493.64	1554.18	1572.5	1422.82
FBgn0037734	1017.8	976.643	1015.9	1054.86	1225.54	1147.89	1147.08	1158.41	1184.18	1160.27	1199.06	1221.48	1160.37	1128.38	1128.14	1145.11	1217.94	1060.41	1186.07	1264.12	1121.91	1169.48	1208.01	1126.25	1251.18	1234.63	1159.46	1337.45	1367.96	1150.2	1308.4	1324.59	1191.41	1208.07	1290.52	1093.63	1194.6	1197.8	1167.45	1320.62	1160.64	1083.88	1187.53	1034.4	992.864	1202.27	1205.01	1346.01	1161.1
FBgn0267800	127.914	149.199	117.917	171.18	133.261	157.629	143	145.903	158.669	173.725	139.603	176.999	178.233	159.659	168.972	155.706	157.828	124.465	141.269	118.416	154.187	157.025	166.057	150.837	163.238	153.275	186.928	174.994	161.594	184.611	148.195	113.334	170.201	122.835	186.366	136.704	154.658	156.578	162.9	138.236	125.717	169.061	176.036	190.442	159.602	136.238	169.702	156.652	149.297
FBgn0266227	1735.66	1817.79	1985.44	1603.69	1342.86	1350.01	1281.85	1444.34	1465.35	1790.95	1440.97	1683.34	1181.72	1134.66	1339	1211.84	1393.78	1369.94	983.981	504.419	706.013	1180.03	884.079	649.156	848.106	1064.5	788.972	688.517	770.367	689.578	875.519	1014.11	804.95	915.066	802.905	835.139	1038.88	892.076	577.461	925.26	865.429	711.43	957.257	944.192	927.26	941.731	931.53	537.804	887.687
FBgn0243514	83.8058	93.6298	96.7525	103.609	93.3965	73.7296	90.5322	94.0048	73.5011	86.3361	90.8376	82.9684	61.2676	69.963	66.7368	72.9595	79.9948	85.9792	115.762	84.5825	78.1078	108.98	83.0286	70.3904	119.464	72.0395	79.1498	77.0805	102.648	89.5909	104.321	69.6533	79.0933	125.089	85.5241	105.635	77.8625	89.6723	73.0963	60.8239	72.9609	118.429	58.996	58.135	71.4784	79.5549	76.9153	89.8003	89.0385
FBgn0038741	48.5191	45.6731	39.3057	31.5331	35.3084	43.2208	37.0359	34.2726	25.667	47.3796	36.335	32.2655	37.1319	37.6724	44.0179	32.031	42.5197	49.131	43.1657	24.6058	48.6906	35.1548	43.2684	45.8096	34.6538	36.0197	55.5732	43.7484	31.5058	36.1983	37.0487	27.153	31.0366	31.554	44.6768	43.4968	35.1981	47.3916	28.1943	33.1767	31.4293	36.9017	34.2557	37.0861	28.3955	39.7774	29.3011	47.8935	36.8745
FBgn0038583	138.941	113.422	106.831	120.126	123.01	116.95	118.309	124.361	117.835	97.9177	117.611	133.671	162.452	141.72	120.694	138.801	145.576	129.378	158.928	118.416	130.856	141.791	140.33	98.3231	147.735	162.472	136.407	113.538	112.811	112.215	137.47	144.029	147.174	167.912	136.583	105.635	135.459	124.519	101.291	142.844	148.167	146.748	141.781	127.296	153.727	133.254	136.738	96.7847	135.806
FBgn0051008	61.7516	57.8526	57.4468	48.8013	56.9491	49.5768	65.8416	71.4828	60.6675	53.6968	43.0283	66.3747	58.4827	59.1995	58.9272	56.944	64.8606	55.6818	84.3693	56.901	50.7193	77.3405	76.0121	80.4462	77.5151	59.7774	63.9934	66.6643	78.2562	85.0661	60.4479	56.6671	73.0862	50.7118	79.1417	59.6528	73.5961	64.118	65.7867	73.7259	68.471	64.3634	74.2207	71.1652	75.395	72.5938	73.2527	53.8802	75.5479
FBgn0026077	296.628	257.292	242.889	233.495	280.189	197.036	154.316	203.677	169.169	124.24	108.049	129.984	122.535	113.017	126.374	244.681	299.08	318.533	175.606	259.899	167.374	179.289	197.632	216.758	171.445	144.079	178.508	119.787	93.501	141.173	116.996	100.348	140.165	232.147	134.03	289.565	221.855	272.269	278.81	211.962	286.231	273.759	256.918	187.435	164.498	108.394	97.6703	136.696	125.014
FBgn0038412	252.52	243.59	218.701	298.063	252.854	230.087	224.273	265.368	199.503	197.941	222.791	212.03	177.305	238.592	171.812	173.501	162.872	226.003	184.435	307.573	197.805	132.416	121.619	192.177	199.715	179.332	215.557	173.952	188.018	273.297	165.744	95.6258	190.224	122.835	165.942	98.1786	206.922	243.927	258.97	180.628	224.495	295.213	264.53	193.449	229.122	210.82	234.409	334.257	183.473
FBgn0011278	103.655	78.4055	90.7055	90.8455	74.0338	68.6448	102.877	89.1087	127.168	91.6005	115.698	105.093	108.611	129.163	103.655	108.549	102.336	103.994	86.3313	95.3476	104.482	57.4195	94.7228	106.144	81.1629	87.367	112.831	111.454	103.664	104.975	94.5716	92.0841	118.139	65.3619	72.7593	77.0515	87.462	97.5708	132.618	111.51	88.6756	107.272	71.3661	95.2211	100.853	73.5883	86.6824	143.68	122.316
FBgn0016693	1008.98	981.21	1034.04	985.035	1019.39	921.62	940.3	887.17	942.68	945.485	989.651	1064.76	1008.13	1104.16	988.983	1060.58	1106.23	1095.62	901.574	985.771	999.171	873.01	906.298	997.756	966.659	810.827	887.488	1022.88	969.564	962.876	977.89	1047.16	948.119	1111.15	916.512	996.699	868.221	995.687	1031.7	920.652	854.204	928.549	960.112	974.262	792.137	1009.35	891.241	1044.68	1147.61
FBgn0267958	12.1298	18.2692	7.05487	15.7666	17.0847	11.4408	8.2302	12.7298	8.16678	14.7403	14.3428	8.29684	11.1396	13.4544	8.5196	10.677	11.5308	12.2827	11.7725	12.3029	12.1726	12.8901	3.50825	12.2904	13.6791	7.66377	20.2084	5.20815	6.09789	12.6694	12.6746	5.90283	12.0142	16.9039	10.2118	11.1849	27.7319	23.2312	14.6193	18.4315	11.2248	27.4617	14.2732	19.0442	16.6456	19.8887	10.9879	23.9467	9.89317
FBgn0039538	61.7516	69.2709	74.5801	60.0631	52.3931	55.9328	62.7552	61.6907	54.8341	74.7544	61.1958	60.8435	73.3355	69.0661	66.7368	64.9517	73.5087	56.5006	56.9002	50.7495	65.9351	65.6223	57.3014	53.6308	55.6285	55.1792	70.7296	42.7068	42.6852	60.6322	67.2726	54.306	68.0803	55.2195	47.2297	63.3811	62.93	57.6133	50.1232	53.4513	68.471	60.0725	47.5774	55.128	55.8119	57.6773	62.2648	64.8558	70.1516
FBgn0037275	19.8487	29.6875	27.2117	31.5331	25.0576	22.8816	32.9208	20.5636	22.167	30.5335	31.5541	23.0468	38.0602	35.8785	39.7581	31.1412	37.475	28.6597	20.6018	33.833	42.6043	28.1238	26.8966	27.9327	30.0941	26.0568	32.8387	22.9158	15.2447	38.9132	25.3491	21.2502	30.0354	11.2693	21.7001	27.3409	11.7327	30.6651	36.5481	13.8236	30.3068	38.618	18.0794	24.0559	35.2496	15.911	13.4297	20.9534	21.5851
FBgn0051201	52.93	57.0914	68.5331	63.8171	66.0609	57.204	49.3812	74.4205	72.3344	56.8555	51.634	44.2498	52.9129	58.3025	64.6069	52.4952	43.2404	45.8556	65.7295	58.4388	45.6474	66.7941	51.4544	59.2173	63.836	78.9369	56.4153	69.7891	79.2725	66.9669	60.4479	59.0283	61.072	57.4734	42.1238	50.9534	61.8634	67.3703	22.9731	58.0592	86.4306	44.6253	66.6083	64.1489	72.4575	64.6383	64.7066	83.8136	70.1516
FBgn0037307	255.828	219.992	220.717	210.221	228.935	209.748	232.503	213.469	269.504	248.479	201.755	203.733	177.305	229.622	194.531	242.012	155.666	166.227	233.487	209.149	225.194	270.692	226.867	214.523	199.715	208.455	225.661	210.409	235.785	174.657	227.167	260.905	173.204	196.086	270.614	242.339	237.854	272.269	198.404	223.021	214.393	217.977	171.279	296.689	179.185	207.837	217.316	178.603	206.857
FBgn0039151	1762.13	1612.26	1731.47	1501.58	1455.62	1483.49	1922.78	1969.2	1948.36	1803.58	2104.56	1512.79	1592.96	1490.75	1336.87	1473.43	1437.74	1252.84	1418.58	1702.42	1646.35	1317.13	1285.19	1975.4	1702.6	1677.6	1722.77	2097.84	2312.12	2165.57	1549.22	1600.85	1542.82	1212.58	1807.49	1266.38	1117.81	1289.79	1488.03	1067.18	924.92	1104.48	933.468	922.141	1198.49	1247.02	1148.85	1348	1059.47
FBgn0039114	2075.3	2162.62	1767.75	1387.46	1344	2152.14	2082.24	1885.97	1788.53	2360.55	2487.99	2713.99	2301.25	1788.54	1875.02	2025.07	2163.46	2080.7	1740.36	2226.83	2083.55	1638.21	1775.18	2296.07	1884.07	1449.99	1831.39	2238.46	2222.68	2334.79	1653.54	1429.66	1694	1685.89	2089.6	1695.13	1853.77	1942.59	2353.7	1896.6	2002.5	2538.49	1671.87	1376.2	2091.48	2530.84	2176.83	3236.8	1931.87
FBgn0038714	16.5406	12.1795	16.1254	18.0189	23.9186	19.068	13.3741	20.5636	10.5002	14.7403	15.299	18.4374	16.7093	16.1453	34.7884	18.6847	19.4582	24.5655	10.7914	12.3029	20.2877	7.03096	8.18592	7.82116	12.7672	22.2249	15.1563	23.9575	15.2447	22.624	12.6746	7.08339	14.0165	13.5231	12.7648	26.0981	29.8651	16.7264	17.752	17.5099	17.9596	18.0217	5.70929	20.0465	18.604	7.95549	15.8714	15.9645	6.29565
FBgn0038721	1166.66	1130.41	1235.61	1186.25	1284.77	1225.44	1206.75	1294.52	1347.52	1378.22	1312.84	1365.29	1218.85	1227.04	1262.32	1081.94	921.021	940.858	1145.85	1211.84	1123.94	1292.52	1237.24	1020.1	1260.3	1216.24	1196.51	1504.11	1594.6	1379.16	1272.33	1154.59	1092.29	1015.36	1351.79	1035.22	1222.34	1185.25	1064.07	1071.79	1274.01	1125.93	1060.98	1259.93	1376.69	1596.07	1565.17	1838.91	1222.26
FBgn0039747	907.528	942.388	889.922	1013.56	1054.7	1197.47	1206.75	1118.27	1110.68	920.216	1121.6	955.98	934.795	871.847	889.588	825.688	811.479	813.937	1008.51	1079.58	1084.38	1406.19	1258.29	1309.49	1249.36	1243.83	1242.82	1183.29	1135.22	1039.8	986.665	933.827	792.935	787.723	1341.58	739.446	972.748	978.032	971.136	1329.83	1284.11	1173.99	1274.12	1246.9	1287.59	1090.9	976.703	1093.57	888.587
FBgn0262127	2227.47	2084.22	2015.68	2263.63	2429.45	2375.87	2390.87	2177.78	2307.7	2192.09	2146.64	2386.72	2345.81	2547.37	2257.69	2187.9	1914.11	2047.12	1896.35	2134.55	1972.98	1632.35	1859.37	1871.49	1942.44	2071.52	2137.04	1973.89	1787.7	2135.7	2120.55	1730.71	1964.32	2023.96	1998.97	2005.83	2262.28	2367.72	2552.1	2072.62	2219.13	2173.77	2160.01	2024.7	2314.72	1968.98	2018.11	2590.24	2461.6
FBgn0037810	250.315	270.232	261.03	213.224	216.406	240.257	225.302	223.261	218.17	231.633	250.52	256.28	245.999	284.337	317.355	246.461	262.325	312.801	268.804	209.149	256.64	240.224	242.069	187.708	263.551	243.708	236.607	230.2	202.247	270.583	269.09	208.96	248.293	256.94	206.79	232.397	216.522	249.038	203.625	287.531	259.292	262.603	251.209	192.447	251.643	268.498	216.096	229.49	280.606
FBgn0038202	419.029	471.955	472.676	445.969	374.725	373.733	409.452	381.895	403.672	370.613	363.35	414.842	322.119	363.27	421.72	389.71	436.008	388.954	441.467	384.466	435.172	460.528	403.449	374.298	392.135	442.2	432.798	363.529	423.803	428.045	452.384	479.309	405.478	590.511	380.391	434.968	515.173	416.302	378.012	391.669	416.439	395.62	433.906	368.856	425.933	450.48	360.159	367.183	429.004
FBgn0037669	24.2596	38.0609	36.2822	27.7792	34.1694	35.5936	29.8345	28.3973	24.5004	25.2691	26.7732	35.0311	38.9885	33.1876	46.8578	33.8105	43.2404	32.754	31.3932	49.2116	33.4748	33.983	31.5743	27.9327	30.0941	36.7861	33.6807	29.1656	27.4405	31.6735	33.1488	34.2364	35.0413	32.6809	24.2531	18.6415	29.8651	23.6958	38.6366	26.7256	29.1844	29.1781	15.2248	34.0791	24.4789	14.9165	26.8593	26.9401	20.6857
FBgn0039644	606.489	618.109	576.484	618.65	624.162	621.617	703.682	665.867	653.343	719.116	770.685	955.98	764.917	730.127	801.552	579.227	629.869	583.021	638.656	610.532	640.078	612.865	637.332	678.206	797.95	760.246	726.662	967.673	928.912	885.954	762.423	731.95	708.836	547.687	802.905	640.025	664.498	683.925	703.813	728.043	774.508	706.281	778.366	747.736	862.636	1049.13	1090.24	1071.62	819.334
FBgn0260944	1336.48	1169.23	1357.56	1230.54	1279.08	1203.83	1223.21	1226.96	1411.69	1303.46	1205.75	1199.35	1068.47	1111.34	1021.64	1251.88	1127.85	1175.05	1386.21	1313.34	1328.85	1511.66	1681.62	1132.95	1168.2	1433.89	1241.98	1372.87	1602.73	1148.39	1319.13	1474.53	1249.47	1241.88	1539.43	1434.15	1578.58	1528.61	1340.79	1536.26	1648.92	1265.81	1183.73	1894.4	1494.19	1382.27	1617.66	1395.9	1184.48
FBgn0001311	34.1839	32.7324	36.2822	52.5552	61.505	53.3904	51.4387	58.753	46.6673	44.2209	65.0206	37.7967	54.7695	60.9934	57.5073	46.267	42.5197	31.1163	37.2794	79.9689	61.8776	59.7631	99.4005	99.4404	54.7165	55.1792	83.3599	28.124	54.881	58.8223	32.1739	40.1392	45.0531	22.5386	91.9065	31.0692	42.6644	48.7854	49.0789	44.2356	53.8788	59.2143	116.089	66.1536	52.8744	52.7051	47.6143	58.8691	33.277
FBgn0267762	25.3623	45.6731	34.2665	30.7823	35.3084	15.2544	33.9496	23.5012	21.0003	34.745	35.3788	29.4999	36.2036	35.8785	46.8578	32.031	33.151	38.4859	25.507	24.6058	49.705	26.952	25.7272	36.8712	27.3583	32.1879	30.3127	29.1656	34.5547	31.6735	34.1238	37.7781	45.0531	13.5231	34.4649	45.9824	26.6653	27.8774	38.6366	18.4315	34.7968	40.3344	30.4495	40.0931	48.9578	38.783	35.4055	31.929	27.8808
FBgn0000039	545.84	574.72	634.939	588.618	656.053	677.549	689.279	653.138	670.843	570.66	559.368	615.81	535.627	592.892	559.454	588.125	603.925	521.607	632.769	562.858	506.179	653.879	729.716	528.487	682.133	633.028	519.526	711.433	718.534	542.07	539.156	669.38	593.7	647.984	659.94	577.886	662.365	584.031	597.301	617.455	645.424	580.128	635.634	642.492	562.035	633.456	736.19	639.577	525.237
FBgn0053107	67.2652	63.1811	46.3606	51.0536	58.088	43.2208	67.8991	62.6699	43.1673	43.168	50.6778	78.359	51.9846	42.1572	58.9272	59.6132	61.9779	58.1383	77.502	63.0524	72.0215	67.9659	61.9791	60.3346	58.3643	63.6093	63.1514	53.1231	61.9952	46.1529	58.4979	73.195	64.0756	58.6003	75.3123	65.8666	65.0632	48.7854	71.0078	53.4513	77.4508	55.7816	52.3351	61.142	44.062	43.7552	53.7187	66.8513	53.9628
FBgn0261599	1093.89	1125.08	935.275	1046.6	1056.97	1051.28	938.242	933.194	760.678	970.754	942.798	938.465	1064.76	835.969	1192.74	1010.76	1259.02	1407.6	654.352	865.817	1235.52	813.247	715.683	1054.74	741.409	696.637	1026.42	835.386	761.22	1285.95	719.524	714.242	1122.32	725.742	635.687	990.485	589.835	545.467	880.288	564.925	517.461	926.832	710.806	477.108	657.993	666.272	543.291	906.983	710.51
FBgn0037757	458.726	421.715	468.645	445.218	485.206	455.089	488.668	452.398	392.006	387.459	436.02	458.17	479.93	458.348	454.378	458.221	438.17	456.918	425.77	462.897	421.985	431.232	422.16	478.208	442.292	417.676	459.742	488.524	470.554	455.194	447.509	426.184	447.528	444.01	408.473	443.668	380.78	462.765	506.453	429.453	464.705	411.067	408.214	436.012	413.204	409.708	410.215	462.97	409.218
FBgn0039749	56.2381	47.9568	68.5331	69.0726	76.3118	80.0856	55.5538	66.5867	84.0012	55.8026	70.7577	58.0779	76.1204	87.9023	73.1265	64.9517	54.7712	61.4137	63.7675	69.2039	62.892	37.4984	81.8592	70.3904	66.5718	68.2076	64.8354	67.7059	75.2073	45.2479	86.7719	69.6533	80.0945	45.0771	70.2064	58.41	76.7959	91.0661	90.8482	94.9221	84.1857	63.5052	62.8022	77.1792	57.7702	80.5493	69.5901	76.8291	86.3404
FBgn0039664	108.065	116.466	118.925	79.5836	75.1728	115.679	106.993	111.631	102.668	91.6005	141.515	97.7183	111.396	106.738	94.4255	120.116	129.721	131.835	98.1038	115.34	104.482	76.1687	113.433	122.904	92.1062	84.3015	95.9901	101.038	87.4031	94.1157	75.0723	79.0979	104.123	74.3773	102.118	91.9647	67.1964	89.2076	95.0252	73.7259	76.3284	98.6905	69.463	87.2025	72.4575	90.4937	107.437	70.8424	91.7367
FBgn0026190	15.4379	12.1795	28.2195	24.776	23.9186	19.068	15.4316	30.3557	28.0004	30.5335	31.5541	23.9686	24.1357	16.1453	27.6887	21.354	14.4135	15.5581	27.4691	13.8408	43.6186	26.952	28.066	30.1673	38.3016	24.5241	28.6286	41.6652	33.5384	29.8636	18.5243	25.9724	36.0425	19.1578	35.7414	26.0981	10.6661	16.7264	7.30963	15.6668	22.4495	11.1563	10.467	11.0256	11.7499	17.8998	19.5341	22.949	5.39628
FBgn0004863	26.465	25.8814	31.243	29.2808	11.3898	44.492	32.9208	40.1479	28.0004	33.6921	21.9923	27.6561	26.9206	29.5997	22.7189	20.4642	20.8995	25.3843	31.3932	29.2194	39.5611	30.4675	32.7437	15.6423	21.8866	29.8887	24.4185	28.124	19.31	39.8182	28.274	22.4307	26.0307	24.7924	25.5296	31.0692	21.3322	22.7665	26.1058	25.8041	26.9394	27.4617	15.2248	17.0396	21.5414	27.8442	30.522	38.9135	17.9876
FBgn0038471	82.7031	82.9728	68.5331	57.06	88.8405	67.3736	61.7265	82.2542	73.5011	67.3843	81.2757	97.7183	73.3355	80.7266	107.205	68.5107	97.2909	79.4284	93.1986	79.9689	88.2517	85.5433	92.384	94.9712	94.842	73.5722	84.2019	78.1222	79.2725	76.0165	81.8971	116.876	99.1169	104.804	97.0124	84.5081	77.8625	77.1274	77.2732	83.8632	86.4306	90.1087	84.6877	93.2164	84.2074	80.5493	76.9153	72.838	95.3342
FBgn0024432	208.412	255.008	230.795	222.234	218.684	208.477	244.848	233.054	169.169	191.624	194.106	190.827	187.516	187.465	218.67	174.391	242.867	257.119	175.606	135.332	236.352	216.788	139.161	204.467	182.388	188.529	212.189	169.786	167.692	243.434	233.017	195.974	174.206	237.782	125.095	164.045	196.256	159.366	225.554	201.825	181.841	205.963	255.015	141.328	172.331	200.876	126.971	184.589	274.311
FBgn0039381	646.187	659.976	755.879	689.224	750.589	760.177	702.653	730.496	691.843	691.742	666.461	669.278	609.891	637.74	587.852	683.328	610.411	686.196	685.745	673.584	632.977	700.752	659.551	646.921	652.039	684.375	598.675	640.602	714.469	645.235	702.95	676.464	672.794	757.296	665.046	725.776	711.429	787.071	707.99	759.377	804.815	707.139	676.55	747.736	669.742	692.128	688.576	720.398	689.824
FBgn0039881	33.0812	37.2997	34.2665	41.2934	41.0033	34.3224	37.0359	33.2934	39.6672	33.6921	35.3788	31.3436	46.4149	33.1876	34.7884	42.708	43.9611	40.1236	56.9002	33.833	33.4748	39.8421	44.4379	37.9885	36.4777	36.0197	34.5228	42.7068	50.8157	46.1529	27.299	61.3894	49.0579	33.8079	35.7414	69.5949	45.8642	43.2099	43.8578	46.0787	41.5316	40.3344	32.3526	38.0884	36.2288	47.7329	51.2769	41.9068	38.6733
FBgn0037788	316.477	319.712	333.595	424.196	366.752	357.207	382.704	402.458	368.672	327.445	399.685	358.608	294.27	294.204	328.714	226.886	276.018	308.706	283.52	281.429	370.251	382.015	301.71	363.125	493.361	396.217	434.482	474.983	417.705	501.347	346.113	317.572	357.422	288.494	394.432	303.235	281.585	290.854	297.606	393.512	323.273	437.671	436.76	354.824	386.766	446.502	372.368	429.046	444.293
FBgn0039224	15.4379	10.6571	8.06271	11.2618	13.6678	11.4408	14.4028	9.79217	14.0002	14.7403	16.2551	4.60935	12.9962	16.1453	11.3595	12.4565	7.20674	13.1016	10.7914	26.1437	14.2014	18.7492	4.67767	7.82116	14.5911	19.1594	7.57817	10.4163	19.31	16.2892	11.6996	17.7085	20.0236	15.777	11.4883	22.3698	23.4654	16.7264	14.6193	9.21574	6.73486	8.58178	10.467	14.0326	6.85409	6.96105	15.8714	4.9889	10.7926
FBgn0038058	212.823	232.172	240.874	262.025	241.464	233.901	252.05	257.534	232.17	253.744	233.309	229.546	231.146	242.18	240.679	256.248	249.353	297.242	263.899	233.755	195.777	289.441	261.949	274.858	242.577	218.418	237.449	283.323	271.356	261.533	272.015	247.919	266.314	232.147	195.301	259.738	280.518	216.514	210.935	227.629	241.332	233.424	257.869	254.591	243.81	256.565	240.513	232.483	254.524
FBgn0039406	212.823	197.156	243.897	224.486	223.24	268.223	174.892	210.532	165.669	188.465	190.281	171.468	192.158	183.877	172.522	147.698	229.895	224.365	170.701	213.763	230.266	139.447	145.008	254.746	155.03	159.407	152.405	198.951	185.986	176.467	158.919	171.182	182.215	184.816	164.666	164.045	143.992	157.972	233.908	204.589	153.779	204.246	171.279	159.37	129.249	184.965	141.622	180.598	183.473
FBgn0264427	273.471	231.41	231.803	278.543	230.074	235.172	181.064	215.428	239.17	241.109	226.616	261.811	240.429	219.756	251.328	208.201	224.85	225.184	257.032	230.68	208.964	228.506	261.949	227.931	203.363	224.549	236.607	210.409	245.948	264.248	175.494	204.238	218.257	157.77	275.719	188.901	214.389	246.715	163.945	222.099	224.495	246.297	198.873	217.505	275.143	216.787	241.734	249.445	166.385
FBgn0037234	1876.81	1745.47	1716.35	1843.94	1702.78	1714.85	1699.54	1659.77	1845.69	1821.48	1758.42	1821.62	1724.78	1651.31	1812.54	1636.25	1534.31	1607.4	1845.33	1691.65	1593.6	1944.06	1928.37	1719.54	1731.78	2027.07	1858.34	1812.43	1782.62	1790.01	1628.19	1865.29	1642.94	1533.75	1856	1647.91	1837.77	1737.69	1692.7	1795.23	1947.5	1821.91	1660.45	2000.65	2064.06	1840.7	1797.13	1744.12	1593.7
FBgn0265040	249.212	206.29	253.975	195.956	191.349	211.019	210.899	183.114	246.17	245.321	194.106	193.593	175.448	200.023	192.401	222.437	136.207	180.966	198.17	141.483	145.057	222.647	174.243	120.669	217.042	191.594	133.039	167.702	176.839	129.409	155.994	147.571	125.148	169.039	187.642	223.698	184.524	196.536	71.0078	133.628	144.799	121.003	166.521	222.517	147.852	166.071	168.481	98.7803	174.48
FBgn0038047	25.3623	17.508	24.1881	24.776	29.6135	10.1696	17.4892	20.5636	15.1669	17.8989	21.0361	16.5937	27.8489	20.6301	24.8488	19.5745	16.5755	17.1958	11.7725	24.6058	26.3741	9.37461	17.5413	14.525	22.7986	23.7577	28.6286	17.7077	13.2121	32.5785	15.5994	22.4307	24.0283	30.4271	21.7001	14.9132	26.6653	20.4434	19.8404	30.4119	16.8371	29.1781	11.4186	14.0326	29.3747	18.8943	18.3132	29.9334	23.3839
FBgn0267810	60.6489	44.9119	55.4311	50.3029	35.3084	44.492	53.4963	43.0855	49.0007	53.6968	49.7216	46.0935	76.1204	49.3329	51.8275	45.3772	47.5645	49.131	51.014	39.9845	49.705	42.1857	43.2684	42.4577	34.6538	53.6464	58.0993	34.3738	30.4894	69.6818	46.7983	37.7781	53.0626	49.5849	49.7827	39.7685	53.3305	58.0779	55.3443	47.9218	50.5114	72.087	44.7227	70.1629	57.7702	44.7496	20.7549	39.9112	44.0696
FBgn0038959	76.0868	58.6138	97.7604	133.64	149.207	127.12	127.568	108.693	131.835	114.764	167.332	102.328	109.539	102.254	91.5857	64.9517	87.9222	65.508	71.6158	86.1204	101.439	118.354	93.5534	115.083	151.382	161.706	132.197	130.204	106.713	140.269	134.545	105.07	116.137	86.7735	104.671	69.5949	44.7976	51.5732	40.7251	126.256	85.3082	83.2433	132.265	80.1862	99.8739	86.5159	64.7066	85.8091	89.0385
FBgn0038934	537.019	506.21	464.614	534.562	414.589	472.886	531.876	551.299	511.007	541.18	493.391	519.935	515.205	522.032	580.752	523.173	421.594	488.034	431.657	422.913	505.165	549.586	494.664	587.704	520.719	517.305	614.674	477.066	473.603	530.306	374.387	426.184	504.595	465.422	534.845	444.91	462.909	514.802	533.603	441.434	482.665	613.597	476.725	583.354	579.66	501.196	528.64	435.032	406.519
FBgn0002522	56.2381	55.5689	47.3684	66.8202	67.1999	86.4416	58.6402	50.9193	68.8343	57.9083	71.7139	60.8435	71.4789	70.86	55.3774	67.621	49.0058	61.4137	40.2226	67.666	45.6474	49.2167	57.3014	61.4519	32.8299	33.7206	61.4674	59.3729	48.7831	51.5826	67.2726	37.7781	62.0732	41.6964	57.4416	52.1962	28.7985	59.4718	61.6097	33.1767	37.0417	62.647	26.6433	46.107	44.062	40.7719	53.7187	71.8402	42.2708
FBgn0039686	19.8487	9.13462	8.06271	10.511	11.3898	13.9832	18.5179	12.7298	8.16678	8.42303	17.2113	18.4374	9.28297	8.07266	14.9093	5.3385	15.8548	13.9204	14.7156	13.8408	16.2302	7.03096	11.6942	14.525	24.6224	9.96291	20.2084	28.124	29.4731	19.0041	17.5494	16.5279	10.0118	14.6501	20.4237	17.3987	17.0658	25.0896	39.6808	42.3924	39.2867	34.3271	38.0619	24.0559	21.5414	40.7719	40.289	52.8824	23.3839
FBgn0038211	316.477	328.846	321.501	355.874	333.722	283.478	226.33	253.617	218.17	164.249	174.982	165.015	122.535	99.5628	114.305	315.861	305.566	334.91	297.254	347.557	368.222	308.19	305.218	347.483	309.148	276.662	298.075	194.785	202.247	231.669	158.919	125.14	163.193	332.444	201.684	356.674	312.517	317.338	364.437	247.903	308.681	300.362	264.53	236.549	230.102	206.843	153.831	239.467	121.416
FBgn0039223	497.321	550.361	480.739	517.294	577.464	497.039	495.869	473.941	453.84	495.906	511.559	532.841	530.986	515.753	528.215	542.747	573.656	577.289	520.931	476.738	478.791	460.528	436.193	441.337	507.04	544.894	496.791	517.69	545.761	508.587	545.006	487.573	523.618	521.768	491.444	520.719	473.575	497.147	476.17	522.532	462.46	508.041	510.03	460.068	454.328	512.135	483.468	524.833	464.979
FBgn0085322	36.3894	35.016	39.3057	41.2934	37.5864	20.3392	27.7769	35.2518	25.667	35.7979	31.5541	34.1092	33.4187	32.2906	29.1086	21.354	35.313	40.9425	32.3742	38.4466	36.5179	31.6393	22.2189	44.6923	33.7419	41.3844	42.943	33.3321	17.2773	38.0082	33.1488	24.7919	22.026	43.9502	30.6355	31.0692	12.7993	30.2005	35.5039	36.863	26.9394	27.4617	25.6918	24.0559	25.458	46.7385	17.0923	21.9512	17.0882
FBgn0038405	15.4379	24.359	17.1333	21.0221	14.8068	25.424	23.6618	20.5636	10.5002	42.1152	18.1675	11.9843	24.1357	22.424	28.3987	27.5822	25.2236	22.1089	5.88623	26.1437	24.3453	10.5464	16.3718	6.70385	25.5344	9.96291	16.8404	22.9158	17.2773	26.2438	22.4242	24.7919	18.0213	32.6809	28.0825	23.6126	15.9992	16.7264	19.8404	18.4315	14.5922	17.1636	16.1763	9.02094	9.79156	19.8887	23.1967	21.9512	29.6795
FBgn0039631	234.877	204.768	233.819	242.505	226.657	250.426	221.187	212.49	221.67	220.052	178.807	228.624	241.357	257.428	256.298	248.24	198.906	236.648	234.468	279.891	252.582	176.946	196.462	201.115	211.571	209.221	220.609	211.451	201.23	223.525	224.242	242.016	245.289	237.782	243.808	191.386	243.187	199.788	215.112	229.472	241.332	209.395	198.873	224.521	260.455	195.904	191.678	209.534	231.14
FBgn0039741	662.727	679.768	665.174	599.13	624.162	644.498	632.696	658.034	655.676	668.578	694.19	656.372	707.362	783.048	666.658	740.272	748.78	715.675	679.859	661.281	665.438	561.305	617.452	668.15	574.524	554.091	613.832	524.981	581.332	598.177	617.153	639.866	599.707	569.099	677.81	659.909	580.236	624.918	721.565	590.729	580.32	548.376	516.69	587.364	517.973	437.552	535.966	542.793	581.898
FBgn0003719	177.536	143.109	146.137	176.435	156.04	148.73	157.403	120.444	133.002	201.1	237.134	182.53	188.444	224.24	212.99	195.745	154.224	168.683	145.194	156.862	188.676	149.994	139.161	128.49	122.2	104.227	117.041	127.079	123.99	118.55	112.121	175.904	133.157	158.897	171.048	160.317	94.9283	133.347	155.591	156.668	135.82	139.025	156.054	236.549	131.207	97.4547	112.321	105.765	97.133
FBgn0037382	327.504	314.383	299.328	280.044	273.356	306.359	297.316	321.183	316.171	297.965	347.095	335.561	330.474	355.197	324.455	307.853	395.65	344.736	325.705	293.732	297.215	332.799	321.59	320.667	355.658	282.793	261.868	314.572	330.302	269.678	392.911	292.78	344.406	349.348	296.143	298.264	325.316	307.58	290.297	295.825	349.09	321.817	326.381	312.726	296.684	321.203	286.906	316.297	358.852
FBgn0039558	63.957	49.4792	38.2979	42.0442	42.1423	31.78	46.2949	55.8154	46.6673	42.1152	49.7216	39.6404	37.1319	47.539	47.5677	48.9362	41.7991	48.3121	45.1277	39.9845	53.7625	29.2957	36.2519	59.2173	40.1255	39.0852	44.627	35.4154	33.5384	40.7231	35.0988	51.9449	43.0508	39.4425	44.6768	28.5836	25.5986	33.9175	48.0347	35.0198	44.899	53.207	36.1588	34.0791	38.1871	47.7329	15.8714	55.8757	65.6547
FBgn0038678	105.86	95.1523	120.941	93.8486	104.786	97.8824	101.849	105.755	79.3345	130.557	81.2757	92.1871	103.041	110.326	84.486	100.542	98.0116	119.552	99.0848	126.105	129.842	108.98	112.264	91.6193	92.1062	104.227	97.6742	134.37	85.3704	115.835	117.971	109.793	154.182	144.247	135.307	111.849	123.727	112.903	87.7156	105.981	130.207	115.854	108.476	92.2141	93.0198	95.4659	125.75	104.767	122.316
FBgn0023179	4926.9	5362.78	5357.67	5460.49	5420.41	4890.3	5331.11	5212.37	5142.74	4615.82	5095.51	5195.66	4522.66	4747.62	4601.29	4361.55	5547.75	4968.78	5566.41	4558.23	4885.29	5963.42	6061.09	5225.65	5776.24	5831.37	5297.14	5240.44	5542.98	5044.24	5188.77	5680.88	5184.12	5804.81	6284.11	5243.23	5633.83	5107.14	4930.87	5091.7	5228.49	4658.19	5763.52	5889.67	5070.07	5440.56	5515.93	4947.99	5454.73
FBgn0037229	635.16	669.111	597.649	625.407	599.104	507.209	542.164	603.198	635.842	661.208	552.675	651.763	727.785	685.279	592.822	797.216	585.908	563.369	710.271	659.744	751.661	789.811	761.291	677.089	668.454	731.89	709.822	714.558	758.171	742.971	724.399	714.242	696.822	434.994	661.216	745.66	680.497	672.31	709.034	647.866	570.218	695.982	606.136	657.527	806.824	670.25	658.054	682.482	568.408
FBgn0029512	63.957	92.1074	91.7133	69.8234	61.505	92.7976	80.2444	78.3373	61.8342	93.7062	90.8376	72.8278	85.4033	84.3144	82.3561	65.8415	87.2015	90.8923	66.7106	106.113	90.2804	83.1997	60.8097	121.787	90.2823	85.8343	80.8338	102.08	63.0115	92.3057	73.1224	107.431	70.0827	91.2812	65.1004	77.0515	98.1281	78.5213	83.5386	87.5495	74.0834	68.6543	105.622	65.1513	68.5409	93.477	69.5901	87.8047	89.0385
FBgn0037338	184.152	204.006	169.317	210.221	159.457	185.595	188.266	195.843	176.169	190.571	155.858	198.202	194.942	156.071	213.7	180.619	167.196	175.234	188.359	166.089	195.777	220.303	164.888	199.998	189.684	183.164	163.352	170.827	177.855	177.372	158.919	142.848	183.216	132.978	171.048	159.074	191.99	191.889	160.812	195.374	188.576	197.381	182.697	217.505	208.56	172.037	205.108	190.576	162.788
FBgn0053096	31.9785	36.5385	45.3528	54.0568	48.9762	41.9496	32.9208	37.2102	46.6673	50.5382	44.9407	47.9373	32.4904	40.3633	34.0784	42.708	31.7096	36.8482	65.7295	39.9845	45.6474	70.3096	44.4379	37.9885	58.3643	57.4783	37.8908	27.0824	42.6852	30.7686	56.548	66.1116	45.0531	52.9657	67.6534	58.41	59.7302	42.2807	38.6366	69.118	60.6137	48.9162	63.7537	67.1559	67.5617	64.6383	53.7187	40.909	40.4721
FBgn0051454	7.71895	15.9856	11.0862	9.00947	7.97287	6.356	16.4604	10.7714	16.3336	14.7403	11.4742	20.2812	14.8528	21.5271	14.9093	10.677	12.2515	19.6524	11.7725	9.22718	14.2014	9.37461	14.033	20.1115	14.5911	6.8974	9.26221	22.9158	14.2284	15.3843	10.7246	12.9862	15.0177	6.76157	15.3177	14.9132	3.19983	11.151	18.7962	1.84315	13.4697	18.8799	8.56393	19.0442	9.79156	9.94436	18.3132	12.9712	19.7863
FBgn0038925	259.136	279.367	296.305	266.53	273.356	266.952	283.942	259.492	238.003	265.326	296.417	274.718	299.84	322.906	282.567	268.704	362.499	339.004	286.463	353.709	276.928	214.444	212.834	281.562	203.363	227.614	256.816	288.531	288.633	276.917	315.889	302.225	301.356	373.013	248.913	290.807	268.786	238.352	262.102	272.786	260.414	202.53	251.209	213.496	201.706	265.514	257.605	226.496	337.267
FBgn0259705	25.3623	34.2548	23.1803	22.5237	25.0576	26.6952	29.8345	31.3349	29.1671	30.5335	21.0361	23.0468	32.4904	39.4663	27.6887	17.795	32.4303	27.8409	26.488	41.5223	23.3309	19.921	18.7107	26.8154	21.8866	24.5241	17.6824	35.4154	26.4242	28.0537	38.0237	28.3336	26.0307	12.3962	22.9766	27.3409	13.8659	26.4835	28.1943	18.4315	16.8371	32.6108	22.8371	25.0582	17.6248	38.783	26.8593	30.9312	28.7801
FBgn0085386	2783.23	2852.28	2843.11	3163.07	3412.39	3284.78	3178.91	3239.25	3463.88	3000.71	2977.56	3278.17	3137.64	3038.01	3014.52	3206.66	2861.07	2725.95	3232.52	3077.27	2807.82	3275.25	3790.08	3386.56	3068.69	3129.12	3391.65	3334.25	3469.7	3049.71	2874.2	3291.42	3080.63	3112.58	3528.19	3210.07	3169.96	3222.63	3182.82	3449.45	3618.86	3543.42	3201.01	3551.25	3538.67	3330.37	3690.72	3501.21	2687.34
FBgn0002306	1458.88	1356.49	1260.81	1354.42	1372.47	1113.57	1092.56	1023.28	1003.35	798.082	871.085	748.559	1042.48	988.452	936.446	1516.13	1448.55	1469.02	1142.91	1270.28	1151.33	926.915	996.344	1183.23	767.855	914.288	919.484	629.144	611.821	743.876	734.149	596.185	809.956	1094.25	898.641	1168.2	1182.87	1297.23	1367.94	952.907	1086.56	1145.67	999.125	871.022	939.01	620.528	749.619	838.136	897.58
FBgn0015396	280.088	271.755	270.101	243.256	210.712	235.172	239.704	253.617	241.503	209.523	196.974	198.202	232.074	226.931	227.899	266.035	237.822	253.025	263.899	226.066	277.942	289.441	210.495	224.579	289.998	296.588	236.607	232.283	312.009	223.525	307.114	271.53	289.341	289.621	231.043	221.212	302.917	295.036	297.606	256.198	275.007	267.752	298.786	240.559	292.768	268.498	273.477	234.478	259.921
FBgn0051457	90.422	89.8238	75.5879	96.8518	86.5626	97.8824	88.4746	84.2126	88.6679	85.2832	87.0128	79.2809	80.7619	95.9749	86.6159	107.66	88.6429	113.82	71.6158	76.8932	115.64	58.5913	95.8922	80.4462	87.5465	72.8059	103.568	73.9557	80.2889	90.4958	90.6718	118.057	113.133	73.2504	81.6947	79.5371	90.6619	75.7336	82.4944	82.9417	89.7981	112.421	88.4939	84.1955	66.5826	76.5716	94.0076	93.7914	69.2522
FBgn0051159	197.385	171.274	157.223	160.669	184.515	213.562	193.41	181.155	196.003	188.465	184.544	194.515	219.078	212.58	249.908	227.776	200.347	199.799	196.208	195.309	184.618	174.602	206.987	195.529	189.684	180.099	193.664	188.535	158.545	173.752	193.043	181.807	196.231	201.72	190.195	186.415	206.922	188.172	193.183	177.864	248.067	226.559	186.503	235.547	207.581	214.798	175.807	191.574	208.656
FBgn0086346	1005.67	1145.63	1044.12	1150.96	1244.91	1123.74	1216.01	1189.75	996.348	1081.31	1317.62	1176.31	1215.14	1123.89	1173.57	1002.75	1271.99	1189.79	1008.51	1184.16	969.754	990.193	1001.02	1198.87	1108.01	1075.23	1065.15	1218.71	1211.45	1142.06	1140.71	999.939	1047.24	1064.95	981.612	1057.59	975.948	1030.53	1101.67	1061.65	1003.49	1107.91	1342.63	1086.52	975.239	1144.6	1085.36	1199.33	1251.94
FBgn0038541	137.838	134.736	159.239	150.909	193.627	198.307	151.23	185.072	169.169	191.624	176.894	165.015	145.743	161.453	176.782	179.729	163.593	131.016	155.004	196.847	151.144	146.478	167.227	113.965	207.011	160.939	156.615	207.284	198.181	137.554	187.193	206.599	177.209	148.755	176.154	165.288	210.122	188.172	201.537	194.452	193.066	170.777	176.988	178.414	138.061	206.843	231.967	216.518	191.568
FBgn0037475	108.065	102.764	88.6898	95.3502	133.261	123.306	95.676	116.527	117.835	88.4418	107.093	108.781	91.9014	105.842	95.1355	114.778	103.056	81.885	105.952	92.2718	95.3524	104.293	101.739	82.6808	111.257	101.162	86.7279	118.746	109.762	95.0206	98.4715	109.793	111.131	123.962	117.436	114.335	74.6627	93.3892	96.0694	123.491	121.227	121.003	102.767	104.242	115.54	99.4436	112.321	112.749	93.5354
FBgn0015282	352.866	407.252	360.806	403.924	359.918	291.105	381.675	414.209	268.337	356.926	389.167	412.998	402.881	358.785	362.083	330.987	450.421	429.896	307.065	316.8	345.906	268.348	312.234	422.342	335.595	285.859	363.752	360.404	314.041	380.082	326.613	302.225	333.393	280.605	291.037	268.438	289.051	293.642	317.447	305.963	301.946	391.329	415.826	330.768	297.663	383.852	291.79	377.161	383.136
FBgn0038909	70.5733	57.8526	56.439	68.3218	43.2813	47.0344	51.4387	54.8361	49.0007	52.644	49.7216	60.8435	66.8374	68.1691	59.6372	52.4952	48.2851	49.9498	59.8433	53.8252	42.6043	28.1238	42.099	45.8096	44.6852	47.5154	37.0488	38.5403	32.5221	28.0537	35.0988	34.2364	49.0579	48.4579	35.7414	42.2541	26.6653	32.9882	33.4154	35.0198	42.6541	33.4689	35.2073	28.0652	28.3955	18.8943	47.6143	20.9534	29.6795
FBgn0037684	380.434	350.922	371.893	454.227	451.037	336.868	249.992	250.68	214.67	306.388	340.402	228.624	199.584	196.435	193.111	682.438	554.198	591.21	241.335	299.883	295.187	194.523	173.074	145.25	159.59	180.865	159.984	209.367	195.132	181.897	178.419	145.209	174.206	308.778	195.301	367.859	234.654	271.805	268.368	188.001	204.291	180.217	177.939	382.889	221.289	111.377	141.622	124.723	126.812
FBgn0039212	106.963	133.213	126.988	135.142	117.315	106.781	124.482	132.194	100.335	120.028	130.997	117.999	141.101	140.823	124.244	135.242	161.431	145.755	115.762	121.491	131.87	101.949	107.586	135.194	129.496	136.415	122.093	96.8715	93.501	143.888	137.47	128.682	151.178	109.312	137.86	162.802	124.793	107.793	114.866	127.177	112.248	135.592	108.476	116.27	87.1448	95.4659	117.204	104.767	113.322
FBgn0029088	920.761	881.491	1006.83	888.934	963.578	978.824	937.214	879.337	926.347	835.986	785.028	878.543	885.596	882.611	855.509	934.237	892.194	820.488	1003.6	1002.69	927.15	1003.08	1046.63	776.529	841.723	993.992	879.068	953.091	1073.23	880.524	949.616	1090.84	948.119	1069.46	999.483	903.491	955.683	988.718	909.527	945.535	1022.58	798.106	891.6	1036.41	932.156	973.553	1046.29	911.972	897.58
FBgn0038702	70.5733	52.5241	45.3528	48.8013	41.0033	62.2888	75.1005	52.8777	56.0008	61.067	55.4587	66.3747	73.3355	69.963	69.5767	65.8415	39.6371	55.6818	49.0519	33.833	59.8488	72.6532	47.9461	51.3962	61.1001	66.6748	57.2573	57.2896	50.8157	44.343	43.8734	66.1116	58.0685	63.108	67.6534	55.9245	56.5303	59.4718	31.327	41.4708	59.4912	58.3561	71.3661	78.1815	50.9161	55.6884	56.1604	52.8824	40.4721
FBgn0038290	1879.01	1619.87	1538.97	1626.96	1880.46	1920.78	1703.65	1482.53	1823.53	1512.99	1397.94	1432.59	1525.19	1385.81	1234.63	1770.6	1521.34	1563.18	2328.98	2672.81	2547.13	2290.92	2851.04	2996.62	1874.95	2497.62	2497.43	2166.59	2001.12	2112.17	1835.86	2063.63	2303.72	2320.35	2568.28	2397.3	1929.5	1984.87	2595.96	1876.32	2110.25	2197.79	1694.71	1634.8	2089.52	1548.34	1797.13	2025.5	1358.06
FBgn0051174	36.3894	37.2997	46.3606	38.2902	31.8915	34.3224	36.0071	36.231	47.834	42.1152	37.2912	56.2341	38.9885	43.9511	29.1086	39.149	41.0784	36.0294	40.2226	27.6815	35.5035	37.4984	28.066	21.2289	22.7986	37.5525	40.4169	18.7493	19.31	38.0082	31.1989	37.7781	37.0437	18.0309	43.4003	38.5258	7.46627	13.0094	7.30963	20.2746	14.5922	19.7381	17.1279	8.01862	18.604	14.9165	6.10439	13.9689	8.99379
FBgn0039559	531.505	541.226	496.865	584.114	558.101	580.938	576.114	542.486	588.008	508.541	535.464	612.122	532.843	620.698	543.834	564.991	524.65	530.615	548.4	578.237	548.783	536.696	508.697	524.018	583.643	596.242	593.623	626.019	513.239	624.421	524.531	465.143	547.646	451.898	485.062	495.864	462.909	513.873	554.488	496.728	516.339	526.063	519.545	516.198	540.494	549.923	543.291	532.815	482.967
FBgn0266413	23.1569	12.1795	25.196	24.776	21.6406	7.6272	11.3165	22.522	18.6669	23.1633	24.8608	38.7186	21.3508	17.9392	9.93953	17.795	10.0894	14.7393	21.5828	18.4544	14.2014	15.2337	22.2189	11.1731	19.1508	14.5612	18.5244	18.7493	8.13052	19.9091	33.1488	18.889	17.0201	20.2847	12.7648	19.8843	25.5986	20.908	13.575	32.2551	12.3472	12.8727	8.56393	13.0303	16.6456	21.8776	21.9758	21.9512	16.1888
FBgn0037235	136.736	127.885	173.348	168.177	150.346	166.527	155.345	188.01	161.002	147.403	174.982	148.421	145.743	121.09	122.114	138.801	145.576	131.835	136.364	161.476	149.115	131.245	127.466	143.015	147.735	163.238	143.985	143.745	159.561	133.029	153.07	154.654	137.162	153.262	125.095	137.947	143.992	156.113	168.121	178.785	167.249	143.316	167.472	160.372	145.894	143.199	185.574	171.618	153.794
FBgn0008651	102.552	92.1074	99.7761	137.394	113.898	116.95	125.51	97.9217	130.669	117.922	124.304	136.437	93.758	136.338	117.144	83.6365	85.7602	114.639	82.4072	146.097	118.683	130.073	100.57	122.904	100.314	114.957	122.093	109.371	83.3378	124.884	84.822	85.0007	120.142	73.2504	100.842	80.7798	123.727	115.691	126.352	103.216	96.5329	113.28	89.4455	88.2048	128.269	134.249	156.272	106.763	109.724
FBgn0024273	984.718	899.76	836.506	944.492	994.331	994.078	1027.75	896.963	904.18	787.553	872.041	921.871	820.615	886.198	832.081	873.734	812.199	823.763	1012.43	942.711	966.711	1007.77	1081.71	930.718	978.514	1036.14	960.743	1083.29	935.01	876.905	934.017	971.605	834.985	1143.83	1076.07	863.723	981.281	924.135	940.854	1166.71	1016.96	919.109	945.838	933.167	932.156	1025.26	964.494	1028.71	855.31
FBgn0038840	283.396	254.247	238.858	259.022	276.772	256.782	261.309	233.054	264.837	236.898	224.703	249.827	250.64	252.046	218.67	346.113	239.264	295.605	229.563	366.012	323.589	260.145	309.896	283.796	216.13	219.95	255.974	248.949	260.177	213.57	230.092	288.058	236.279	271.59	319.12	303.235	162.125	195.142	198.404	199.06	216.638	194.806	182.697	201.468	224.227	180.987	208.77	205.543	125.014
FBgn0037881	291.115	283.173	306.383	286.051	359.918	270.766	330.237	329.996	281.171	282.172	320.322	310.67	342.542	294.204	309.545	337.215	367.544	316.895	308.046	307.573	315.474	283.582	279.491	347.483	334.683	318.047	315.757	368.737	364.857	341.169	334.413	299.864	330.39	348.221	247.637	268.438	264.519	220.696	328.933	294.904	241.332	336.406	278.803	233.542	263.393	293.359	257.605	278.381	323.777
FBgn0039776	535.916	586.899	567.413	541.319	548.989	523.734	523.646	511.151	473.673	531.704	502.953	539.294	557.907	587.51	518.275	479.575	621.941	563.369	513.083	501.344	533.568	585.913	594.064	621.223	497.009	548.726	529.63	547.897	508.157	543.88	549.881	552.504	604.713	564.591	588.457	633.811	535.438	542.68	597.301	532.67	532.054	588.71	560.462	546.268	593.368	560.862	564.046	639.577	562.112
FBgn0039773	269.061	283.934	250.952	240.252	256.271	301.274	315.834	279.077	246.17	291.647	272.513	264.577	237.644	259.222	279.017	267.815	245.029	280.047	264.88	318.338	267.798	247.255	277.152	261.45	288.174	287.392	263.552	266.657	310.992	281.442	282.74	310.489	264.312	299.763	269.337	304.478	251.72	247.179	254.793	293.061	310.926	275.475	296.883	308.717	249.685	234.687	278.36	301.33	251.826
FBgn0039202	35.2866	32.7324	51.3998	33.7855	53.5321	45.7632	22.633	25.4596	52.5008	50.5382	43.9845	44.2498	16.7093	30.4967	22.009	37.3695	25.2236	35.2105	81.4261	27.6815	33.4748	37.4984	37.4214	32.4019	44.6852	38.3189	35.3648	45.8317	55.8973	36.1983	38.0237	57.8477	40.0472	34.9348	35.7414	52.1962	40.5312	48.3208	43.8578	43.314	44.899	29.1781	43.7712	39.0908	36.2288	34.8053	59.823	38.9135	49.4659
FBgn0037926	409.105	423.999	456.551	360.379	382.698	427.123	428.999	426.939	457.34	411.676	406.379	412.076	453.009	423.366	433.789	445.765	448.259	425.802	496.405	464.435	473.719	507.401	438.531	399.996	520.719	449.864	426.903	491.649	458.358	428.045	420.21	488.754	469.554	425.979	509.315	533.147	435.177	467.411	433.357	376.924	454.603	388.755	510.03	504.171	425.933	508.157	544.512	514.855	402.022
FBgn0025457	76.0868	98.1972	83.6506	74.3281	91.1185	122.035	79.2156	102.818	96.8347	113.711	96.5747	108.781	74.2638	112.12	90.1657	90.7545	100.174	99.0808	88.2934	70.7417	108.539	104.293	111.095	91.6193	82.9868	88.1334	91.78	124.995	106.713	102.26	94.5716	115.695	111.131	147.628	86.8006	105.635	121.594	78.9859	82.4944	77.4122	68.471	92.6832	100.864	86.2001	70.4992	111.377	97.6703	93.7914	108.825
FBgn0260745	2327.82	2287.46	2265.62	2906.3	2789.37	2364.43	2460.83	2550.86	2231.87	2694.32	2822.66	2357.22	2076.6	2287.25	1950.99	1888.94	2075.54	2096.26	1966	2560.54	2237.74	1967.5	2285.04	2536.29	2386.55	1806.35	2186.72	2215.54	2375.13	2509.45	2228.77	1992.79	2291.7	2811.69	2240.22	2236.98	2079.89	2454.6	2635.64	1916.87	2072.09	2208.95	2858.45	2173.05	2159.04	2342.89	2377.05	2860.64	2627.99
FBgn0013953	35.2866	45.6731	47.3684	54.8076	47.8372	38.136	56.5826	46.0232	51.3341	52.644	63.1082	69.1403	62.1959	94.181	56.0873	77.4082	44.6818	70.4211	48.0709	72.2796	51.7337	53.904	76.0121	52.5135	46.5091	55.1792	44.627	45.8317	55.8973	42.533	55.573	47.2226	74.0874	19.1578	59.9945	73.3232	38.398	66.9057	73.0963	38.7061	43.7766	51.4907	33.3042	45.1047	73.4367	49.7218	48.8351	73.8358	60.2584
FBgn0250823	12042.7	11630.7	11456.1	12059.9	12018.5	11729.4	12213.6	11949.4	12593.2	12522.9	12108.2	12732.9	10532.5	10555.4	11176.3	10609.4	9443.71	9325.88	12398.4	10023.8	11165.4	15322.8	12604	11304.9	13248.7	14651.6	13764.5	12401.6	12146	13221.4	11478.3	11664	11866	10962.8	13276.7	10717.6	13072.4	12201.5	11215.1	13169.3	14137.6	13245.1	14082.9	14824.4	16432.2	14190.6	13550.5	13952	11965.3
FBgn0262972	83.8058	117.989	106.831	111.117	59.227	36.8648	49.3812	55.8154	108.502	64.2256	59.2835	66.3747	77.0487	64.5813	68.8667	91.6442	83.5981	92.53	143.232	170.703	184.618	125.385	90.0451	77.0943	75.6912	135.649	106.094	89.5801	73.1747	108.595	52.6481	90.9035	69.0815	69.8696	90.63	99.4213	150.392	162.153	127.396	130.864	118.982	139.025	36.1588	136.316	121.415	93.477	90.345	79.8225	53.0634
FBgn0037975	46.3137	49.4792	48.3763	57.8107	42.1423	40.6784	47.3236	42.1063	66.501	58.9612	91.7938	36.8748	52.9129	42.1572	48.2777	38.2592	56.9332	49.131	4.90519	0	1.01439	0	2.33883	0	0	1.53275	0	1.04163	2.03263	1.80992	1.94993	0	1.00118	0	1.27648	4.97107	10.6661	19.0495	15.6635	22.1178	17.9596	30.8944	19.9825	18.0419	26.4372	37.7886	28.0802	32.9268	28.7801
FBgn0053191	119.092	118.75	127.996	125.382	112.759	136.018	133.741	142.966	119.002	146.35	142.472	144.734	168.95	182.083	164.002	140.58	121.794	140.023	103.009	109.188	90.2804	106.636	120.45	106.144	94.842	72.8059	101.042	104.163	106.713	86.876	95.5466	105.07	94.111	75.5042	95.7359	83.2654	119.46	163.547	132.618	136.393	144.799	114.138	123.701	166.386	108.686	94.4714	115.983	112.749	114.221
FBgn0037749	93.7301	112.66	81.635	93.0978	75.1728	96.6112	114.194	94.0048	61.8342	80.0188	77.451	75.5934	77.977	63.6843	75.9664	104.101	114.587	134.291	86.3313	109.188	89.266	71.4814	73.6733	124.021	106.697	71.2731	98.5162	91.6634	59.9626	84.1611	112.121	97.9869	52.0614	107.058	70.2064	79.5371	76.7959	82.2383	104.423	82.9417	59.4912	98.6905	84.6877	73.1699	66.5826	89.4992	69.5901	69.8447	78.246
FBgn0038223	1976.05	2052.24	1948.15	1937.79	1851.98	1881.38	1932.04	1765.53	1864.36	1852.01	1773.72	1864.94	1839.89	1782.26	1796.21	1841.78	1861.5	1692.56	1985.62	1820.83	1875.6	2144.44	2190.32	1883.78	1874.95	2102.17	1924.85	1944.72	1926.93	1921.23	1845.61	1960.92	1782.1	1946.21	2066.62	1746.09	1883.63	1943.05	1835.76	1902.13	2070.97	1925.75	1873.6	2133.95	1992.58	1838.71	2087.7	1798	1866.21
FBgn0026056	1001.26	1029.93	1082.42	822.865	1022.81	1004.25	993.796	974.321	946.18	931.798	865.347	834.293	939.437	956.161	925.796	931.568	1011.83	891.727	1084.05	1019.6	918.02	1154.25	1150.71	893.846	859.962	1075.23	838.651	862.469	880.129	745.686	909.643	962.16	839.991	1030.01	975.23	913.433	1246.87	1068.63	1036.92	1267.16	1337.99	1057.28	1131.39	1102.56	1154.42	1159.51	1027.98	996.783	996.512
FBgn0037842	152.174	155.289	154.199	140.398	142.373	119.493	124.482	108.693	119.002	118.975	131.954	145.656	127.177	151.587	117.854	155.706	134.045	153.944	117.725	126.105	138.971	114.839	108.756	129.608	107.609	95.0308	111.988	134.37	119.925	130.314	122.846	128.682	124.146	125.089	142.966	131.733	136.526	124.984	125.308	109.667	125.717	134.734	116.089	119.277	82.2491	108.394	112.321	108.758	107.026
FBgn0004903	1853.65	1845.19	1718.37	1938.54	1973.85	1787.31	1708.79	1830.16	1975.2	1924.66	1800.5	1909.19	1668.15	1574.17	1512.23	1775.94	1696.47	1771.17	1717.8	1645.51	1756.92	2088.19	2028.94	1854.73	1588.6	2010.97	1886.96	1902.01	1788.71	1576.44	1471.22	1666.96	1658.96	1707.3	1987.48	1666.55	1865.5	1744.66	1814.88	1840.38	2060.87	1722.36	1636.66	2092.86	1836.9	2002.79	1926.55	1777.05	1474.08
FBgn0000003	1451.16	1519.39	2013.66	1704.29	1464.73	1814	1937.18	2002.5	1675.36	2790.13	2941.22	3376.81	1419.37	7521.92	1591.03	9123.5	2146.17	1930.03	1436.24	1619.37	2225.56	11152.3	1556.49	2136.29	1170.02	7643.08	1076.1	3004.06	661.621	1752.9	1564.82	1563.07	1538.82	1076.22	1016.08	2069.21	1544.45	566.84	2221.08	1446.87	433.276	1027.24	1116.17	4326.04	1590.15	1997.82	731.306	1103.55	849.913
FBgn0039647	5295.2	5063.62	5102.69	4521.25	4562.76	4484.79	4567.76	4466.21	4879.07	4423.14	4518.93	4763.31	4764.02	4979.93	4610.52	4605.35	4581.32	4322.71	5420.23	4759.69	4461.27	4684.96	4537.34	3675.94	4611.69	4805.19	4501.43	4641.5	4579.51	4502.17	5084.44	5124.83	4982.88	5302.2	4670.64	4859.22	5977.28	5447.71	4698	5105.52	4923.18	4652.18	4891.91	4614.71	4920.26	5210.85	4863.98	4772.39	5773.11
FBgn0022349	897.604	959.896	903.024	1016.57	886.128	855.517	914.581	978.238	879.679	900.212	978.177	1001.15	916.229	879.92	951.355	773.193	803.551	845.872	850.56	875.045	911.934	902.306	812.745	730.72	903.735	1017.75	965.795	865.594	793.742	1101.33	1051.01	788.617	931.098	894.781	845.029	832.654	845.822	833.534	744.538	810.064	776.753	926.832	871.618	724.683	908.656	809.471	813.105	885.032	928.159
FBgn0037414	33.0812	34.2548	43.3371	44.2965	48.9762	40.6784	74.0718	67.566	60.6675	66.3314	79.3634	56.2341	76.1204	66.3752	75.2564	56.944	59.8159	61.4137	13.7345	27.6815	35.5035	14.0619	16.3718	25.6981	20.9747	31.4215	21.0505	37.4986	35.571	34.3884	30.2239	27.153	28.0331	34.9348	21.7001	29.8264	21.3322	29.7359	21.9289	25.8041	40.4091	32.6108	40.9166	45.1047	33.2913	78.5605	50.056	69.8447	35.0758
FBgn0039273	113.579	116.466	131.019	102.858	72.8948	91.5264	98.7624	97.9217	100.335	102.129	105.18	87.5777	106.754	112.12	111.465	113.888	118.19	108.907	107.914	123.029	123.755	160.54	95.8922	102.792	72.0434	154.042	112.831	119.787	97.5662	76.0165	132.595	100.348	138.163	123.962	98.2889	136.704	116.26	105.934	99.2021	130.864	132.452	103.84	102.767	140.326	120.436	111.377	102.554	90.7981	126.812
FBgn0039709	731.095	677.484	668.197	729.016	838.29	893.653	1021.57	1021.32	976.514	589.612	713.314	646.232	693.438	711.291	636.84	710.91	631.31	638.703	651.409	687.425	647.179	587.085	679.431	773.177	649.303	708.133	766.237	610.395	629.099	579.173	504.057	519.449	513.606	546.56	718.658	608.956	702.896	854.906	884.465	852.456	932.777	877.916	1006.74	852.98	872.428	592.684	728.864	903.989	583.697
FBgn0013276	31.9785	46.4343	45.3528	33.7855	38.7254	49.5768	74.0718	44.0648	19.8336	64.2256	64.0644	35.953	86.3316	70.86	69.5767	31.1412	43.9611	36.8482	39.2415	198.384	57.8201	2901.44	3572.57	1302.78	29.1822	791.668	584.361	44.79	36.5873	52.4876	77.9972	28.3336	110.13	226.513	19.1472	376.558	46.9308	42.7453	108.6	132.707	162.759	228.275	805.009	66.1536	311.371	157.121	307.661	124.723	60.2584
FBgn0039756	130.12	133.974	120.941	177.937	167.43	202.121	151.23	144.924	133.002	103.182	130.041	113.39	130.89	139.029	95.8455	124.565	124.677	139.204	114.781	127.643	138.971	92.5743	177.751	189.942	157.766	129.518	139.775	116.662	99.5988	123.074	112.121	110.973	122.144	147.628	135.307	125.519	101.328	119.873	131.573	152.981	148.167	136.45	152.248	106.247	79.3116	102.427	100.112	103.769	112.422
FBgn0261004	31.9785	40.3446	54.4233	41.2934	33.0305	33.0512	30.8632	58.753	35.0005	44.2209	45.8969	29.4999	39.9168	46.642	44.7279	62.2825	46.1231	49.131	62.7864	55.3631	53.7625	44.5294	24.5578	32.4019	38.3016	40.618	47.9951	40.6235	42.6852	36.1983	51.6732	40.1392	44.052	39.4425	45.9532	42.2541	37.3314	37.1698	37.5924	35.9414	28.0619	58.3561	46.6258	49.114	42.1037	44.7496	34.1846	35.9201	70.1516
FBgn0038128	68.3679	54.8077	55.4311	55.5584	66.0609	50.848	58.6402	48.9608	58.3342	58.9612	54.5025	60.8435	53.8412	64.5813	55.3774	48.9362	58.3746	66.3268	47.0898	53.8252	60.8632	41.0139	32.7437	45.8096	41.0374	40.618	62.3094	54.1647	45.7342	73.3016	42.8985	48.4032	60.0709	65.3619	49.7827	47.2251	40.5312	50.1793	49.0789	53.4513	46.0215	65.2215	51.3836	60.1396	66.5826	57.6773	39.0681	47.8935	58.4596
FBgn0038311	67.2652	55.5689	59.4625	64.5678	79.7287	62.2888	80.2444	66.5867	81.6678	68.4371	72.6701	75.5934	47.3432	55.6116	63.187	82.7467	78.5534	73.6965	67.6916	58.4388	63.9064	46.873	54.9626	56.9827	62.924	49.0482	64.8354	70.8308	49.7994	66.9669	53.6231	67.2922	84.0992	46.2041	67.6534	82.0226	58.6636	58.0779	66.8309	60.8239	77.4508	66.9379	57.0929	63.1466	77.3533	69.6105	64.7066	52.8824	53.9628
FBgn0037918	1283.55	1208.81	1220.49	1059.36	1131.01	1287.73	1269.51	1276.9	1223.85	1242.4	1276.51	1177.23	1360.88	1338.27	1285.04	1338.18	1290.01	1227.46	1454.88	1225.68	1219.29	1346.43	1444.23	1524.01	1246.63	1499.03	1220.09	1454.11	1222.63	1126.67	1257.71	1373	1285.52	1308.36	1450.08	1206.73	1412.19	1284.22	1379.43	1585.11	1547.89	1331.89	1266.51	1386.22	1195.55	1353.43	1275.82	1164.41	1263.63
FBgn0038874	305.45	258.053	212.654	283.047	342.833	333.054	306.575	253.617	294.004	200.047	215.142	201.89	245.07	223.344	198.791	377.254	297.638	316.895	252.127	290.656	270.841	228.506	367.197	351.952	254.432	239.876	239.975	274.99	246.964	169.227	245.691	269.169	269.318	274.971	279.549	320.634	333.849	316.408	378.012	420.238	396.234	354.428	326.381	378.88	294.726	275.459	307.661	349.223	290.499
FBgn0267127	22.0542	25.1202	19.1489	24.0252	23.9186	11.4408	16.4604	16.6467	8.16678	24.2162	28.6855	19.3593	13.9245	13.4544	19.8791	16.0155	17.2962	18.8335	22.5639	30.7573	26.3741	18.7492	11.6942	15.6423	12.7672	19.9258	17.6824	8.33303	12.1958	23.5289	22.4242	28.3336	23.0272	20.2847	17.8707	23.6126	11.7327	23.2312	13.575	3.6863	15.7147	18.8799	16.1763	11.0256	12.729	19.8887	15.8714	15.9645	17.9876
FBgn0263413	17486.7	17480.6	17463.8	17862.8	15531.1	14387.4	14017.1	14366.1	17167.7	16937.7	15793.3	16274.7	14488.9	15538.1	16405.2	18429.4	14618.1	15301	18197.3	15094.1	16178.5	20724.9	18656.9	17793.1	15109.1	16921.6	15100.8	16192.1	16742.8	15576.1	13773.3	17191.4	15269	14528.4	16152.6	17088	18228.4	18895.3	14812.4	17669.3	16439.8	16527.7	16220.1	19619.6	17113.7	17533.9	18440.1	13500	14248.9
FBgn0265190	229.363	206.29	242.889	189.95	158.318	183.053	210.899	241.867	199.503	207.417	197.93	176.999	275.704	255.634	226.479	194.855	221.247	218.633	203.075	244.52	219.108	219.131	235.053	300.556	224.338	219.184	226.503	238.533	212.41	203.616	236.917	245.558	202.239	241.163	224.66	234.883	225.055	211.404	268.368	223.021	270.517	251.446	238.838	251.584	212.477	259.548	244.176	227.494	270.713
FBgn0250754	2197.7	2503.65	2135.61	2192.3	1986.38	2016.12	2168.66	2150.36	2017.2	2117.34	1973.57	2304.68	2350.45	2223.57	2379.1	2017.06	2146.89	1995.54	2344.68	1937.71	2292.51	2246.39	1958.77	2067.02	2241.55	2309.86	2386.28	1989.51	1739.93	2381.85	2270.69	1943.21	2363.79	2475.86	1995.14	1980.97	2285.75	2147.02	2081.16	2242.19	2020.46	2517.04	2277.05	1968.57	2457.68	2123.12	1748.3	2094.34	2296.12
FBgn0053109	9.92437	11.4183	7.05487	11.2618	10.2508	7.6272	8.2302	15.6675	18.6669	7.37015	5.73711	13.8281	13.9245	7.1757	9.93953	8.8975	6.48606	4.09425	9.81038	12.3029	11.1583	11.7183	15.2024	11.1731	10.0314	9.19653	14.3143	9.37466	5.08157	7.23967	8.77469	5.90283	13.0154	13.5231	7.65887	7.4566	15.9992	11.151	10.4423	12.902	10.1023	13.7309	20.9341	16.0372	25.458	8.94992	13.4297	7.98225	10.7926
FBgn0013973	3376.49	3389.7	3450.84	3271.94	3847.48	4041.14	3463.88	3328.36	3643.55	3135.47	3191.75	3246.83	3413.35	3523.27	3436.24	3783.22	3349.69	3071.51	3980.07	3566.31	3582.81	3828.36	3969	3508.35	3615.85	3559.06	3467.43	3863.4	3569.3	3337.49	3698.04	4015.1	4084.82	4011.87	3669.88	3792.92	4261.11	4183.93	4165.44	4053.08	4420.31	3856.65	3755.76	3706.61	3848.08	3666.49	4108.26	4130.81	3943.78
FBgn0037848	269.061	249.68	291.265	259.022	302.969	307.63	264.395	265.368	270.671	241.109	238.09	265.499	259.923	264.604	252.038	258.917	273.135	247.293	314.913	275.278	245.482	249.599	295.863	240.221	245.312	242.175	256.816	263.532	259.16	245.244	291.515	259.724	245.289	253.559	298.696	262.224	229.321	292.713	280.899	273.707	279.496	241.148	221.711	289.673	241.851	278.442	291.79	271.396	231.14
FBgn0261638	35.2866	22.8365	29.2273	36.7887	36.4474	26.6952	30.8632	26.4389	37.3339	40.0094	39.2036	25.8124	19.4942	27.8058	34.0784	23.1335	28.8269	31.1163	26.488	44.5981	40.5755	25.7802	25.7272	18.9942	32.8299	29.1223	35.3648	40.6235	32.5221	30.7686	34.1238	25.9724	25.0295	10.1424	31.912	19.8843	14.9325	34.3821	22.9731	30.4119	37.0417	24.8872	26.6433	36.0838	39.1662	31.822	19.5341	24.9445	26.9814
FBgn0054027	50.7246	35.016	31.243	45.0473	39.8643	17.7968	43.2085	39.1687	29.1671	49.4853	23.9046	39.6404	26.9206	31.3937	39.0482	32.9207	39.6371	32.754	8.82934	23.068	21.3021	9.37461	8.18592	10.0558	10.0314	15.3275	17.6824	27.0824	11.1795	11.7645	15.5994	9.44452	14.0165	33.8079	11.4883	8.69937	33.0649	27.4128	18.7962	23.9609	32.5518	26.6035	25.6918	18.0419	40.1454	48.7274	34.1846	31.929	25.1826
FBgn0037654	79.3949	78.4055	64.5017	57.06	55.8101	52.1192	49.3812	68.5452	46.6673	54.7497	57.3711	51.6248	51.0563	66.3752	73.1265	66.7312	72.0674	63.0514	65.7295	55.3631	65.9351	89.0588	61.9791	43.575	56.5404	61.3102	64.8354	53.1231	53.8647	53.3925	49.7232	76.7367	86.1016	82.2658	66.3769	78.2943	72.5295	74.8043	68.9194	74.6475	62.8586	67.7961	43.7712	65.1513	55.8119	62.6495	52.4978	46.8957	77.3466
FBgn0039868	54.0327	49.4792	40.3136	37.5394	56.9491	45.7632	42.1798	45.044	44.334	42.1152	34.4227	40.5623	40.8451	34.0846	57.5073	34.7002	46.1231	47.4933	50.0329	39.9845	41.5899	55.0758	33.9131	31.2846	44.6852	37.5525	41.2589	35.4154	34.5547	39.8182	46.7983	38.9586	47.0555	39.4425	52.3356	43.4968	26.6653	28.342	33.4154	41.4708	42.6541	46.3416	42.8196	39.0908	39.1662	46.7385	30.522	36.9179	58.4596
FBgn0039044	84.9085	88.3013	99.7761	105.861	99.0914	94.0688	121.395	80.2958	102.668	109.499	83.1881	117.999	98.3995	98.6658	102.235	106.77	92.9669	108.088	126.554	79.9689	103.467	100.777	97.0616	97.2058	112.169	95.0308	89.254	99.9964	95.5336	87.7809	106.271	99.1675	125.148	107.058	97.0124	65.8666	91.7285	99.4293	97.1136	94.9221	98.7779	91.8251	111.331	105.244	101.832	107.399	133.076	82.8158	74.6485
FBgn0037215	1360.74	1417.39	1361.59	1412.98	1437.39	1419.93	1231.44	1290.61	1334.69	1304.52	1304.24	1290.62	1357.17	1324.81	1347.52	1446.73	1285.68	1309.34	1265.54	1370.24	1222.34	1380.41	1348.34	1356.41	1325.05	1349.59	1217.56	1465.57	1362.88	1229.84	1367.88	1317.51	1236.46	1173.13	1257.33	1431.67	1297	1506.77	1440	1330.75	1578.2	1422	1554.83	1345.12	1419.78	1590.1	1510.23	1719.18	1508.26
FBgn0260444	239.288	201.723	216.685	239.502	240.325	261.867	191.352	244.804	269.504	216.893	256.258	228.624	210.723	255.634	256.298	242.902	272.415	249.749	196.208	238.369	241.424	268.348	265.458	258.098	234.369	229.147	213.031	273.948	259.16	200.901	201.818	237.294	178.21	233.274	214.448	249.796	238.921	190.495	292.385	249.747	252.557	193.09	215.05	251.584	180.165	237.67	255.164	255.432	227.543
FBgn0038775	229.363	192.588	226.764	186.946	194.766	247.884	191.352	199.76	236.837	244.268	224.703	213.874	170.807	213.477	181.751	232.225	172.241	219.452	297.254	261.437	215.05	280.066	284.168	249.16	240.753	242.942	221.451	206.243	272.372	186.421	223.267	337.642	258.305	255.813	292.314	264.709	211.189	216.05	157.679	175.099	171.739	210.254	211.244	253.589	205.623	191.926	202.666	145.676	209.555
FBgn0267801	142.249	143.87	93.729	204.965	187.932	123.306	161.518	139.049	185.503	167.408	150.121	197.28	161.524	171.32	150.513	152.147	141.973	113.001	158.928	178.392	177.518	118.354	139.161	130.725	150.47	155.575	202.927	167.702	187.002	221.715	132.595	131.043	176.208	157.77	135.307	160.317	145.059	189.102	163.945	138.236	115.615	166.487	130.362	145.337	183.102	140.215	212.433	201.552	140.303
FBgn0045761	486.294	555.689	543.225	569.849	582.019	527.548	495.869	514.089	509.841	421.152	445.582	419.451	468.79	435.027	508.336	449.324	506.634	514.238	401.244	519.798	474.733	403.108	433.854	385.471	451.411	469.789	467.32	469.775	422.787	541.165	511.857	364.795	495.585	498.102	523.356	512.02	387.179	445.574	403.074	333.61	435.521	464.274	364.443	373.868	397.537	328.164	369.926	550.775	432.601
FBgn0003867	537.019	521.435	566.406	564.593	585.436	644.498	556.567	571.863	500.507	652.785	664.549	613.966	589.469	650.297	558.744	564.991	482.131	487.216	546.438	516.722	530.524	466.387	548.457	440.219	629.24	609.27	517.841	657.268	677.882	592.748	611.303	551.324	532.628	454.152	620.369	425.026	539.705	558.012	463.639	604.553	555.626	509.758	512.884	540.254	490.557	629.478	611.66	599.666	533.332
FBgn0039257	871.139	865.505	940.314	1060.11	984.08	971.196	959.847	841.147	887.846	735.962	750.605	872.09	1013.7	981.276	934.316	1412.03	1154.52	1273.31	1050.69	1390.23	990.042	911.681	1179.94	893.846	891.88	1072.93	1007.9	947.882	914.683	916.723	846.27	905.493	1141.35	1282.44	1053.1	1236.55	957.816	1065.38	1044.23	953.829	1171.86	1033.25	864.957	1030.39	985.03	835.326	999.9	1209.31	992.015
FBgn0051028	35.2866	42.6282	30.2352	27.7792	37.5864	25.424	43.2085	48.9608	37.3339	24.2162	41.116	24.8905	31.5621	36.7754	34.0784	30.2515	27.3856	18.8335	6.86727	33.833	36.5179	17.5774	37.4214	36.8712	20.9747	36.7861	34.5228	18.7493	23.3752	30.7686	14.6245	10.6251	27.0319	4.50771	15.3177	11.1849	45.8642	60.401	69.9636	41.4708	103.268	84.1015	70.4145	53.1233	84.2074	76.5716	69.5901	95.787	49.4659
FBgn0037950	317.58	319.712	327.548	346.864	364.474	347.037	365.215	397.562	366.339	366.402	388.211	395.483	336.972	332.773	323.745	290.948	324.303	289.873	408.112	321.414	288.086	433.576	425.668	328.489	443.204	465.191	412.589	462.483	504.092	409.946	356.837	388.406	399.471	360.617	497.827	326.848	390.379	345.68	302.827	470.003	492.767	355.286	479.58	567.317	431.808	493.24	566.488	554.766	391.23
FBgn0037296	26.465	28.9263	30.2352	19.5205	18.2237	30.5088	20.5755	20.5636	30.3338	24.2162	16.2551	17.5155	13.9245	17.9392	14.1993	22.2437	20.8995	21.2901	35.3174	23.068	35.5035	33.983	43.2684	30.1673	30.0941	21.4586	19.3664	14.5828	19.31	11.7645	24.3741	22.4307	20.0236	19.1578	24.2531	17.3987	43.731	38.0991	27.1501	76.4906	43.7766	30.0362	31.4011	39.0908	22.5206	8.94992	17.0923	6.98447	12.5913
FBgn0013269	100.346	80.6891	110.862	105.11	126.427	95.34	96.7048	110.651	98.0014	83.1774	105.18	95.8746	91.9014	103.151	109.335	95.2032	126.118	95.8054	85.3503	139.946	117.669	105.464	93.5534	84.9154	116.729	84.3015	95.1481	87.4968	87.4031	112.215	125.771	87.3618	108.128	107.058	89.3535	78.2943	99.1947	96.177	95.0252	84.7848	99.9003	92.6832	107.525	65.1513	83.2282	90.4937	76.9153	139.689	106.127
FBgn0038789	4.41083	11.4183	6.04703	3.75394	6.83389	3.8136	13.3741	15.6675	14.0002	13.6874	23.9046	12.9062	6.49808	8.07266	5.67973	6.22825	5.76539	1.6377	8.82934	13.8408	10.1439	15.2337	23.3883	6.70385	20.0627	27.5896	31.9967	29.1656	18.2937	16.2892	13.6495	12.9862	14.0165	5.63464	25.5296	11.1849	4.26644	4.64623	9.39809	22.1178	19.0821	11.1563	12.3701	17.0396	20.5623	17.8998	15.8714	10.9756	11.6919
FBgn0051189	35.2866	35.7773	47.3684	50.3029	36.4474	34.3224	21.6043	29.3765	28.0004	24.2162	38.2474	29.4999	20.4225	13.4544	27.6887	42.708	47.5645	51.5875	15.6966	21.5301	30.4316	23.4365	30.4048	43.575	14.5911	31.4215	25.2606	16.6661	10.1631	19.0041	16.5744	17.7085	10.0118	16.9039	28.0825	29.8264	14.9325	30.6651	46.9905	30.4119	25.8169	33.4689	22.8371	25.0582	27.4164	17.8998	8.54615	9.97781	17.0882
FBgn0037942	117.99	120.272	103.807	124.631	100.23	82.628	99.7911	124.361	99.1681	114.764	124.304	130.906	127.177	118.399	119.984	133.462	146.297	125.284	83.3882	132.256	117.669	100.777	111.095	155.306	88.4584	107.293	114.515	121.871	126.023	133.029	99.4465	122.779	119.141	128.47	109.777	119.306	95.9949	105.934	131.573	90.3142	85.3082	123.578	62.8022	115.268	95.9572	99.4436	102.554	115.743	108.825
FBgn0270928	7714.54	8598.72	8904.26	7287.16	7066.24	6268.29	6906.16	6761.49	7096.94	6591.02	6845.33	6631.02	5903.97	6042.83	6412.42	6247.82	7447.44	6248.64	9430.72	6276.02	6451.5	8564.88	7112.4	5517.27	7597.39	8670.03	6529.85	6561.22	7320.51	6646.92	8048.34	8742.08	7052.32	9461.69	7993.31	6899.84	10037.9	8551.85	6343.71	9062.76	8194.07	6656.89	7694.22	8355.4	7642.31	8877.33	7781.88	5955.75	9165.57
FBgn0038478	305.45	317.428	332.587	302.568	299.552	280.935	296.287	299.64	296.338	295.859	314.585	328.186	289.629	347.124	313.805	318.53	320.7	302.974	361.022	356.784	279.971	308.19	279.491	263.685	330.123	305.785	330.913	357.279	268.307	390.942	317.839	334.1	322.38	377.521	347.202	295.778	291.185	348.467	324.756	360.335	315.416	320.1	310.205	324.754	317.246	334.131	300.336	283.37	324.676
FBgn0037852	209.514	209.335	200.56	207.969	211.851	176.697	175.92	171.363	190.169	175.831	159.683	180.687	203.297	186.568	189.561	234.894	216.202	200.618	194.245	219.915	223.165	178.118	177.751	211.171	208.835	135.649	170.088	172.91	178.871	176.467	146.245	153.473	211.249	209.609	154.454	228.669	177.057	183.526	204.67	176.942	168.371	185.366	159.86	153.356	153.727	161.099	152.61	161.64	165.486
FBgn0037292	39.6975	32.7324	29.2273	31.5331	38.7254	40.6784	25.7194	22.522	46.6673	48.4324	30.5979	53.4685	42.7017	39.4663	26.2688	35.59	30.989	29.4786	27.4691	47.6738	49.705	37.4984	63.1485	52.5135	53.8046	37.5525	37.8908	42.7068	38.62	33.4835	35.0988	56.6671	48.0567	43.9502	33.1885	54.6817	52.2639	47.8562	43.8578	58.0592	57.2463	38.618	39.0135	53.1233	41.1245	39.7774	42.7307	18.9578	31.4783
FBgn0038588	174.228	189.543	165.286	199.71	157.179	150.002	156.374	159.612	172.669	206.364	174.982	214.796	196.799	201.816	210.15	178.84	186.654	213.72	173.644	175.316	214.036	172.258	128.636	210.054	172.357	164.005	195.348	167.702	239.85	205.426	196.943	177.085	200.236	176.928	162.113	205.056	156.792	173.304	189.006	186.158	166.126	164.77	159.86	177.412	156.665	155.132	130.634	162.638	169.083
FBgn0039078	148.866	143.109	162.262	145.653	108.203	114.408	112.136	141.007	142.335	144.244	140.559	195.437	120.679	138.132	139.863	126.344	108.101	117.914	142.25	189.157	160.273	146.478	153.194	183.239	173.269	152.509	192.822	129.162	116.876	134.839	103.346	106.251	148.175	76.6312	162.113	114.335	141.859	191.889	175.431	129.02	178.474	182.792	150.345	159.37	189.956	134.249	199.003	192.572	99.8311
FBgn0038316	174.228	151.482	124.972	156.915	161.735	186.866	151.23	152.758	117.835	127.398	187.412	169.624	181.946	195.538	154.773	173.501	193.141	190.792	155.004	138.408	174.475	104.293	127.466	146.367	179.653	164.005	170.93	213.534	182.937	169.227	206.693	153.473	156.184	192.705	171.048	183.929	166.391	133.811	157.679	131.785	153.779	139.025	161.763	138.321	142.957	159.11	145.285	180.598	193.367
FBgn0039419	589.949	707.172	700.448	888.934	766.534	605.091	899.149	916.547	843.512	858.096	970.528	889.605	604.321	627.873	584.302	606.809	694.729	669	506.216	562.858	572.114	734.735	812.745	893.846	532.574	645.29	692.139	641.643	627.066	837.991	528.431	517.087	499.589	538.672	541.227	610.198	601.568	661.623	592.08	623.906	552.258	710.571	1008.64	590.371	986.01	666.272	755.724	725.387	596.288
FBgn0043457	162.098	171.274	181.411	168.927	133.261	138.561	184.151	145.903	177.336	193.73	207.492	196.359	196.799	188.362	191.691	177.95	191.699	218.633	157.947	175.316	166.359	171.087	161.38	159.775	137.703	129.518	172.614	147.911	199.198	176.467	176.469	167.64	215.254	162.278	171.048	151.618	138.659	155.184	191.095	161.275	153.779	152.756	147.49	158.368	153.727	207.837	172.144	157.649	170.882
FBgn0000447	98.141	104.287	103.807	92.347	85.4236	94.0688	104.935	71.4828	101.501	91.6005	94.6623	68.2184	116.965	124.678	96.5554	109.439	105.218	110.545	92.2176	129.181	109.554	87.887	93.5534	99.4404	115.817	90.4325	95.9901	96.8715	90.452	106.785	117.971	89.7229	88.1039	92.4082	89.3535	111.849	84.2622	73.8751	110.689	82.9417	98.7779	102.981	100.864	107.249	87.1448	92.4826	91.5659	103.769	95.3342
FBgn0045470	201.795	210.857	164.278	231.243	178.82	162.714	223.244	213.469	228.67	152.667	150.121	169.624	273.848	189.259	190.271	255.358	160.71	169.502	3.92415	4.61359	2.02877	9.37461	8.18592	4.46923	3.64777	2.29913	4.21009	8.33303	3.04894	2.71487	0.974965	3.5417	3.00354	2.25386	6.3824	2.48553	0	3.25236	1.04423	7.37259	0	3.43271	0.951548	5.01164	0.979156	0	3.66264	2.99334	0.899379
FBgn0262146	25.3623	35.016	22.1725	31.5331	14.8068	31.78	23.6618	29.3765	26.8337	25.2691	20.0799	35.953	23.2074	19.7332	25.5588	26.6925	20.8995	25.3843	26.488	18.4544	29.4172	32.8111	21.0495	33.5192	31.918	32.1879	31.9967	14.5828	38.62	35.2934	23.3992	24.7919	28.0331	15.777	22.9766	23.6126	21.3322	25.0896	17.752	23.0393	25.8169	30.8944	18.0794	29.0675	38.1871	18.8943	17.0923	16.9623	17.9876
FBgn0051195	1162.25	1093.11	1137.85	1257.57	1295.02	1259.76	1202.64	1215.21	1146.85	1157.11	1168.46	1201.2	1197.5	1194.75	1209.78	1115.75	1160.28	1112.82	1114.46	1081.12	1033.66	1093.31	1182.28	1401.1	1212.88	1112.78	1194.82	1237.46	1138.27	1271.47	1179.71	1087.3	1094.29	1057.06	1156.49	1056.35	1224.47	1236.36	1248.9	1261.63	1358.2	1325.03	1316.94	1297.01	1231.78	1274.87	1331.98	1452.77	1282.51
FBgn0020238	6897.44	7238.42	6446.14	6781.88	6415.88	6175.49	6659.26	6086.81	5889.42	6139.34	6124.36	5939.61	5523.37	5453.53	5891.3	4858.92	5846.83	5980.88	6925.15	5665.49	6463.67	7008.69	5727.81	5593.24	6332.53	7469.11	6447.34	5805	5509.44	6808	6629.77	6252.27	6442.6	7450.13	6318.57	5356.32	7137.75	6316.55	5521.9	6516.45	6448.62	6734.98	7448.72	6108.18	6798.28	7138.06	5544.01	6286.02	7799.42
FBgn0039764	204.001	226.843	176.372	186.946	138.956	124.578	180.036	146.883	119.002	180.042	174.026	201.89	193.086	186.568	176.782	175.281	264.487	218.633	175.606	107.65	196.791	243.74	159.041	167.596	111.257	173.968	196.19	108.329	97.5662	180.992	156.969	114.515	206.243	136.358	137.86	159.074	178.124	161.689	154.546	181.55	150.412	258.312	149.393	149.347	251.643	120.327	115.983	122.727	150.196
FBgn0039698	83.8058	96.6747	88.6898	90.8455	66.0609	82.628	85.3883	82.2542	84.0012	93.7062	97.5309	104.171	123.464	97.7689	105.785	84.5262	100.894	126.922	75.5399	90.734	95.3524	69.1377	78.351	116.2	80.2509	75.105	88.412	95.8299	97.5662	106.785	134.545	85.0007	102.12	100.297	61.271	84.5081	75.7293	75.2689	120.087	82.9417	71.8385	84.1015	86.5908	63.1466	80.2908	74.5827	91.5659	85.8091	85.441
FBgn0039272	59.5462	61.6587	53.4155	36.0379	50.1152	49.5768	34.9783	53.8569	39.6672	43.168	43.0283	47.0154	47.3432	40.3633	34.0784	34.7002	48.2851	53.2252	36.2984	47.6738	48.6906	51.5604	35.0825	37.9885	42.8613	44.4499	40.4169	47.9149	53.8647	33.4835	46.7983	46.042	32.0378	41.6964	54.8886	47.2251	37.3314	57.1486	45.9462	30.4119	43.7766	42.0507	42.8196	38.0884	67.5617	56.6829	40.289	47.8935	60.2584
FBgn0037329	185.255	203.245	174.356	190.7	209.573	250.426	200.611	193.885	203.003	192.677	209.405	227.702	246.927	293.307	210.15	225.996	246.47	237.466	180.511	270.664	197.805	116.011	204.648	193.294	216.13	151.743	189.454	283.323	248.997	207.235	200.843	265.627	189.223	270.463	222.107	202.571	222.921	190.031	238.085	172.334	154.902	184.508	183.649	196.456	123.374	200.876	203.887	239.467	187.071
FBgn0260004	808.285	719.351	763.942	787.578	760.84	700.431	748.948	708.953	816.678	958.12	794.59	838.903	849.392	841.35	802.972	887.081	657.254	677.189	744.608	762.78	749.632	846.058	834.964	677.089	706.755	759.48	681.193	1014.55	1038.67	882.334	793.622	973.966	770.909	729.123	833.541	842.596	887.42	973.85	761.246	817.436	799.203	774.077	883.988	1117.59	885.157	1047.14	1086.58	916.961	1005.51
FBgn0262794	18.746	25.1202	13.1019	10.511	17.0847	11.4408	19.5467	25.4596	23.3337	35.7979	20.0799	17.5155	16.7093	13.4544	15.6193	14.236	16.5755	21.2901	11.7725	21.5301	20.2877	25.7802	37.4214	11.1731	11.8553	19.1594	22.7345	14.5828	26.4242	18.0992	18.5243	35.417	24.0283	31.554	29.359	17.3987	21.3322	15.7972	25.0616	12.902	5.61238	15.4472	15.2248	22.0512	20.5623	25.8553	1.22088	15.9645	13.4907
FBgn0039635	1071.83	999.48	1128.78	937.735	1071.78	1107.21	1010.26	1014.47	942.68	1008.66	1065.19	965.199	1137.16	1123.89	949.935	1136.21	1350.54	1267.58	999.678	1304.11	1007.29	741.766	928.517	1083.79	958.451	815.426	817.6	1052.05	1041.72	895.004	1164.11	1208.9	1058.25	1221.59	977.783	996.699	999.414	1048.19	1219.66	895.77	926.043	841.873	951.548	902.094	748.075	1018.3	981.586	1045.67	1122.43
FBgn0038865	962.664	972.076	831.467	989.54	849.68	763.991	867.257	828.417	865.679	1042.35	1048.93	1026.04	1008.13	915.798	977.624	1084.61	894.356	955.598	813.28	838.136	823.682	826.137	768.307	881.556	864.521	732.657	847.913	1039.55	1123.03	972.83	710.75	897.229	897.058	779.835	786.311	818.983	805.291	829.352	818.678	716.063	665.628	801.538	814.525	944.192	816.616	815.438	903.45	778.269	795.951
FBgn0028662	942.815	1017.75	1073.35	966.265	1049	1037.3	970.134	1058.53	987.014	829.669	922.718	880.387	761.204	836.866	798.002	720.697	983.72	1088.25	818.186	895.037	786.15	849.574	905.129	884.908	987.634	829.22	764.553	895.801	975.662	810.843	1045.16	973.966	877.035	981.555	883.324	918.404	1019.68	936.216	1006.64	834.946	750.936	768.069	1035.28	820.906	701.075	1039.19	999.9	912.969	1149.41
FBgn0039270	73.8814	76.1218	63.4939	54.8076	59.227	82.628	57.6114	48.9608	66.501	65.2785	65.9768	75.5934	58.4827	52.0238	53.9574	48.0465	67.7433	63.8703	57.8812	78.4311	67.9639	60.935	36.2519	24.5808	53.8046	52.88	53.0472	78.1222	47.7668	55.2025	75.0723	56.6671	51.0602	66.4888	56.1651	77.0515	60.7968	65.0472	61.6097	60.8239	53.8788	66.0797	68.5114	51.1187	44.062	61.655	53.7187	52.8824	53.9628
FBgn0085376	1852.55	1691.43	1688.13	1939.29	2200.51	2153.41	2013.31	1817.43	2073.2	1762.52	1797.63	1979.26	2025.54	1928.47	1899.16	2134.51	1858.62	1821.12	1871.82	2005.37	2018.63	1741.33	2288.55	2370.93	1883.16	2029.37	2153.04	2079.09	2092.59	2052.45	1890.46	1879.46	2006.37	2057.77	2087.04	1957.36	1877.23	1834.8	2185.58	1750.07	2130.46	1953.21	1824.12	1840.27	1921.1	1707.45	2005.9	2254.98	1534.34
FBgn0266736	26.465	23.5978	27.2117	25.5268	20.5017	24.1528	22.633	27.4181	23.3337	14.7403	14.3428	21.203	16.7093	19.7332	18.4591	19.5745	20.1789	22.1089	26.488	23.068	32.4604	16.4056	9.35534	23.4635	14.5911	18.3931	18.5244	7.2914	17.2773	18.0992	10.7246	17.7085	18.0213	11.2693	20.4237	27.3409	50.1307	36.2406	34.4597	39.6277	33.6743	35.1853	17.1279	25.0582	31.333	15.911	20.7549	19.9556	16.1888
FBgn0040208	613.105	602.124	610.75	636.669	667.443	655.939	650.186	618.865	661.51	659.102	662.636	602.904	660.948	742.685	635.42	655.746	545.55	569.919	631.788	693.577	573.129	625.755	729.716	630.162	655.687	658.318	574.257	693.725	647.392	605.417	635.677	661.116	656.775	586.003	640.793	602.742	676.231	651.402	693.371	704.083	713.895	623.895	655.616	704.636	606.097	674.228	617.765	761.307	595.389
FBgn0023023	2883.58	2682.53	2924.75	2808.7	3356.58	3368.68	3182	3251	3409.05	3143.9	2998.6	3225.63	2883.29	3027.25	2715.62	2984.22	2633.34	2627.69	2880.33	2892.72	2630.31	3165.1	3357.4	2837.96	3003.94	3039.45	2819.08	3253.01	3502.22	2445.2	2934.65	3265.44	2744.24	2779.01	3372.46	3113.13	3180.63	3018.66	3124.34	3118.61	3433.65	2783.07	3304.73	3802.83	3070.63	3225.95	3750.54	3533.14	2920.28
FBgn0002780	517.17	590.705	548.264	545.073	555.823	461.445	603.891	529.756	481.84	511.699	500.085	577.091	567.19	507.68	673.048	418.182	616.176	538.803	474.822	435.215	540.668	529.665	380.061	443.571	608.266	505.809	526.262	466.65	470.554	610.847	498.207	393.128	512.605	557.83	427.62	484.679	409.578	466.017	416.649	456.179	452.358	599.867	591.863	466.082	572.806	646.383	460.271	605.653	521.64
FBgn0037756	287.807	274.8	269.093	315.331	298.413	280.935	296.287	271.243	262.504	292.7	297.374	262.733	284.987	272.676	325.875	269.594	306.286	304.612	256.051	279.891	275.913	398.421	265.458	289.383	321.916	293.523	310.705	230.2	185.986	347.504	303.214	217.224	321.379	340.332	229.766	280.865	245.32	240.675	258.97	234.08	296.334	367.3	342.557	230.535	326.059	301.314	249.059	275.387	312.984
FBgn0039609	1035.44	982.733	994.737	851.395	971.551	1117.38	1028.77	1060.49	1020.85	1004.45	1131.17	969.808	1256.91	1225.25	1146.6	1326.62	1090.38	1040.76	1188.04	1253.36	1054.96	1312.45	1494.52	1380.99	1041.44	997.823	957.375	1177.04	1113.88	839.801	962.291	1286.82	1130.33	1101.01	1185.85	1222.88	1251.13	1159.7	1254.12	1225.69	1296.46	1137.94	1039.09	1430.32	1038.88	971.564	1136.64	961.861	1027.09
FBgn0037773	18.746	15.9856	18.1411	33.7855	25.0576	16.5256	21.6043	18.6051	25.667	17.8989	25.817	35.953	21.3508	18.8362	22.009	25.8027	18.7375	24.5655	18.6397	13.8408	32.4604	29.2957	22.2189	24.5808	19.1508	22.9913	21.8925	18.7493	17.2773	33.4835	15.5994	16.5279	27.0319	19.1578	16.5942	24.8553	28.7985	25.5543	18.7962	17.5099	11.2248	28.3199	13.3217	27.0628	38.1871	18.8943	29.3011	34.9223	14.3901
FBgn0015222	2332.23	2428.29	2479.28	2282.4	2490.95	2248.75	2187.17	2244.36	1984.53	1919.4	2051.02	1811.48	1800.9	1767.91	1791.96	1712.77	2417.14	2350.92	2179.87	2439.05	2111.95	2655.36	2751.64	2682.66	1957.94	2274.61	1904.65	2042.63	1984.86	1896.79	2308.72	2214.74	1869.21	2692.23	2047.47	2348.83	2166.28	2057.82	2277.47	1961.11	1891.37	1734.38	2510.18	1971.58	1705.69	2060.47	2123.11	1927.71	2359.07
FBgn0040253	31.9785	17.508	16.1254	17.2681	34.1694	25.424	12.3453	9.79217	17.5003	10.5288	6.69329	4.60935	5.56978	4.48481	8.5196	30.2515	18.0168	23.7466	23.5449	52.2874	26.3741	18.7492	12.8636	10.0558	6.3836	9.19653	9.26221	7.2914	4.06526	7.23967	6.82476	7.08339	10.0118	24.7924	6.3824	28.5836	22.3988	27.4128	35.5039	20.2746	14.5922	18.8799	11.4186	12.0279	16.6456	0	6.10439	10.9756	4.4969
FBgn0038834	983.615	1048.96	986.674	955.003	1056.97	1005.52	913.552	911.651	879.679	933.904	899.77	889.605	892.094	802.781	816.461	979.615	1062.27	1228.27	751.475	950.4	897.732	728.876	735.563	947.477	782.447	785.537	845.387	877.052	805.938	933.012	773.148	752.02	916.081	838.435	753.123	985.514	683.697	610.979	934.588	727.122	713.895	792.957	786.93	644.496	558.119	715	675.146	862.083	708.711
FBgn0037644	197.385	194.111	191.489	218.48	236.908	226.274	205.755	205.636	212.336	227.422	228.528	215.718	207.939	230.519	207.31	197.524	226.292	225.184	213.866	206.074	205.921	159.368	177.751	154.189	219.778	201.557	198.716	254.157	204.279	189.136	203.768	212.502	207.244	209.609	179.984	211.27	175.991	197	203.625	239.609	170.616	223.126	251.209	201.468	208.56	209.826	241.734	229.49	214.052
FBgn0039396	66.1625	65.4648	73.5722	61.5647	59.227	67.3736	78.1869	74.4205	64.1676	81.0717	66.9329	70.0622	77.977	69.0661	70.9966	68.5107	90.8049	66.3268	66.7106	66.1281	72.0215	72.6532	68.9956	69.2731	76.6032	78.1705	56.4153	58.3312	47.7668	71.4917	60.4479	64.9311	64.0756	51.8387	66.3769	50.9534	60.7968	79.4505	65.7867	69.118	59.4912	85.8178	68.5114	55.128	82.2491	74.5827	70.811	79.8225	50.3652
FBgn0265204	8.82166	12.9407	13.1019	6.7571	9.11185	8.8984	6.17265	7.83373	8.16678	9.47591	9.56185	15.6718	8.35467	9.86658	11.3595	5.3385	8.64808	9.8262	16.6776	4.61359	7.10071	15.2337	11.6942	7.82116	9.11942	8.43015	5.89413	4.16652	7.1142	15.3843	15.5994	18.889	21.0248	13.5231	2.55296	17.3987	7.46627	7.89859	8.35386	10.1373	11.2248	1.71636	6.66083	14.0326	2.93747	16.9054	17.0923	5.98668	8.09441
FBgn0264493	3958.72	3870.03	3760.25	3858.3	3895.32	3893.68	4032.8	4045.14	4266.56	4285.22	4180.44	4725.51	4052.02	4240.84	4063.14	4135.56	3730.21	3724.13	4067.38	3786.22	3891.19	3592.82	3599.47	3575.39	4202.23	4335.4	4304.4	4634.21	4116.07	5000.8	4421.47	3893.5	4451.25	4203.44	4130.69	4062.6	4002.99	4057.55	3962.86	3701.04	3673.86	3988.81	4214.4	3832.9	4716.59	4640.04	4664.98	5166.51	4569.75
FBgn0037248	348.456	380.609	336.618	305.571	318.915	308.901	355.956	385.811	382.672	425.363	340.402	458.17	453.009	400.942	469.998	361.238	360.337	368.482	318.837	289.118	346.92	362.094	412.804	281.562	424.965	370.16	409.221	416.652	348.596	548.405	298.339	328.197	351.415	286.24	445.491	275.894	327.449	319.196	302.827	432.218	387.254	450.544	393.941	454.054	494.474	526.057	489.572	487.915	357.953
FBgn0037548	46.3137	40.3446	41.3214	59.3123	46.6982	38.136	43.2085	49.9401	51.3341	44.2209	44.9407	47.0154	27.8489	43.0542	55.3774	32.9207	30.989	36.8482	42.1846	63.0524	53.7625	51.5604	46.7767	49.1616	66.5718	44.4499	80.8338	65.6226	65.0441	69.6818	52.6481	36.5975	48.0567	19.1578	71.4828	44.7396	36.2647	63.1887	60.5655	55.2944	41.5316	63.5052	71.3661	58.135	90.0823	49.7218	45.1725	76.8291	57.5603
FBgn0000533	50.7246	57.0914	40.3136	62.3155	63.783	55.9328	55.5538	52.8777	39.6672	71.5958	96.5747	74.6715	49.1998	58.3025	50.4076	64.062	70.626	63.8703	34.3363	55.3631	38.5467	49.2167	47.9461	64.8039	68.3957	45.2163	63.9934	52.0815	41.6689	71.4917	38.0237	23.6113	55.065	25.9194	43.4003	44.7396	38.398	39.493	54.3001	44.2356	44.899	42.9089	45.6743	41.0954	46.0203	47.7329	40.289	42.9046	44.969
FBgn0037700	103.655	95.9135	95.7447	100.606	82.0067	124.578	93.6185	100.859	92.168	97.9177	92.7499	106.015	118.822	87.9023	122.114	91.6442	116.028	123.646	75.5399	95.3476	122.741	84.3715	86.5369	99.4404	110.345	81.236	101.884	98.9548	78.2562	130.314	109.196	88.5424	112.132	128.47	89.3535	93.2075	77.8625	78.0567	96.0694	86.628	79.6958	122.719	107.525	67.1559	80.2908	130.271	79.3571	106.763	114.221
FBgn0037902	172.022	168.99	147.144	168.927	176.542	199.578	199.582	167.446	138.835	166.355	180.719	182.53	178.233	175.805	176.782	171.722	221.247	207.169	139.307	192.233	190.705	133.588	148.516	179.887	172.357	147.911	168.404	216.659	204.279	179.182	181.344	188.89	183.216	224.259	167.219	166.531	155.725	147.286	186.918	168.648	125.717	154.472	123.701	128.298	130.228	145.188	148.947	166.629	152.894
FBgn0038924	113.579	124.079	118.925	123.88	149.207	127.12	123.453	122.402	98.0014	112.658	119.523	138.281	106.754	139.029	129.924	112.108	157.107	148.212	133.421	152.249	122.741	107.808	101.739	166.479	101.226	118.788	112.831	114.579	151.431	95.9256	151.12	139.307	137.162	166.785	77.8652	154.103	109.861	147.75	149.325	105.981	142.554	131.301	138.926	152.354	100.853	163.088	129.413	145.676	163.687
FBgn0039165	333.018	374.519	307.391	304.82	353.084	333.054	316.863	343.705	337.172	355.873	330.84	359.53	362.036	331.876	394.741	364.797	345.203	338.185	334.534	359.86	299.244	308.19	342.639	289.383	343.802	351.767	334.281	344.779	316.074	333.025	359.762	298.683	350.413	320.048	320.396	336.79	327.449	337.781	309.093	314.257	340.11	301.221	321.623	320.745	377.954	309.27	340.625	307.316	317.481
FBgn0038861	57.3408	29.6875	41.3214	37.5394	37.5864	30.5088	47.3236	35.2518	43.1673	41.0623	48.7654	33.1874	47.3432	43.9511	44.7279	36.4797	51.8885	58.9572	58.8623	50.7495	48.6906	32.8111	46.7767	41.3404	31.918	33.7206	43.785	47.9149	58.9463	37.1033	46.7983	47.2226	33.039	30.4271	42.1238	50.9534	24.532	36.7052	45.9462	41.4708	35.9192	54.9234	31.4011	51.1187	35.2496	47.7329	34.1846	49.889	54.8621
FBgn0264325	166.509	150.721	176.372	143.401	152.624	151.273	174.892	135.132	150.502	155.826	146.296	161.327	134.603	141.72	171.812	146.809	159.269	124.465	167.757	169.165	178.532	153.509	140.33	169.831	166.885	182.398	156.615	160.411	164.643	158.368	189.143	152.293	129.152	148.755	146.795	172.745	114.127	133.347	151.414	109.667	173.984	143.316	147.49	163.379	128.269	142.204	148.947	150.665	134.007
FBgn0037324	27.5677	18.2692	18.1411	16.5174	28.4745	33.0512	24.6906	27.4181	17.5003	29.4806	23.9046	30.4217	19.4942	23.321	22.7189	35.59	30.989	19.6524	13.7345	36.9087	27.3884	23.4365	15.2024	20.1115	25.5344	17.6267	13.4723	37.4986	54.881	11.7645	22.4242	29.5141	32.0378	22.5386	16.5942	21.127	46.9308	21.3727	65.7867	18.4315	21.327	22.3126	29.498	19.0442	23.4997	29.8331	21.9758	15.9645	18.887
FBgn0039870	66.1625	51.7628	62.486	42.0442	43.2813	41.9496	52.4675	51.8985	32.6671	51.5911	56.4149	62.6872	86.3316	45.7451	63.187	59.6132	74.2294	62.2326	37.2794	44.5981	52.7481	55.0758	37.4214	43.575	57.4524	52.1137	38.7329	36.457	34.5547	55.2025	43.8734	51.9449	40.0472	29.3001	34.4649	50.9534	45.8642	45.9977	44.902	68.1965	29.1844	54.0652	43.7712	38.0884	55.8119	41.7663	39.0681	51.8846	57.5603
FBgn0002940	93941.9	92505.5	87540.9	108218	119319	100279	107779	103862	88881.4	88687.2	108567	87959.4	90575.8	81204.7	86606	68686	97804.8	87721.7	89556	88158	87621.7	87711.2	77789.6	93116.5	103092	113379	98071.6	121151	112450	111045	117622	97422.6	80898.4	126323	112453	88128.3	80724.2	66773.8	77777.6	100655	65810.8	68395.1	109925	75360	70403.2	105542	81820.8	85568.7	123661
FBgn0051301	177.536	162.901	155.207	173.432	185.654	161.442	158.431	154.716	169.169	150.562	153.946	163.171	186.588	166.835	168.972	194.855	203.951	206.35	141.269	126.105	189.69	161.712	187.107	185.473	155.942	166.304	199.558	168.744	162.61	199.091	168.669	135.765	174.206	176.928	149.348	156.589	161.058	122.66	166.033	154.824	144.799	199.956	182.697	149.347	181.144	200.876	144.064	172.616	164.586
FBgn0261289	13.2325	20.5529	14.1097	18.0189	15.9457	17.7968	20.5755	9.79217	22.167	23.1633	13.3866	23.9686	18.5659	16.1453	12.7794	17.795	15.1341	21.2901	16.6776	18.4544	13.187	9.37461	5.84709	12.2904	12.7672	15.3275	14.3143	13.5412	16.261	20.814	19.4993	16.5279	19.0224	22.5386	16.5942	12.4277	31.9983	15.3326	19.8404	8.29417	22.4495	21.4545	18.0794	18.0419	14.6873	19.8887	21.9758	11.9734	15.2894
FBgn0039360	172.022	187.26	207.615	168.177	201.6	191.951	202.669	235.991	194.836	207.417	197.93	174.234	218.15	237.695	185.301	188.627	206.833	199.799	198.17	196.847	174.475	189.836	189.446	229.048	195.156	193.893	165.878	224.992	260.177	189.136	245.691	214.863	188.222	232.147	204.237	247.311	150.392	197.929	203.625	183.393	167.249	164.77	191.261	187.435	163.519	201.871	213.654	232.483	204.159
FBgn0039150	373.818	316.667	327.548	319.836	364.474	394.072	422.826	360.352	362.839	345.344	419.765	374.28	398.24	381.209	348.593	390.6	322.862	361.113	396.339	421.375	353.007	270.692	416.313	433.516	417.67	379.357	374.698	435.401	482.749	356.554	384.136	374.239	386.456	335.825	451.874	346.732	434.11	383.779	387.41	387.061	426.541	387.038	357.782	414.963	393.621	413.685	457.829	426.052	419.111
FBgn0037973	117.99	120.272	127.996	112.618	138.956	95.34	111.108	80.2958	70.001	126.345	130.041	95.8746	67.7657	79.8296	95.8455	77.4082	92.2462	79.4284	47.0898	49.2116	60.8632	46.873	49.1155	64.8039	28.2702	29.1223	44.627	53.1231	46.7505	41.6281	33.1488	23.6113	37.0437	38.3156	49.7827	75.8088	118.394	129.165	143.06	146.53	145.922	177.643	148.441	141.328	139.04	140.215	141.622	159.645	106.127
FBgn0039324	232.671	255.008	207.615	153.161	130.983	119.493	97.7336	94.0048	100.335	164.249	161.595	157.64	201.44	179.392	218.67	287.389	361.058	401.236	124.592	135.332	133.899	69.1377	73.6733	81.5635	73.8673	80.4696	79.9918	106.246	106.713	152.033	128.695	108.612	207.244	140.866	71.4828	252.282	141.859	168.658	178.564	65.4318	103.268	107.272	64.7052	67.1559	146.873	119.332	102.554	164.634	168.184
FBgn0037580	478.575	567.108	508.959	492.518	510.264	512.293	596.689	580.676	549.508	518.016	583.273	558.654	538.412	555.219	586.432	555.204	608.969	578.108	500.329	538.252	518.352	547.243	521.56	664.798	611.001	521.903	543.944	563.521	561.006	553.834	592.779	560.768	590.697	553.322	516.974	575.401	434.11	481.35	547.178	569.533	570.218	504.609	695.581	511.187	474.89	538.984	606.777	542.793	548.621
FBgn0051278	65.0598	58.6138	55.4311	72.8265	66.0609	66.1024	72.0142	61.6907	53.6674	70.5429	67.8891	63.6091	77.977	76.2418	78.0963	85.416	72.0674	77.7907	47.0898	72.2796	57.8201	73.825	46.7767	64.8039	49.2449	40.618	61.4674	55.2063	48.7831	58.8223	76.0473	44.8615	69.0815	67.6157	31.912	49.7107	44.7976	57.6133	59.5213	58.9807	76.3284	75.5197	55.1898	61.142	59.7285	45.7441	42.7307	65.8535	41.3714
FBgn0038295	514.964	457.492	466.629	461.735	562.657	516.107	542.164	519.964	564.675	502.223	501.041	521.779	393.598	402.736	389.772	532.07	462.673	452.005	450.296	412.148	374.309	537.868	498.172	434.633	542.606	492.014	479.109	452.067	496.978	416.281	464.084	430.906	443.523	478.945	426.344	474.737	517.306	457.189	441.71	490.277	487.155	462.558	549.043	480.115	543.431	559.868	540.849	487.915	446.092
FBgn0020407	132.325	137.781	133.035	125.382	108.203	120.764	148.144	144.924	138.835	129.504	135.778	118.921	142.958	124.678	137.733	136.132	137.649	143.299	160.89	152.249	141	128.901	122.789	150.837	141.351	137.182	127.987	138.537	130.088	135.744	133.57	173.543	130.154	148.755	157.007	119.306	125.86	134.741	132.618	135.471	122.35	132.159	140.829	131.305	136.103	140.215	156.272	139.689	142.102
FBgn0003495	994.642	1075.6	957.447	955.003	904.351	898.738	955.732	976.279	926.347	949.697	916.025	952.293	1091.68	1020.74	1101.16	941.355	977.234	1016.19	853.503	922.718	903.819	728.876	674.754	690.496	776.975	811.594	909.38	738.515	700.241	979.165	807.271	613.894	828.978	859.847	819.5	807.798	1163.67	1122.06	983.667	852.456	927.165	1043.54	1010.54	766.78	963.489	978.525	883.916	1121.51	1132.32
FBgn0264785	1801.82	1678.49	1678.05	1667.5	1788.2	1810.19	1674.85	1771.4	1830.53	1834.12	1789.02	1826.23	1918.79	1814.55	1779.18	1870.25	1636.65	1702.39	1909.1	1914.64	1769.09	2173.74	2158.74	1822.33	1767.34	1920.54	1888.65	1967.64	1979.78	1800.87	1855.36	2029.39	1879.22	1763.64	1970.88	1882.79	1881.5	1902.63	1895.28	1889.23	1911.58	1867.4	1801.28	2263.25	1948.52	1832.75	2123.11	1813.97	1978.63
FBgn0019624	683.679	669.872	723.628	642.675	725.531	737.296	711.912	676.639	623.009	664.367	659.768	594.607	571.831	656.576	592.822	628.163	827.333	941.677	660.238	725.872	686.74	562.477	508.697	773.177	657.51	550.259	534.682	641.643	528.484	599.987	742.924	646.95	718.848	752.788	548.886	700.92	617.567	554.76	740.361	631.278	402.969	478.863	651.81	458.064	368.162	620.528	500.56	570.731	777.963
FBgn0040493	401.386	373.758	399.104	394.164	422.562	371.19	409.452	418.126	431.673	461.161	427.415	449.873	408.451	421.572	378.412	354.12	325.024	381.584	341.401	386.004	299.244	370.297	403.449	440.219	373.896	325.71	364.594	440.609	376.036	410.851	409.485	316.391	392.463	342.586	404.644	297.021	331.716	373.092	393.676	419.316	466.95	407.635	389.183	403.938	471.953	457.441	494.456	499.888	464.08
FBgn0038947	1327.66	1242.31	1192.27	1446.02	1486.37	1248.32	1352.84	1391.47	1312.52	1416.12	1389.34	1321.04	1055.47	1139.14	1061.4	1027.66	1082.45	1116.09	1301.84	1274.89	1254.8	1124.95	1037.27	1259.21	1452.72	1340.39	1193.14	1338.49	1438.09	1413.54	1281.1	1224.25	1186.4	1265.54	1423.27	1164.47	1033.55	1018.45	1143.43	1081.01	996.759	999.778	1201.8	1176.73	1159.32	1233.1	1174.49	1215.3	1170.99
FBgn0039507	2349.87	1979.17	1944.12	1840.93	2377.05	2589.43	2153.23	2438.25	2703.21	2520.59	2618.99	2141.51	1506.63	2277.39	1655.64	2244.84	1809.61	1781	1237.09	1251.82	1032.65	1090.97	1103.93	1141.89	1220.18	1164.13	1117.36	1308.29	1323.24	1096.81	1194.33	1267.93	1073.27	1254.27	1268.82	1106.06	1415.39	1280.5	1352.28	1325.22	1202.17	1075.3	1212.27	1304.03	1117.22	1282.82	1255.06	1249.22	1333.78
FBgn0039415	41.9029	49.4792	60.4703	72.0757	59.227	68.6448	74.0718	73.4413	61.8342	66.3314	55.4587	101.406	76.1204	80.7266	70.9966	61.3927	53.3299	40.9425	55.9192	56.901	37.5323	62.1068	46.7767	53.6308	71.1315	45.9826	50.5211	55.2063	89.4357	88.6859	70.1975	74.3756	62.0732	66.4888	53.6121	60.8956	72.5295	58.5425	57.4328	57.1376	49.3889	54.0652	43.7712	86.2001	71.4784	106.405	120.867	102.771	78.246
FBgn0040554	60.6489	51.0016	77.6036	69.0726	70.6168	108.052	56.5826	79.3166	101.501	55.8026	75.5386	72.8278	51.0563	84.3144	53.9574	93.4237	58.3746	65.508	77.502	87.6582	94.338	83.1997	94.7228	65.9212	82.0748	83.5351	70.7296	80.2054	69.1094	60.6322	81.8971	108.612	82.0969	93.5351	79.1417	98.1786	107.728	93.3892	54.3001	76.4906	93.1655	82.3851	73.2692	114.265	79.3116	76.5716	91.5659	78.8247	86.3404
FBgn0085302	71.676	58.6138	69.5409	69.0726	79.7287	86.4416	91.5609	69.5244	107.335	87.389	63.1082	56.2341	90.0448	89.6962	82.3561	89.8647	62.6986	57.3195	84.3693	98.4233	90.2804	126.557	120.45	106.144	89.3703	103.461	98.5162	114.579	108.746	79.6363	105.296	87.3618	101.119	98.0428	102.118	113.092	145.059	118.014	122.175	127.177	160.514	100.407	109.428	176.41	118.478	113.366	136.738	153.658	111.523
FBgn0037376	157.687	146.154	120.941	126.133	120.732	151.273	117.28	141.007	123.668	122.134	119.523	142.89	121.607	95.078	146.963	99.652	134.045	142.48	105.952	129.181	147.086	140.619	126.297	112.848	165.974	142.546	141.459	111.454	108.746	145.698	142.345	136.946	138.163	119.454	122.542	160.317	125.86	129.63	122.175	129.942	125.717	128.727	154.151	114.265	147.852	137.232	118.425	112.749	146.599
FBgn0037941	653.906	646.274	757.895	714	667.443	613.989	669.732	662.93	735.011	619.093	628.214	620.419	499.424	565.086	555.194	605.03	684.64	641.159	758.342	573.623	611.675	742.938	708.667	583.235	695.812	728.825	662.669	662.476	641.295	577.363	605.454	718.964	607.717	681.792	727.593	631.325	641.033	590.071	609.832	611.004	645.424	681.393	667.987	610.417	584.556	690.139	678.808	560.753	652.05
FBgn0038279	331.915	366.907	344.681	397.167	375.864	363.563	416.654	465.128	337.172	356.926	383.43	365.983	277.561	287.925	359.953	200.194	361.058	308.706	263.899	232.217	235.338	248.427	226.867	293.852	362.953	314.215	247.553	270.824	261.193	288.682	303.214	271.53	229.27	271.59	303.802	253.524	346.648	405.151	392.632	401.806	451.235	320.959	617.554	347.808	430.828	583.734	393.123	384.146	552.219
FBgn0039004	157.687	145.393	159.239	145.653	143.512	137.29	123.453	152.758	131.835	183.201	170.201	160.406	156.882	158.762	168.262	141.47	151.341	147.393	155.004	153.786	144.043	145.306	150.855	192.177	164.15	183.164	166.72	145.828	142.284	139.364	203.768	158.196	145.171	141.993	140.413	161.56	134.393	150.073	160.812	117.961	156.024	149.323	157.005	146.34	154.707	152.149	140.401	174.612	147.498
FBgn0038752	84.9085	107.332	138.074	108.114	93.3965	132.205	123.453	115.548	119.002	103.182	110.917	87.5777	79.8336	86.1083	63.897	89.8647	87.9222	115.458	105.952	110.726	113.611	100.777	106.417	103.91	129.496	82.0024	106.936	90.6217	129.072	85.0661	90.6718	80.2784	72.085	86.7735	107.224	80.7798	103.461	106.399	113.821	117.961	111.125	98.6905	129.41	104.242	93.9989	113.366	103.775	101.774	101.63
FBgn0267709	44.1083	36.5385	33.2587	42.0442	23.9186	31.78	29.8345	41.1271	35.0005	28.4277	37.2912	44.2498	36.2036	27.8058	36.2083	41.8182	36.0337	30.2974	38.2605	35.3709	41.5899	52.7322	26.8966	30.1673	46.5091	49.0482	42.943	27.0824	43.7015	25.3388	54.5981	41.3198	41.0484	33.8079	43.4003	54.6817	52.2639	43.6746	24.0174	29.4904	31.4293	29.1781	46.6258	52.121	38.1871	53.6995	42.7307	34.9223	39.5727
FBgn0037809	41.9029	30.4487	34.2665	54.0568	25.0576	35.5936	34.9783	41.1271	42.0006	31.5864	35.3788	40.5623	43.63	53.8177	44.0179	41.8182	43.2404	46.6744	40.2226	35.3709	47.6762	36.3266	23.3883	30.1673	37.3896	37.5525	28.6286	31.2489	39.6363	51.5826	34.1238	31.8753	32.0378	38.3156	37.0179	31.0692	30.9317	32.9882	43.8578	31.3335	35.9192	60.9306	33.3042	34.0791	35.2496	37.7886	29.3011	37.9157	38.6733
FBgn0051522	2098.45	2148.92	2211.2	2822.97	2700.52	2322.48	2308.57	2580.24	2592.37	2378.45	2352.22	2752.71	1905.79	2121.32	2083.75	1878.26	1646.02	1785.09	2186.73	2186.84	2011.53	2370.6	2576.23	2226.8	2423.94	2762.79	2517.64	2673.86	2757.26	2598.14	2064.98	2192.31	2152.54	2002.55	2699.75	1775.91	2331.61	2417.43	2183.49	2586.86	2537.92	2517.04	2730.94	2687.24	2912.01	2941.54	3104.69	3064.18	2392.35
FBgn0264902	26.465	23.5978	34.2665	36.0379	28.4745	21.6104	22.633	32.3142	39.6672	30.5335	30.5979	23.9686	27.8489	35.8785	28.3987	20.4642	31.7096	32.754	33.3553	35.3709	25.3597	30.4675	38.5908	21.2289	19.1508	26.0568	21.0505	23.9575	19.31	27.1487	25.3491	24.7919	19.0224	32.6809	24.2531	26.0981	38.398	34.8467	15.6635	19.3531	20.2046	19.7381	29.498	25.0582	31.333	29.8331	23.1967	19.9556	14.3901
FBgn0039218	22.0542	22.8365	22.1725	21.7729	26.1966	17.7968	31.892	27.4181	16.3336	21.0576	22.9484	22.1249	16.7093	22.424	21.299	21.354	42.5197	36.0294	19.6208	18.4544	40.5755	23.4365	16.3718	26.8154	20.0627	16.0939	26.9446	26.0407	22.3589	42.533	39.9736	14.1668	44.052	33.8079	19.1472	33.5547	26.6653	20.4434	16.7077	25.8041	23.572	30.8944	27.5949	15.0349	24.4789	26.8498	18.3132	22.949	32.3777
FBgn0011596	833.647	819.071	742.777	829.622	730.087	780.517	796.272	788.27	890.179	911.793	750.605	955.98	753.777	864.671	782.383	655.746	525.371	565.006	879.991	753.553	854.114	1062.85	962.43	803.345	894.615	1103.58	960.743	887.468	804.921	783.694	902.818	853.549	818.966	536.418	959.912	787.914	866.087	945.043	642.203	901.299	873.286	958.585	915.389	1079.51	1124.07	791.571	807.001	656.54	684.428
FBgn0053203	2484.4	2276.04	2478.28	2327.45	2560.43	2940.28	2673.79	2625.28	2682.21	2491.11	2416.28	2438.35	2715.27	2586.84	2589.96	2819.62	2582.89	2325.53	2891.12	2932.71	2555.24	3219.01	3393.65	2873.72	2443.09	2556.64	2473.01	2922.81	2912.76	2393.61	2742.58	3142.66	2799.3	3014.53	2942.28	2919.26	2949.18	2874.62	3014.7	3228.27	3285.49	2784.79	2647.21	3049.08	2553.64	2650.17	3130.33	2753.87	2490.38
FBgn0038472	98.141	130.93	88.6898	122.379	83.1456	94.0688	117.28	94.984	94.5014	113.711	127.173	98.6402	129.033	109.429	111.465	96.093	128.28	130.197	136.364	118.416	138.971	107.808	109.925	116.2	99.4017	121.088	124.619	82.2887	95.5336	104.975	93.5967	90.9035	123.145	81.1389	100.842	104.392	99.1947	105.469	128.441	105.059	113.37	140.741	86.5908	109.254	102.811	89.4992	81.7989	78.8247	107.926
FBgn0261504	1949.59	1812.46	1870.55	2078.18	12113.1	2232.23	3164.51	1535.41	1810.69	2910.16	8557.86	1452.87	1043.41	2232.54	3816.07	1621.12	980.837	2996.99	7356.8	2629.75	3092.87	10813.6	1149.54	1589.93	1341.47	567.886	1300.92	7392.44	6893.66	1164.68	1285.98	1852.31	3852.54	721.234	705.893	2532.76	5465.31	910.197	7217.74	8885.82	3192.32	3814.6	1903.1	810.883	770.595	7115.19	692.238	1957.65	571.106
FBgn0267672	132.325	103.526	133.035	153.912	202.739	240.257	146.086	153.737	204.17	140.033	146.296	168.702	159.667	163.247	118.564	211.76	135.487	153.944	131.459	189.157	163.316	111.323	171.904	145.25	162.326	91.9653	158.3	149.995	217.491	163.797	140.395	187.71	141.167	132.978	191.472	175.23	123.727	176.557	201.537	142.844	138.065	145.89	138.926	125.291	127.29	134.249	188.015	199.556	147.498
FBgn0260659	1064.11	1027.64	1076.37	1019.57	1124.17	1127.55	1017.46	1054.62	1179.52	1122.37	1132.12	950.449	956.146	1001.91	913.017	1221.63	1083.89	1137.38	1214.52	1070.35	1074.24	1318.3	1157.72	993.287	1118.04	1230.04	1075.26	1106.21	1208.4	1058.8	1249.91	1266.75	1069.26	1288.08	1174.36	1335.97	1218.07	1241.94	964.871	1238.6	1298.7	1062.42	1361.66	1417.29	1158.34	1252.99	1269.71	1167.4	1148.51
FBgn0037890	445.494	440.745	492.833	388.909	412.311	424.581	432.085	427.918	432.84	494.853	490.523	407.467	345.327	365.064	392.611	400.387	420.153	437.266	458.145	482.889	463.575	556.617	527.407	423.46	404.902	493.547	441.218	388.528	467.505	366.508	378.287	459.24	382.451	472.183	460.809	443.668	482.108	485.996	402.03	468.16	478.175	408.493	441.518	482.119	512.098	444.513	467.596	462.97	386.733
FBgn0038769	86.0112	66.226	74.5801	48.8013	71.7558	83.8992	70.9854	75.3997	67.6676	64.2256	89.8814	85.734	77.977	102.254	74.5465	78.298	72.0674	76.153	82.4072	83.0446	80.1366	53.904	60.8097	83.7981	81.1629	60.5438	73.2556	78.1222	81.3052	80.5413	58.4979	83.8201	62.0732	59.7272	67.6534	79.5371	57.5969	72.9458	72.0521	56.216	43.7766	72.9451	73.2692	63.1466	53.8536	44.7496	39.0681	72.838	75.5479
FBgn0037242	51.8273	57.0914	45.3528	65.3186	39.8643	30.5088	52.4675	58.753	52.5008	55.8026	55.4587	74.6715	70.5506	47.539	58.2172	43.5977	76.3914	70.4211	54.9381	50.7495	66.9495	46.873	28.066	41.3404	40.1255	42.9171	62.3094	44.79	38.62	68.7768	55.573	49.5837	61.072	40.5694	45.9532	52.1962	53.3305	40.8868	40.7251	50.6866	24.6945	59.2143	47.5774	46.107	69.52	39.7774	54.9395	39.9112	47.6671
FBgn0037487	296.628	375.281	300.336	208.719	192.488	175.426	168.719	174.301	149.335	125.293	117.611	121.687	266.421	274.47	231.449	320.31	353.851	338.185	417.922	445.981	409.812	118.354	142.669	150.837	155.03	155.575	125.461	192.701	173.79	180.087	353.912	244.377	239.282	418.091	114.883	334.304	552.504	515.732	463.639	320.708	323.273	276.333	312.108	216.503	177.227	258.553	244.176	268.403	597.188
FBgn0024222	233.774	214.664	236.842	231.243	223.24	197.036	187.237	224.241	217.003	216.893	218.01	210.187	222.791	230.519	232.869	193.076	208.995	225.184	181.492	212.225	203.892	195.695	156.702	208.937	181.477	186.23	186.086	178.119	181.92	229.859	220.342	182.988	211.249	180.309	194.025	190.143	163.191	206.293	162.9	189.844	211.025	217.977	216.953	196.456	199.748	189.937	207.549	232.483	237.436
FBgn0261928	14974.8	15426.1	13657.2	15736.5	16409.3	15987.9	14977.9	14342.6	15015.2	13114.7	12725.9	15626.6	19402.3	17290.7	17492.2	17399.9	16128.7	14465	16503	14678.9	15485.6	14869.3	16391.7	14957.4	13611.7	14113.6	15451.9	15474.4	13907.3	15795.1	15807.1	15569.3	17779	16721.4	15142.9	15979.5	17568.1	16585.7	17993.2	16402.2	16302.8	17808.9	14985	15850.8	17350.6	15123.4	16495.3	17943.1	16682.6
FBgn0039293	232.671	245.874	253.975	219.981	222.101	240.257	262.338	287.89	247.337	256.902	247.652	221.249	291.485	282.543	305.286	255.358	279.621	269.402	231.525	299.883	255.626	239.053	237.392	298.321	203.363	227.614	240.817	243.741	228.671	219	267.141	288.058	256.302	212.99	239.978	321.877	247.454	246.715	285.076	246.982	248.067	305.511	269.288	249.579	236.956	253.581	231.967	240.465	250.027
FBgn0015625	17.6433	27.4039	22.1725	39.7918	47.8372	36.8648	22.633	24.4804	24.5004	26.322	23.9046	39.6404	20.4225	22.424	17.7492	24.913	30.2683	36.8482	19.6208	33.833	40.5755	11.7183	8.18592	23.4635	23.7105	15.3275	21.0505	47.9149	20.3263	24.4339	19.4993	23.6113	27.0319	21.4116	17.8707	21.127	13.8659	14.8679	30.2827	20.2746	23.572	12.8727	20.9341	14.0326	22.5206	32.8164	24.4176	31.929	10.7926
FBgn0038088	681.473	717.829	688.354	741.029	697.057	663.566	797.3	729.517	620.676	633.833	675.067	564.185	653.521	584.819	712.806	500.929	712.026	807.386	484.633	584.388	574.143	537.868	477.122	469.269	553.549	498.912	548.996	596.853	696.176	736.636	876.494	557.227	625.738	688.553	459.532	653.695	605.834	582.173	502.276	593.494	676.853	713.146	947.742	506.175	697.159	749.805	710.551	1011.75	887.687
FBgn0040238	1278.04	1196.64	1250.73	1251.57	1354.25	1348.74	1259.22	1250.46	1214.52	1033.93	906.463	1066.6	1126.95	1218.07	1117.49	1365.77	1277.75	1352.74	1125.25	1170.31	978.883	1064.02	1264.14	1155.3	1035.05	1006.25	955.691	1045.8	989.89	854.281	911.593	872.438	880.038	1013.11	1069.69	1153.29	1359.93	1335.79	1348.1	1397.11	1490.65	1328.46	1179.92	1178.74	1310.11	1190.34	1273.38	1254.21	1165.6
FBgn0039160	133.428	106.571	111.87	102.107	113.898	99.1536	118.309	131.215	110.835	110.552	107.093	120.765	118.822	123.781	146.253	108.549	117.47	126.922	77.502	127.643	104.482	111.323	126.297	158.658	116.729	117.256	118.725	97.9131	132.121	114.025	119.921	101.529	117.138	131.851	134.03	105.635	113.061	113.368	154.546	141.001	144.799	129.585	115.137	133.31	115.54	111.377	111.1	114.745	115.121
FBgn0037650	183.049	199.439	200.56	72.0757	120.732	123.306	180.036	188.01	133.002	189.518	168.289	182.53	265.493	332.773	291.796	188.627	172.241	153.125	124.592	103.037	104.482	43.3576	38.5908	40.2231	104.873	103.461	90.096	148.953	163.627	128.504	131.62	157.015	124.146	77.7581	86.8006	94.4503	119.46	129.63	72.0521	70.9612	93.1655	66.9379	85.6393	139.323	93.0198	197.893	205.108	175.609	197.863
FBgn0037891	904.22	912.701	951.4	933.231	1094.56	1125.01	1009.23	1013.49	891.346	953.908	993.476	923.715	1053.62	1120.31	930.766	1105.96	1182.63	1226.64	945.721	1119.56	1020.47	831.997	947.228	977.645	1008.61	872.137	840.335	1152.04	1081.36	932.107	1171.91	1133.34	975.15	1259.91	961.189	1066.29	973.815	919.024	1093.31	978.712	856.449	786.949	981.046	855.987	753.95	940.737	995.016	1077.6	1263.63
FBgn0040609	69.4706	61.6587	70.5487	43.5458	60.366	67.3736	82.302	63.6491	98.0014	65.2785	79.3634	87.5777	107.682	77.1387	94.4255	65.8415	61.2573	75.3342	51.995	72.2796	50.7193	52.7322	83.0286	46.9269	72.0434	68.974	62.3094	57.2896	68.0931	40.7231	51.6732	67.2922	49.0579	72.1234	48.5062	62.1383	78.9291	37.6345	55.3443	36.863	33.6743	42.0507	79.93	46.107	47.9786	61.655	78.1362	68.8469	70.1516
FBgn0037541	4925.79	5061.34	5083.54	5129.39	5824.75	5753.45	5658.26	5500.26	5646.75	5397.06	5587.94	5877.85	5318.21	5314.5	5537.74	5537.8	5218.4	4762.43	6125.6	5539.39	5259.6	6309.11	6836.41	6822.28	6606.11	6216.85	5596.06	7042.45	7183.31	5654.18	5768.87	6441.16	5648.66	5784.53	6633.86	5648.37	5944.22	5309.71	6130.69	6263.02	6471.07	5689.72	6558.07	6983.21	5875.91	6608.03	7066.45	6477.59	5568.06
FBgn0046258	9.92437	9.89584	13.1019	12.7634	11.3898	10.1696	18.5179	15.6675	10.5002	23.1633	21.0361	23.9686	16.7093	9.86658	20.589	13.3462	7.92741	15.5581	15.6966	29.2194	11.1583	23.4365	18.7107	23.4635	35.5658	16.8603	15.9984	32.2905	33.5384	20.814	17.5494	15.3473	13.0154	11.2693	24.2531	19.8843	18.1324	14.8679	17.752	23.9609	21.327	20.5963	28.5464	30.0698	23.4997	15.911	28.0802	18.9578	15.2894
FBgn0039110	165.406	163.662	162.262	165.924	211.851	218.646	172.834	162.55	186.669	167.408	215.142	198.202	154.097	187.465	151.223	189.517	188.817	191.611	192.283	199.922	172.446	165.227	195.293	246.925	236.193	181.631	169.246	194.785	209.361	183.707	212.542	194.793	228.269	198.339	160.836	187.658	174.924	174.234	211.979	199.982	156.024	156.188	195.067	169.393	135.123	152.149	181.911	183.592	213.153
FBgn0039593	47.4164	31.9712	18.1411	54.0568	44.4203	57.204	43.2085	59.7322	39.6672	64.2256	51.634	52.5466	93.758	60.9934	85.9059	24.913	23.7822	31.1163	48.0709	44.5981	59.8488	42.1857	65.4874	50.2789	52.8927	58.2447	62.3094	66.6643	71.142	47.9628	63.3728	42.5003	51.0602	19.1578	49.7827	47.2251	37.3314	37.6345	40.7251	51.6081	52.7564	60.0725	39.965	59.1373	69.52	96.4603	84.2406	81.818	42.2708
FBgn0039784	25.3623	26.6426	19.1489	29.2808	22.7796	36.8648	19.5467	26.4389	22.167	34.745	28.6855	43.3279	38.9885	22.424	33.3684	24.913	26.6649	28.6597	22.5639	26.1437	26.3741	30.4675	18.7107	17.8769	32.8299	18.3931	30.3127	28.124	24.3916	17.1942	18.5243	31.8753	16.0189	10.1424	19.1472	32.3119	17.0658	31.1297	22.9731	26.7256	17.9596	34.3271	18.0794	16.0372	32.3121	18.8943	23.1967	18.9578	20.6857
FBgn0265041	66.1625	70.7933	65.5095	67.571	26.1966	49.5768	59.6689	60.7114	64.1676	62.1199	62.152	52.5466	52.9129	76.2418	53.9574	57.8337	57.6539	55.6818	67.6916	43.0602	69.9927	72.6532	47.9461	51.3962	74.7793	51.3473	61.4674	57.2896	69.1094	56.1074	33.1488	70.8339	41.0484	74.3773	70.2064	73.3232	65.0632	63.6534	52.2116	66.3533	50.5114	72.9451	67.5599	68.1582	99.8739	80.5493	48.8351	32.9268	50.3652
FBgn0011581	381.537	428.566	455.543	329.596	436.23	358.478	367.273	467.086	355.838	354.82	353.788	322.655	310.051	322.009	349.303	312.302	426.639	470.02	419.884	392.155	496.035	507.401	417.482	375.416	445.028	518.838	443.744	382.278	414.656	440.715	464.084	493.476	463.547	769.692	432.726	544.332	494.907	485.996	418.737	459.865	367.05	377.598	502.417	392.912	496.432	395.786	350.392	407.095	471.275
FBgn0260746	638.468	774.92	706.495	770.309	717.558	594.921	495.869	552.278	514.507	487.483	554.587	617.654	489.213	467.317	468.578	554.314	713.467	691.109	698.499	738.175	674.567	676.144	585.878	681.558	829.868	608.504	563.311	727.057	931.961	816.272	577.18	635.144	550.65	660.38	625.475	644.996	724.228	695.541	768.555	661.69	713.895	760.346	634.682	779.811	617.847	799.527	753.282	620.62	599.886
FBgn0266446	67.2652	55.5689	85.6663	129.886	94.5355	123.306	105.964	135.132	84.0012	156.879	148.209	188.062	167.093	264.604	188.851	88.0852	69.1847	141.661	81.4261	207.612	101.439	53.904	120.45	137.429	93.9301	104.227	119.567	102.08	53.8647	151.128	147.22	73.195	203.24	45.0771	71.4828	67.1094	15.9992	161.689	99.2021	47.0003	61.7362	60.9306	82.7847	49.114	101.832	79.5549	94.0076	95.787	143.001
FBgn0038753	63.957	57.0914	57.4468	74.3281	61.505	73.7296	59.6689	75.3997	68.8343	69.49	66.9329	65.4528	45.4866	70.86	64.6069	64.062	46.8438	64.6891	57.8812	66.1281	55.7913	39.8421	67.8262	68.1558	53.8046	58.2447	63.1514	56.248	67.0768	50.6777	76.0473	75.5562	42.0496	69.8696	70.2064	68.3522	73.5961	65.9765	75.1848	59.9023	94.288	54.0652	46.6258	75.1745	48.9578	59.6662	61.0439	99.7781	76.4472
FBgn0038224	399.18	405.729	412.206	380.65	400.921	409.326	421.798	341.747	312.671	367.455	372.912	350.311	368.534	348.021	365.633	363.018	464.835	518.332	335.515	449.056	420.971	363.266	336.792	426.812	326.475	364.029	348.596	403.11	365.873	380.082	397.786	380.142	413.488	383.156	400.814	413.841	332.782	348.932	402.03	315.178	324.396	369.017	364.443	349.812	267.309	369.93	335.742	341.241	441.595
FBgn0038783	19.8487	16.7468	15.1176	21.7729	2.27796	22.8816	10.2877	20.5636	22.167	17.8989	19.1237	17.5155	13.9245	17.9392	12.0694	24.913	11.5308	21.2901	11.7725	21.5301	22.3165	11.7183	9.35534	10.0558	17.3269	11.4957	15.1563	13.5412	11.1795	17.1942	17.5494	10.6251	13.0154	18.0309	19.1472	21.127	12.7993	14.8679	9.39809	19.3531	24.6945	13.7309	7.61238	28.0652	13.7082	19.8887	19.5341	19.9556	14.3901
FBgn0039525	205.104	192.588	161.254	159.167	152.624	170.341	180.036	148.841	176.169	158.985	151.077	209.265	171.735	179.392	186.011	170.832	211.878	187.517	180.511	170.703	148.1	101.949	123.958	189.942	122.2	133.35	159.142	197.91	252.046	176.467	201.818	201.877	162.191	135.231	162.113	195.114	132.26	110.116	153.502	124.412	114.493	115.854	134.168	126.293	123.374	192.921	196.561	160.643	155.593
FBgn0039536	17683	16226.1	16538.6	18232.9	22389	23359.6	20397.5	19844.8	20691.1	17835.8	18494.5	19842.3	20822.6	18925	17833.6	22712.6	19318.4	17709.3	16547.2	20936.5	18557.2	16160.7	23535.7	23279.1	17326	16317.7	19595.5	21766.9	22085.5	18873.8	17395.3	18517.2	19495	18394.9	19479.1	20541.7	17656.7	19082.5	23961	17899.7	21988.2	20271.9	17612.2	19975.4	19319.7	17119.2	22399.5	25188	15120.4
FBgn0003169	1364.05	1377.81	1449.27	1306.37	1215.29	1255.95	1201.61	1303.34	1331.19	1300.31	1319.54	1269.42	1244.85	1178.61	1290.72	1252.77	1311.63	1252.84	1513.74	1170.31	1292.33	1714.38	1379.91	1159.77	1407.13	1548.08	1216.72	1240.58	1328.32	1200.88	1338.63	1436.75	1255.48	1445.85	1428.38	1348.4	1464.46	1370.64	1174.76	1408.17	1514.22	1373.09	1326.46	1550.6	1478.52	1424.03	1346.63	1202.33	1310.4
FBgn0019960	1586.8	1483.61	1566.18	1535.36	1775.67	1573.75	1635.75	1513.87	1442.02	1395.06	1511.73	1555.2	1674.65	1646.82	1606.65	1703.87	1809.61	1638.52	1614.79	1768.54	1589.54	1585.48	1758.8	1663.67	1550.3	1669.17	1452.48	1757.23	1715.54	1590.92	1694.49	1677.58	1680.98	1803.09	1593.05	1706.32	1620.18	1589.01	1710.45	1762.97	1785.86	1544.72	1702.32	1486.45	1532.38	1698.5	1604.23	1787.03	1619.78
FBgn0267988	138.941	120.272	126.988	137.394	110.481	124.578	92.5897	126.319	137.669	121.081	140.559	144.734	107.682	136.338	156.193	101.431	92.2462	91.7112	124.592	104.575	111.583	99.6052	74.8427	61.4519	109.433	137.948	102.726	74.9973	107.729	95.9256	133.57	127.501	106.125	96.9159	154.454	141.675	107.728	137.064	84.5829	118.883	120.105	121.861	85.6393	137.319	135.123	140.215	97.6703	66.8513	119.617
FBgn0037917	841.366	827.444	842.553	771.06	740.338	798.313	824.048	809.812	823.679	821.246	787.896	783.59	755.634	816.235	770.314	758.067	861.926	835.227	977.114	855.052	904.833	898.791	819.762	867.031	877.289	827.688	788.972	898.926	750.04	759.26	929.142	910.216	880.038	908.305	855.241	920.89	939.683	848.402	943.986	903.142	860.939	810.978	834.507	823.913	827.386	881.07	865.603	809.2	933.556
FBgn0051526	280.088	217.708	232.811	225.237	198.183	218.646	205.755	230.116	257.837	240.056	217.054	253.514	223.72	201.816	212.99	241.122	203.23	203.894	235.449	190.695	222.151	292.957	253.764	252.512	236.193	239.11	273.656	253.116	247.981	238.909	191.093	238.474	212.25	169.039	250.19	223.698	249.587	242.998	169.166	220.256	225.618	238.574	250.257	256.596	276.122	214.798	227.083	182.594	194.266
FBgn0039116	124.606	92.8686	103.807	87.0915	100.23	83.8992	88.4746	110.651	92.168	95.812	109.961	115.234	93.758	86.1083	87.3259	72.9595	89.3635	108.088	109.876	79.9689	85.2085	77.3405	86.5369	100.558	90.2823	101.162	91.78	72.914	87.4031	95.0206	91.6468	99.1675	113.133	80.0119	102.118	106.878	83.1956	99.4293	122.175	105.059	106.635	106.414	88.4939	97.2257	91.0615	97.4547	103.775	83.8136	92.6361
FBgn0286042	72.7787	82.2116	78.6114	71.3249	60.366	64.8312	76.1293	84.2126	108.502	84.2303	94.6623	93.109	104.898	92.3871	105.075	104.101	85.7602	96.6243	61.8054	63.0524	99.4099	98.4334	106.417	73.7423	60.1882	82.7688	66.5195	37.4986	50.8157	68.7768	92.6217	74.3756	69.0815	49.5849	71.4828	69.5949	81.0624	80.8444	69.9636	83.8632	104.39	89.2505	66.6083	99.2304	81.2699	78.5605	75.6945	62.8602	80.0447
FBgn0037697	470.856	440.745	472.676	533.811	492.04	471.615	379.618	406.375	421.173	327.445	323.191	281.171	266.421	287.028	251.328	315.861	312.772	366.845	419.884	529.025	491.978	475.761	437.362	414.521	486.065	430.704	445.428	334.363	414.656	377.368	346.113	290.419	350.413	351.602	428.897	403.899	516.239	501.328	516.895	485.669	482.665	487.445	351.121	426.991	402.433	345.069	387.019	366.186	305.789
FBgn0001235	15377.3	16418	14214.6	17540.7	14542.5	13491.2	13810.3	14499.3	15637.1	15574.2	14746.3	17284.2	17566.2	16369.6	16224.2	13628.3	13871.5	13716.6	13356.8	11327.9	14285.6	13916.6	12655.4	12538.4	12722.5	14762.7	17123.3	12619.3	11275	18869.3	13265.4	11051.3	14400	11263.7	14027.2	12021.3	13108.6	13917.3	11954.4	12083.7	11890.4	16406.6	11937.2	11117.8	17712.9	13872.4	12805.8	14425.9	13527.6
FBgn0038765	46.3137	56.3302	53.4155	56.3092	41.0033	45.7632	51.4387	57.7738	56.0008	56.8555	44.9407	52.5466	32.4904	64.5813	38.3382	47.1567	59.0952	40.1236	40.2226	24.6058	49.705	74.9969	49.1155	67.0385	58.3643	48.2818	57.2573	38.5403	42.6852	48.8677	54.5981	62.5699	54.0638	34.9348	57.4416	38.5258	57.5969	46.4623	65.7867	42.3924	38.1642	51.4907	40.9166	59.1373	42.1037	27.8442	32.9637	53.8802	40.4721
FBgn0054008	26.465	22.0753	26.2038	27.7792	29.6135	25.424	21.6043	30.3557	28.0004	24.2162	21.0361	17.5155	19.4942	32.2906	19.8791	26.6925	23.7822	27.8409	19.6208	26.1437	23.3309	35.1548	35.0825	17.8769	27.3583	24.5241	37.8908	22.9158	32.5221	28.0537	29.249	24.7919	25.0295	28.1732	31.912	27.3409	35.1981	27.8774	34.4597	31.3335	22.4495	37.7598	15.2248	28.0652	28.3955	21.8776	17.0923	25.9423	22.4845
FBgn0039417	117.99	139.303	123.964	117.874	104.786	105.51	134.769	109.672	110.835	121.081	114.742	111.546	168.022	149.793	139.863	129.014	149.9	144.936	94.1796	113.802	126.798	146.478	116.942	146.367	96.6659	109.592	149.879	117.704	129.072	141.173	90.6718	119.237	128.151	118.328	119.989	114.335	74.6627	68.7642	98.1579	91.2358	113.37	96.9741	100.864	107.249	116.52	85.5215	86.6824	116.74	82.7429
FBgn0039385	155.482	122.556	141.097	157.666	128.705	143.646	155.345	146.883	151.669	168.461	181.675	150.265	133.675	136.338	156.193	135.242	153.503	140.023	138.326	156.862	157.23	142.963	123.958	117.317	147.735	111.891	138.091	126.037	131.105	169.227	140.395	110.973	146.172	132.978	130.201	154.103	131.193	138.458	103.379	124.412	132.452	136.45	157.957	137.319	143.936	125.299	109.879	139.689	151.995
FBgn0027574	241.493	228.365	229.787	218.48	214.128	235.172	231.474	198.781	163.336	226.369	214.185	218.483	261.78	230.519	238.549	210.871	226.292	235.829	230.544	235.293	261.712	210.929	166.057	227.931	213.395	208.455	236.607	191.66	167.692	258.818	189.143	165.279	269.318	155.516	211.896	196.357	242.12	189.102	229.731	229.472	227.863	258.312	246.451	195.454	220.31	207.837	208.77	204.545	210.455
FBgn0039137	728.89	707.172	695.409	590.871	779.063	802.127	695.452	809.812	807.345	797.029	764.948	746.715	678.585	680.794	728.425	758.067	658.696	655.08	877.048	727.41	736.445	881.213	961.261	727.368	785.182	848.38	737.608	778.097	811.019	652.475	725.374	832.298	732.865	796.739	770.993	750.631	831.956	776.385	763.334	744.632	873.286	712.288	872.569	812.887	705.971	862.176	879.033	830.154	795.951
FBgn0038488	782.922	777.965	760.918	719.256	734.643	723.313	782.897	742.246	740.844	779.13	775.466	818.621	802.977	731.921	744.045	728.705	722.836	752.523	775.02	665.895	695.869	762.859	748.427	764.239	768.767	748.751	768.763	729.14	730.73	790.029	800.447	772.09	762.9	803.5	746.74	722.047	710.362	682.996	681.884	693.945	703.792	657.364	697.485	718.669	665.826	748.81	659.274	650.553	708.711
FBgn0039265	226.055	239.023	209.631	216.978	232.352	228.816	207.812	255.576	221.67	236.898	242.871	192.671	212.58	224.24	211.57	191.296	232.778	245.655	242.316	236.831	213.021	296.472	270.135	243.573	220.69	223.016	192.822	240.616	230.703	170.132	242.766	259.724	239.282	243.417	228.49	270.923	229.321	198.394	174.387	191.687	225.618	210.254	235.984	201.468	197.789	196.898	190.457	234.478	206.857
FBgn0038916	12.1298	11.4183	13.1019	11.2618	17.0847	12.712	14.4028	11.7506	8.16678	10.5288	18.1675	16.5937	6.49808	13.4544	18.4591	7.118	12.2515	18.8335	9.81038	24.6058	29.4172	10.5464	8.18592	17.8769	20.9747	8.43015	12.6303	9.37466	11.1795	10.8595	11.6996	8.26396	10.0118	10.1424	7.65887	11.1849	15.9992	16.2618	16.7077	18.4315	16.8371	16.3054	22.8371	15.0349	19.5831	10.9388	18.3132	13.9689	24.2832
FBgn0037680	336.326	296.114	333.595	321.338	308.664	326.698	308.632	285.931	296.338	324.287	292.593	318.967	286.844	261.016	299.606	277.602	276.739	291.511	351.212	299.883	335.762	376.156	316.912	294.969	295.469	311.149	298.075	293.739	299.813	285.967	325.638	328.197	317.374	280.605	288.484	340.518	349.848	345.215	284.031	383.375	404.091	326.108	372.055	389.905	345.642	373.908	324.754	333.259	330.972
FBgn0010051	4783.55	4987.5	4635.05	5570.85	6152.78	5453.45	5727.19	5647.14	5981.59	5498.13	5650.1	6707.53	5739.66	5611.39	5720.91	5794.94	5161.47	4990.89	5223.05	5231.81	5069.91	5132.6	6276.26	6139.61	6043.44	5728.67	6110.53	6807.05	6851.99	6319.32	5249.21	5761.16	5716.74	4885.24	6081.15	5315.31	4794.41	5276.26	5695.25	5077.87	5804.32	5426.26	5823.47	6279.58	6044.33	5726.96	6976.1	6977.48	4922.3
FBgn0039065	216.131	229.127	230.795	259.773	211.851	214.833	201.64	210.532	236.837	214.787	218.01	242.452	233.003	230.519	211.57	217.099	226.292	198.162	240.354	226.066	185.633	181.633	189.446	157.54	176.917	211.52	189.454	164.577	174.806	219.905	214.492	165.279	177.209	209.609	200.407	187.658	230.388	234.635	179.608	224.864	278.374	232.566	189.358	241.561	225.206	248.609	203.887	236.474	206.857
FBgn0027784	108.065	92.8686	93.729	105.11	84.2846	87.7128	92.5897	95.9632	88.6679	124.24	95.6185	89.4215	101.184	110.326	104.365	97.8725	90.0842	124.465	91.2365	75.3553	84.1941	90.2306	77.1815	127.373	75.6912	72.0395	105.252	87.4968	67.0768	92.3057	84.822	95.6258	108.128	102.551	79.1417	90.722	101.328	86.4199	83.5386	109.667	95.4104	92.6832	78.9785	82.1908	80.2908	86.5159	75.6945	83.8136	91.7367
FBgn0003507	2657.53	2617.83	2211.2	3332.75	3215.34	2402.57	2801.35	2830.92	2815.21	2875.41	2794.93	3371.28	2876.79	2793.14	2134.87	2588.28	2120.94	2147.84	1994.45	2126.87	2008.49	1550.33	2033.62	1905.01	2185.93	2442.44	2300.4	2500.95	2410.7	2833.42	2235.6	1924.32	1913.26	2087.07	2443.18	1984.7	2073.49	2363.07	2342.21	1940.83	1852.09	2169.47	2119.1	1938.5	2897.32	2479.13	2626.11	2969.4	2431.02
FBgn0263986	321.991	339.503	388.018	345.363	404.338	345.766	445.459	501.359	421.173	410.623	563.193	402.858	437.228	407.221	428.11	376.364	371.868	401.236	300.198	359.86	345.906	285.926	297.032	369.829	541.694	399.283	413.431	494.774	487.831	454.289	519.657	396.67	426.503	312.159	473.574	355.431	226.121	282.026	282.987	190.766	268.272	230.85	444.373	339.789	273.184	323.192	335.742	352.217	357.953
FBgn0285955	4300.56	4141.03	4122.06	5621.91	5696.05	4625.9	4570.85	5015.55	4869.74	4709.53	5030.49	5822.54	4752.88	4837.32	4433.74	4535.06	4135.95	4201.52	4096.81	4495.18	4353.75	3912.73	4352.57	4422.31	4461.22	4413.57	4908.97	4609.21	4269.54	5307.58	4252.8	3481.49	4429.23	3646.74	4176.64	4122.26	3945.39	4823.25	4735.6	4269.65	4473.07	5049.52	4478.94	4137.61	5459.77	4861.8	5067.87	5792.12	4721.74
FBgn0027579	1583.49	1568.87	1420.05	2105.21	1996.63	1543.24	1839.45	1919.26	1978.7	2026.79	1880.82	2083.43	1256.91	1225.25	1099.03	1437.84	1285.68	1272.49	1366.59	1477.89	1465.79	1190.58	1312.09	1385.46	1491.03	1784.89	1828.02	1958.26	2081.41	1904.03	1510.22	1250.22	1315.55	1501.07	1479.44	1810.71	1177.54	1311.63	1332.44	1021.1	1027.07	1089.03	1589.08	1968.57	1827.1	1829.76	2064.51	2213.08	1343.67
FBgn0038385	71.676	73.077	67.5252	100.606	125.288	95.34	104.935	107.714	117.835	84.2303	100.399	93.109	107.682	99.5628	89.4558	111.219	103.056	94.9866	78.483	107.65	101.439	83.1997	122.789	105.027	89.3703	61.3102	119.567	107.288	111.795	125.789	75.0723	68.4728	112.132	94.662	66.3769	90.722	94.9283	76.6628	106.512	87.5495	98.7779	102.981	118.943	104.242	92.0406	92.4826	92.7868	132.705	74.6485
FBgn0015351	63.957	73.8382	76.5958	54.8076	45.5593	64.8312	65.8416	57.7738	54.8341	67.3843	71.7139	62.6872	72.4072	94.181	85.196	73.8492	72.0674	67.9645	54.9381	76.8932	59.8488	53.904	52.6238	72.625	61.1001	38.3189	64.8354	52.0815	43.7015	50.6777	59.4729	70.8339	64.0756	91.2812	61.271	90.722	60.7968	66.9057	63.6982	60.8239	34.7968	73.8033	79.93	52.121	64.6243	69.6105	47.6143	46.8957	81.8435
FBgn0038324	144.455	135.497	133.035	118.625	110.481	143.646	132.712	124.361	121.335	123.187	132.91	101.406	122.535	128.266	149.803	134.352	139.09	120.371	124.592	124.567	117.669	128.901	130.975	140.781	151.382	124.92	136.407	138.537	125.007	120.359	164.769	204.238	153.181	125.089	135.307	146.646	162.125	153.79	136.794	139.158	117.86	120.145	115.137	106.247	133.165	143.199	120.867	102.771	128.611
FBgn0259146	1032.13	1091.59	1020.94	976.776	953.327	976.281	1043.18	1055.6	1016.18	1052.88	1120.65	1215.95	1019.27	1100.57	1032.29	1105.07	1186.95	1045.67	1181.17	1078.04	1132.06	1080.42	1126.15	1144.12	1180.97	1163.36	1201.56	1277.04	1323.24	1167.4	1113.41	1352.93	1145.35	1236.24	1364.56	1078.72	1256.47	1168.06	1169.54	1181.46	1181.97	1123.36	1085.72	1255.92	1163.24	1249.01	1399.13	1244.23	1028.89
FBgn0004606	1211.88	1297.12	1048.15	1457.28	1398.67	1346.2	1569.91	1457.07	1506.19	1168.7	1254.51	1670.43	1450.93	1404.64	1250.25	1251.88	1204.97	1208.62	1235.13	1367.16	1249.72	958.554	1275.83	1267.03	1428.1	1285.21	1639.41	1407.24	1217.54	1466.03	1203.11	1061.33	1264.49	1252.02	1346.69	1030.25	1113.54	1188.04	1226.97	1223.85	1144.93	1380.81	1127.58	1220.83	1331.65	1380.28	1369.83	1561.53	1131.42
FBgn0037553	92.6274	100.481	56.439	98.3533	66.0609	66.1024	82.302	77.3581	70.001	107.394	84.1443	89.4215	108.611	91.4901	73.1265	96.093	85.7602	105.632	91.2365	79.9689	93.3236	72.6532	59.6403	93.8539	77.5151	69.7403	100.2	101.038	90.452	94.1157	97.4965	88.5424	102.12	82.2658	58.718	91.9647	53.3305	72.0166	109.644	48.8434	65.1036	87.5342	88.4939	45.1047	98.8947	83.5326	76.9153	92.7936	71.051
FBgn0038467	370.51	363.862	356.775	382.152	412.311	364.834	356.985	397.562	313.838	433.786	413.072	327.264	281.274	289.719	293.926	278.492	323.582	362.75	290.387	296.808	354.021	455.84	444.379	515.079	341.978	277.429	341.018	274.99	398.395	345.694	345.138	289.238	312.369	342.586	307.631	264.709	322.116	290.389	334.154	397.198	367.05	426.515	483.386	317.738	307.455	328.164	349.171	434.035	336.368
FBgn0037939	12.1298	9.89584	10.0784	7.50789	10.2508	15.2544	20.5755	7.83373	8.16678	22.1105	13.3866	7.37497	28.7772	32.2906	31.9485	27.5822	19.4582	16.377	14.7156	15.3786	27.3884	21.0929	7.0165	20.1115	5.47165	19.9258	10.1042	17.7077	10.1631	5.42975	24.3741	11.8057	28.0331	15.777	14.0413	31.0692	18.1324	20.4434	22.9731	20.2746	8.97981	12.0145	10.467	20.0465	14.6873	9.94436	9.76703	6.98447	22.4845
FBgn0003279	2333.33	2291.27	2387.57	2379.25	2914.65	2636.47	2659.38	2337.39	2279.7	2263.69	2644.81	2144.27	2274.33	2511.49	2090.85	2566.93	2750.81	2665.36	2043.5	2597.45	2300.63	1598.37	2309.6	2462.55	2432.15	1788.72	1881.07	3130.1	2977.8	2287.73	2485.19	2637.38	2077.45	2505.16	2533.81	2245.68	1752.44	1569.5	2070.71	2086.44	1460.34	1530.13	1998.25	1641.81	1108.4	2365.76	2197.58	2251.99	2370.76
FBgn0004597	60.6489	69.2709	76.5958	69.0726	80.8677	68.6448	100.82	71.4828	60.6675	77.913	83.1881	63.6091	87.2599	99.5628	74.5465	73.8492	89.3635	78.6096	78.483	64.5903	81.151	56.2477	60.8097	74.8596	59.2763	65.9085	63.9934	55.2063	64.0278	60.6322	79.9472	73.195	65.0768	90.1543	65.1004	91.9647	66.1298	72.0166	79.3617	71.8828	68.471	48.058	80.8816	61.142	67.5617	53.6995	65.9274	58.8691	69.2522
FBgn0011715	134.53	167.468	153.192	144.902	133.261	165.256	182.093	147.862	144.669	133.716	171.157	190.827	181.018	164.144	177.492	169.942	186.654	164.589	108.895	126.105	169.403	99.6052	132.144	150.837	163.238	150.21	176.824	140.62	158.545	162.892	168.669	148.751	177.209	144.247	135.307	181.444	117.327	131.024	157.679	125.334	138.065	151.898	157.005	130.303	130.228	147.177	129.413	171.618	168.184
FBgn0039290	802.771	762.741	781.075	905.451	952.188	865.687	836.394	852.898	964.847	928.639	890.208	856.418	731.498	811.751	795.872	884.411	763.193	745.153	762.266	690.501	662.395	754.656	841.98	683.793	860.874	816.958	750.239	966.632	951.271	707.677	703.925	868.896	766.905	786.596	830.988	669.851	818.09	805.192	850.005	928.025	886.756	774.935	844.974	965.241	826.407	912.892	935.193	888.025	710.51
FBgn0003862	8117.03	9057.74	7991.16	9188.15	9199.55	8297.12	8170.53	8013.91	8188.95	7593.36	8095.06	8772.52	9231.92	8972.31	9101.06	9224.93	8471.52	8293.31	8643.92	8109.16	8246.97	7963.73	8266.61	8337.35	8312.35	9109.16	9355.67	8535.11	8020.76	9320.16	8224.81	7936.94	8920.52	8410.27	8229.46	8187.35	8507.28	8687.99	8955.34	8335.64	8502.75	9003.15	8687.63	8243.14	9442	8402.99	8131.05	8729.58	8125.89
FBgn0267687	212.823	195.633	174.356	186.946	159.457	208.477	209.87	190.947	213.503	189.518	175.938	165.937	168.95	194.641	185.301	229.555	163.593	162.132	183.454	173.779	188.676	235.537	197.632	192.177	191.508	165.538	180.192	157.286	180.904	123.979	167.694	224.307	162.191	161.151	208.066	252.282	141.859	159.83	136.794	148.373	123.472	132.159	147.49	182.424	144.915	171.043	151.389	133.703	140.303
FBgn0037614	597.668	623.438	590.594	679.464	621.884	643.227	566.855	544.445	563.508	635.939	566.062	633.325	647.951	677.206	589.272	633.502	568.612	566.644	673.973	745.864	833.826	604.662	677.093	737.423	640.184	731.124	730.03	721.849	728.698	922.152	594.729	705.978	708.836	699.823	797.799	698.435	561.037	586.354	657.867	530.827	558.993	599.008	428.196	551.28	551.265	542.962	544.512	608.646	526.137
FBgn0026616	2156.9	2239.5	2289.81	1920.52	2118.51	1798.75	1855.91	1889.89	1918.03	1754.1	1746.95	1728.51	1696.93	1716.79	1834.55	2135.4	2190.13	1984.07	2486.93	2194.53	2053.12	2477.24	2121.32	1951.94	2096.56	2032.43	1819.6	2022.84	2153.57	1806.3	1961.63	2390.64	1916.26	2319.22	2069.17	2232.01	2304.94	2153.06	2236.75	2063.4	2083.32	1721.51	1877.4	2052.77	1813.4	1924.23	1910.67	1687.25	2012.81
FBgn0051155	34.1839	38.0609	33.2587	34.5363	28.4745	40.6784	34.9783	38.1895	19.8336	32.6392	35.3788	29.4999	45.4866	36.7754	45.4378	32.9207	41.7991	34.3917	33.3553	36.9087	45.6474	41.0139	29.2354	35.7539	27.3583	40.618	44.627	39.5819	25.4079	38.0082	39.9736	33.0558	36.0425	34.9348	26.8061	32.3119	28.7985	27.4128	22.9731	39.6277	34.7968	38.618	41.8681	24.0559	37.2079	19.8887	29.3011	36.9179	37.7739
FBgn0003134	1581.28	1651.08	1469.43	1722.31	1512.57	1506.37	1516.41	1448.26	1330.02	1431.92	1341.53	1357.92	1241.13	1210.9	1220.43	1203.83	1400.99	1371.57	1374.43	1351.78	1625.05	1305.41	1252.45	1462.56	1377.94	1576.44	1460.9	1231.21	1172.83	1650.64	1352.28	1254.94	1536.81	1654.33	1331.37	1345.92	1518.85	1580.65	1575.75	1399.87	1369.42	1542.15	1548.17	1280.97	1494.19	1338.51	1239.19	1419.84	1772.68
FBgn0038805	121.298	127.885	91.7133	117.874	97.9524	120.764	145.057	160.592	113.168	112.658	168.289	141.968	150.384	129.163	144.123	132.573	156.386	140.842	128.516	149.173	158.244	145.306	116.942	164.244	126.76	127.985	129.671	149.995	110.778	133.029	134.545	139.307	138.163	134.105	165.942	140.433	116.26	116.156	152.458	148.373	131.33	117.57	123.701	135.314	117.499	149.165	145.285	114.745	150.196
FBgn0039055	602.078	588.422	527.1	562.341	535.321	634.329	599.776	559.133	621.842	589.612	594.747	612.122	583.899	614.419	668.078	621.045	637.076	590.391	592.547	641.289	572.114	549.586	594.064	532.956	590.027	600.84	596.149	617.686	603.691	601.797	573.28	671.741	602.711	632.207	606.328	605.227	507.706	608.656	619.23	582.435	609.504	644.492	588.057	641.489	571.827	621.523	589.684	576.717	606.182
FBgn0039755	8.82166	8.3734	4.03136	9.76026	2.27796	8.8984	4.1151	11.7506	5.83342	4.21152	0.956185	5.53123	6.49808	6.27873	5.67973	14.236	5.04472	9.00735	18.6397	9.22718	6.08632	5.85913	10.5248	11.1731	6.3836	4.59826	3.36807	19.791	7.1142	4.52479	6.82476	12.9862	4.00472	2.25386	1.27648	12.4277	15.9992	19.9788	16.7077	5.52944	15.7147	15.4472	21.8856	12.0279	5.87493	12.9277	13.4297	10.9756	9.89317
FBgn0039620	1237.24	1197.4	1324.3	1543.62	1500.04	1292.81	1343.58	1548.14	1393.02	1495.09	1596.83	1352.38	1062.9	1008.19	1165.76	1018.76	1057.23	1194.7	1015.37	1333.33	1299.43	1226.9	1429.03	1517.3	1367	1400.17	1485.32	1119.75	1350.68	1649.74	1276.23	945.633	1297.53	832.8	1134.79	1207.97	968.482	1179.21	1230.11	856.142	1190.95	942.28	1076.2	962.234	1256.26	1093.88	1174.49	1525.61	992.015
FBgn0021776	216.131	209.335	233.819	226.738	202.739	202.121	237.647	231.095	269.504	224.263	221.835	241.53	231.146	251.149	245.648	315.861	248.632	232.553	219.752	247.596	227.223	205.07	228.036	218.992	235.281	228.38	258.5	218.742	257.128	240.719	206.693	226.668	219.259	205.101	243.808	222.455	229.321	250.896	258.97	190.766	199.801	263.461	189.358	242.563	244.789	225.737	234.409	211.53	178.077
FBgn0039616	36.3894	54.8077	42.3292	60.8139	59.227	64.8312	65.8416	62.6699	70.001	64.2256	79.3634	84.8121	59.411	54.7147	71.7066	47.1567	53.3299	49.131	60.8243	50.7495	63.9064	74.9969	71.3345	60.3346	68.3957	63.6093	90.938	90.6217	86.3867	98.6404	70.1975	60.2088	68.0803	39.4425	94.4595	52.1962	61.8634	79.9152	87.7156	73.7259	111.125	78.0942	67.5599	96.2234	108.686	95.4659	70.811	104.767	57.5603
FBgn0267383	63.957	41.867	48.3763	43.5458	34.1694	45.7632	68.9279	47.9816	58.3342	50.5382	52.5902	48.8592	37.1319	45.7451	34.7884	36.4797	35.313	40.9425	47.0898	50.7495	34.4892	43.3576	42.099	52.5135	45.5971	49.8145	45.469	48.9566	44.7178	37.1033	36.0737	50.7643	36.0425	25.9194	38.2944	38.5258	43.731	45.0684	56.3886	38.7061	37.0417	34.3271	44.7227	57.1326	35.2496	49.7218	45.1725	35.9201	42.2708
FBgn0286034	585.538	543.51	533.147	562.341	460.148	472.886	465.006	510.172	590.342	522.228	552.675	465.545	478.073	541.765	516.856	542.747	448.259	512.6	573.907	532.101	554.87	406.624	399.941	395.527	494.273	469.789	513.631	462.483	422.787	513.111	431.91	492.296	457.54	425.979	500.38	570.43	559.97	627.706	439.622	582.435	563.483	575.838	415.826	535.243	647.222	524.068	493.235	495.897	464.979
FBgn0037566	113.579	138.542	135.05	94.5994	109.342	114.408	106.993	101.839	102.668	98.9706	136.734	127.218	154.097	135.441	176.782	141.47	174.403	162.132	151.08	112.264	128.827	114.839	120.45	112.848	148.647	121.854	118.725	144.786	109.762	102.26	161.844	184.168	136.161	171.293	127.648	124.277	133.326	112.903	130.529	131.785	124.595	108.13	152.248	121.282	126.311	106.405	128.192	104.767	125.014
FBgn0038811	72.7787	89.0625	60.4703	66.8202	58.088	83.8992	77.1581	89.1087	85.1679	76.8602	85.1005	74.6715	96.5429	90.5932	83.0661	62.2825	89.3635	90.8923	68.6727	55.3631	73.0359	76.1687	58.4709	59.2173	67.4837	53.6464	99.3582	64.581	48.7831	81.4462	52.6481	53.1254	58.0685	69.8696	54.8886	79.5371	75.7293	72.9458	68.9194	76.4906	84.1857	90.1087	57.0929	69.1606	85.1865	83.5326	81.7989	84.8114	52.164
FBgn0038321	259.136	251.202	264.054	258.271	287.023	258.054	242.791	271.243	245.004	237.951	234.265	201.89	235.787	200.919	233.579	327.428	344.482	343.098	302.16	304.497	289.1	281.238	302.879	250.277	239.841	218.418	261.026	334.363	261.193	228.049	277.865	299.864	248.293	398.933	266.784	367.859	310.384	277.38	254.793	266.335	280.619	225.701	273.094	258.6	228.143	202.865	230.746	249.445	272.512
FBgn0262974	22.0542	35.7773	33.2587	27.0284	33.0305	31.78	44.2373	31.3349	45.5007	32.6392	25.817	31.3436	35.2753	48.4359	39.0482	43.5977	38.9164	22.1089	43.1657	36.9087	32.4604	30.4675	56.132	31.2846	44.6852	45.9826	33.6807	48.9566	60.9789	38.9132	43.8734	53.1254	30.0354	31.554	35.7414	43.4968	43.731	55.2901	27.1501	51.6081	46.0215	44.6253	34.2557	74.1722	28.3955	38.783	54.9395	31.929	62.9565
FBgn0037220	517.17	532.853	525.084	488.013	379.281	388.987	516.445	464.149	504.007	511.699	503.909	515.326	534.699	596.48	475.677	495.591	548.433	486.397	547.419	492.116	454.445	513.26	551.965	558.654	408.55	491.248	468.162	378.111	449.211	461.529	542.081	587.921	515.608	454.152	536.121	499.592	586.636	530.6	446.932	554.788	550.013	541.51	532.867	495.15	488.599	607.6	467.596	386.141	510.847
FBgn0266407	38.5948	55.5689	53.4155	58.5615	50.1152	50.848	55.5538	63.6491	60.6675	53.6968	44.9407	45.1717	74.2638	39.4663	48.9877	64.062	41.7991	49.9498	51.995	52.2874	62.892	58.5913	53.7932	61.4519	63.836	54.4128	73.2556	66.6643	71.142	44.343	54.5981	57.8477	53.0626	45.0771	51.0592	70.8377	49.0641	61.3302	58.477	55.2944	53.8788	66.9379	53.2867	61.142	47.9786	46.7385	67.1483	54.8779	46.7677
FBgn0266738	83.8058	79.1667	89.6977	63.0663	54.6711	71.1872	67.8991	79.3166	77.0011	81.0717	68.8453	79.2809	58.4827	54.7147	58.9272	107.66	69.9053	91.7112	58.8623	55.3631	87.2373	84.3715	106.417	62.5693	61.1001	61.3102	59.7833	58.3312	65.0441	47.0578	57.523	85.0007	68.0803	83.3927	66.3769	89.4792	97.0615	87.3491	56.3886	71.8828	112.248	55.7816	67.5599	113.263	51.8952	58.6717	83.0197	46.8957	69.2522
FBgn0037705	12820.1	12767.2	12183.8	12767.2	12951.4	13071.7	11789.8	11420.6	12690	11586.9	11132.9	11684.7	12035.4	11698.2	10668.7	12481.4	11282.1	11020.1	13247	11878.5	11757.8	12296	13495.1	11729.5	11150.3	13188.6	12568	11636	11861.4	11569	11401.2	12673.4	12265.5	12587.8	13358.4	11653.4	13772.1	13374.6	12379.4	12726.9	12748	12292.5	11872.5	12632.3	13004.2	11938.2	13399.1	12465.3	11665.8
FBgn0039531	73.8814	73.8382	61.4782	64.5678	68.3389	57.204	76.1293	66.5867	54.8341	76.8602	54.5025	63.6091	77.0487	50.2299	69.5767	63.1722	67.0227	80.2473	68.6727	61.5146	64.9208	69.1377	61.9791	56.9827	54.7165	47.5154	66.5195	58.3312	68.0931	66.9669	62.3978	56.6671	70.0827	63.108	58.718	67.1094	50.1307	63.1887	73.0963	76.4906	60.6137	69.5124	49.4805	45.1047	53.8536	52.7051	70.811	57.8713	77.3466
FBgn0037279	592.154	522.196	577.492	515.792	529.626	542.802	493.812	512.13	502.841	565.396	523.989	525.466	557.907	482.566	553.774	477.796	459.79	496.223	612.168	507.495	567.042	591.772	511.035	530.721	523.455	547.96	512.789	451.025	549.826	599.987	544.031	527.713	512.605	511.626	565.48	541.846	561.037	586.819	496.011	550.18	609.504	545.801	526.206	563.308	555.181	465.396	533.524	563.746	542.326
FBgn0037621	200.693	196.394	177.38	159.918	151.485	163.985	175.92	185.072	199.503	183.201	192.193	171.468	194.014	194.641	182.461	181.509	189.537	193.249	153.042	155.324	142.014	167.571	166.057	215.64	189.684	199.258	181.034	166.661	161.594	140.269	219.367	180.626	187.221	233.274	142.966	167.773	181.324	181.203	280.899	206.433	178.474	157.905	211.244	176.41	157.644	218.776	197.782	166.629	223.945
FBgn0000024	13204.9	14339.8	13398.2	12409.8	11930.8	12078.9	12374.1	12080.6	12819.5	12246	11998.2	12411.1	10961.3	10713.3	11149.3	11353.2	12448.2	11314.9	14982.4	11498.6	12497.2	15200.9	13622.5	11008.8	13485.8	15099.9	14323.6	12111	11740.5	12541.8	11922.9	12861.1	12289.5	13416.1	14304.2	12207.7	15294.1	13870.4	12456.7	14536.9	14328.4	13863	13736.5	13516.4	14852.8	14409.4	13314.9	12421.4	12551.7
FBgn0264712	377.126	379.087	380.963	366.385	363.335	343.224	328.179	330.975	312.671	341.133	337.533	369.67	367.606	357.888	373.442	316.751	368.264	387.316	270.766	312.186	375.323	378.5	294.693	315.081	338.331	311.149	389.013	318.738	296.764	416.281	335.388	323.475	339.4	378.648	348.479	282.108	364.781	335.922	319.535	367.708	300.824	369.017	353.024	289.673	348.579	350.042	311.324	343.237	374.142
FBgn0011785	1729.05	1640.43	1632.7	1639.72	1978.41	1988.16	1922.78	1887.93	1984.53	1638.28	1884.64	2060.38	2251.12	2280.08	2067.42	2257.3	2012.84	1889.09	1683.46	2059.2	1716.34	1709.69	2123.66	2053.61	1770.99	1831.64	1824.65	1960.35	2054.99	1893.17	1955.78	1920.78	1916.26	1946.21	1813.88	1773.43	1788.7	1852.92	2093.69	1811.81	1959.84	1764.41	1857.42	1983.61	1782.06	1751.2	1919.22	2343.79	1890.5
FBgn0038956	41.9029	38.0609	73.5722	54.0568	35.3084	61.0176	37.0359	34.2726	40.8339	49.4853	53.5464	32.2655	29.7055	35.8785	51.8275	48.9362	35.313	42.5802	46.1088	47.6738	65.9351	74.9969	53.7932	45.8096	43.7732	68.2076	49.6791	38.5403	30.4894	29.8636	63.3728	41.3198	43.0508	51.8387	54.8886	54.6817	72.5295	50.6439	44.902	62.667	60.6137	51.4907	49.4805	75.1745	69.52	64.6383	47.6143	38.9135	26.082
FBgn0037921	69.4706	77.6443	91.7133	70.5742	75.1728	82.628	83.3307	75.3997	59.5009	66.3314	81.2757	70.0622	96.5429	97.7689	111.465	70.2902	76.3914	83.5227	79.4641	84.5825	57.8201	85.5433	78.351	54.7481	47.421	73.5722	70.7296	92.705	89.4357	78.7314	81.8971	92.0841	97.1146	74.3773	61.271	65.8666	69.3297	65.5119	62.654	57.1376	69.5935	66.9379	71.3661	89.2071	58.7493	94.4714	72.0318	85.8091	86.3404
FBgn0267339	9.92437	10.6571	17.1333	6.00631	9.11185	15.2544	15.4316	14.6883	15.1669	14.7403	18.1675	17.5155	14.8528	26.0119	22.009	8.8975	10.0894	10.645	5.88623	10.765	17.2446	10.5464	5.84709	25.6981	11.8553	11.4957	23.5765	10.4163	20.3263	26.2438	15.5994	27.153	12.0142	7.8885	12.7648	11.1849	9.59949	8.82784	2.08847	9.21574	13.4697	10.2981	15.2248	17.0396	24.4789	20.8832	14.6505	9.97781	14.3901
FBgn0263663	1033.24	951.523	1038.07	909.956	858.792	886.026	873.43	913.609	1062.85	947.591	987.739	895.137	801.12	899.653	997.503	975.166	743.015	832.77	1247.88	967.316	1075.25	1465.95	1191.64	1018.98	1063.32	1250.73	1033.16	930.175	1145.39	980.07	889.168	1186.47	925.091	928.589	1151.38	1035.22	1247.93	1192.22	840.607	1184.22	1098.9	997.203	1147.57	1323.07	1282.69	1068.02	1159.83	786.251	970.43
FBgn0266566	37.4921	46.4343	37.29	54.0568	38.7254	39.4072	41.151	47.9816	49.0007	55.8026	57.3711	106.937	52.9129	82.5205	46.8578	38.2592	40.3577	79.4284	58.8623	66.1281	72.0215	46.873	54.9626	46.9269	45.5971	52.88	54.7312	66.6643	41.6689	57.9173	66.2977	38.9586	49.0579	43.9502	39.5709	36.0402	34.1315	51.1085	48.0347	48.8434	32.5518	43.7671	39.0135	31.0721	49.9369	37.7886	37.8472	61.8624	50.3652
FBgn0053189	259.136	245.112	242.889	247.76	219.823	211.019	212.956	243.825	253.17	213.734	220.879	243.374	257.138	200.919	291.796	251.799	201.068	189.154	152.061	158.4	168.388	182.805	148.516	199.998	157.766	165.538	149.879	169.786	156.512	164.702	119.921	140.487	150.177	104.804	160.836	157.831	232.521	259.724	254.793	188.001	240.21	211.112	165.569	201.468	263.393	193.915	236.85	184.589	180.775
FBgn0039491	39.6975	27.4039	25.196	26.2776	27.3356	33.0512	30.8632	30.3557	30.3338	42.1152	30.5979	32.2655	29.7055	32.2906	26.2688	32.031	20.8995	22.1089	19.6208	35.3709	29.4172	35.1548	22.2189	23.4635	30.0941	19.1594	15.1563	32.2905	47.7668	39.8182	27.299	20.0696	13.0154	11.2693	29.359	24.8553	44.7976	33.4529	40.7251	37.7845	41.5316	47.1998	21.8856	39.0908	57.7702	28.8386	47.6143	49.889	21.5851
FBgn0014006	1549.3	1426.52	1567.19	1550.38	1571.79	1487.3	1769.49	1829.18	1790.86	1772	1693.4	1586.54	1379.45	1564.3	1483.83	1534.82	1417.57	1405.97	1944.42	1720.87	1607.8	2521.77	2256.98	1645.79	2081.96	2666.23	1902.96	2112.42	2317.2	1708.56	1774.44	2187.59	1602.89	1814.36	2383.19	1721.23	1802.57	1639.65	1422.25	2239.42	2239.34	1647.7	1900.24	2271.27	1971.04	1945.12	2121.89	1436.8	1658.46
FBgn0037708	76.0868	76.883	66.5174	57.06	42.1423	85.1704	68.9279	63.6491	57.1675	60.0141	76.4948	61.7654	78.9053	88.7992	90.1657	82.7467	66.302	70.4211	83.3882	81.5068	74.0502	100.777	50.2849	72.625	69.3076	65.1421	72.4136	76.0389	82.3215	68.7768	63.3728	79.0979	81.0957	76.6312	77.8652	62.1383	85.3288	75.2689	93.9809	79.2554	59.4912	76.3779	58.996	73.1699	81.2699	82.5382	64.7066	84.8114	81.8435
FBgn0000412	419.029	480.329	411.198	451.224	449.898	477.971	459.862	453.377	383.839	391.671	430.283	424.982	444.654	409.912	462.188	363.018	532.578	497.042	429.695	502.881	418.942	433.576	347.317	385.471	429.525	476.687	514.473	389.569	384.167	563.789	461.159	454.518	503.594	505.991	388.05	395.2	372.247	402.364	397.853	410.1	390.622	477.147	404.408	330.768	384.808	406.724	327.195	437.028	461.382
FBgn0038156	1157.84	1199.68	1123.74	1184.74	1164.04	1225.44	1172.8	1075.18	1205.18	1160.27	1031.72	1136.67	1217	1138.24	1089.09	1209.17	1152.36	1044.85	1243.96	1064.2	1145.24	1156.59	1250.11	1212.28	1155.43	1098.22	1128.31	1191.62	1262.26	1182.78	1098.79	1115.63	1131.33	1215.96	1217.76	1176.9	1134.87	1088.61	1232.19	1158.42	1097.78	1095.04	1039.09	1067.48	1126.03	1105.81	1117.1	1242.24	1054.07
FBgn0038330	261.342	332.652	329.563	294.309	324.61	284.749	312.747	304.536	273.004	281.119	313.629	294.999	298.912	350.712	305.286	319.42	373.309	348.011	362.003	316.8	282	329.283	361.35	291.617	325.563	353.3	260.184	352.071	317.09	291.397	329.538	311.669	308.364	382.029	321.673	310.692	315.717	271.34	295.518	366.786	376.029	326.966	328.284	339.789	248.706	381.863	330.858	280.376	319.28
FBgn0262993	110.271	99.7196	92.7212	96.8518	74.0338	81.3568	59.6689	53.8569	79.3345	73.7015	80.3195	81.1246	96.5429	84.3144	90.8757	88.975	82.1568	83.5227	100.066	75.3553	81.151	104.293	79.5204	69.2731	76.6032	87.367	74.9397	62.4977	55.8973	49.7727	87.7469	74.3756	72.085	47.331	75.3123	85.7509	117.327	69.6935	65.7867	92.1574	75.2059	102.123	70.4145	84.1955	95.9572	70.605	59.823	42.9046	80.9441
FBgn0039054	13012	13522.3	12833.8	12672.6	13204.2	12138.7	12713.6	11875	12421.7	10940.5	10847.9	11224.7	10428.5	11047	10681.4	10427.9	12030.9	10822.7	14765.6	12562.8	11241.4	13958.8	13166.5	10983.1	12957.8	14646.2	11885.9	11024.6	11207.9	10551.8	12241.7	12826.8	12024.2	14765	13030.3	12298.4	14832.3	12971.3	12976.7	13752.6	13775	12432.4	13523.4	13329.9	13131.5	12639.3	12147.7	11579.2	13238.9
FBgn0039650	18.746	17.508	17.1333	20.2713	19.3627	20.3392	16.4604	14.6883	22.167	26.322	23.9046	19.3593	16.7093	27.8058	19.1691	19.5745	20.1789	26.2032	13.7345	23.068	31.446	22.2647	15.2024	23.4635	29.1822	26.0568	20.2084	27.0824	16.261	21.719	30.2239	22.4307	24.0283	12.3962	14.0413	17.3987	44.7976	22.7665	30.2827	14.7452	35.9192	22.3126	9.51548	16.0372	17.6248	13.9221	13.4297	18.9578	29.6795
FBgn0041224	23.1569	17.508	15.1176	18.0189	23.9186	11.4408	10.2877	20.5636	15.1669	30.5335	23.9046	31.3436	9.28297	10.7635	12.7794	6.22825	12.2515	10.645	14.7156	23.068	20.2877	23.4365	14.033	11.1731	14.5911	15.3275	15.1563	15.6244	23.3752	13.5744	17.5494	12.9862	9.01063	13.5231	22.9766	17.3987	26.6653	30.6651	24.0174	11.0589	17.9596	15.4472	25.6918	26.0605	22.5206	20.8832	17.0923	17.9601	10.7926
FBgn0038660	87.1139	84.4952	78.6114	84.8391	92.2575	61.0176	80.2444	114.568	110.835	88.4418	98.4871	92.1871	114.181	98.6658	114.305	118.337	112.425	97.4431	72.5968	67.666	96.3668	87.887	81.8592	90.502	86.6345	78.9369	83.3599	89.5801	97.5662	85.0661	113.096	97.9869	74.0874	118.328	97.0124	109.363	90.6619	88.743	87.7156	82.0201	84.1857	76.3779	69.463	88.2048	99.8739	77.566	81.7989	75.8313	91.7367
FBgn0037687	40.8002	60.8975	41.3214	43.5458	44.4203	40.6784	38.0647	47.0024	38.5006	55.8026	48.7654	35.953	52.9129	53.8177	41.178	51.6055	64.14	60.5949	26.488	26.1437	37.5323	37.4984	30.4048	49.1616	35.5658	30.6551	36.2068	35.4154	26.4242	36.1983	44.8484	35.417	40.0472	34.9348	30.6355	33.5547	37.3314	20.4434	33.4154	24.8825	29.1844	26.6035	31.4011	27.0628	17.6248	32.8164	36.6264	27.9379	48.5665
FBgn0043012	250.315	265.665	245.913	273.287	267.661	273.308	276.74	236.97	218.17	220.052	247.652	245.218	222.791	212.58	232.159	190.406	247.191	270.22	226.62	213.763	227.223	237.881	245.578	199.998	233.457	265.933	266.92	240.616	215.459	266.963	252.516	246.738	245.289	304.271	234.872	267.195	244.254	179.345	180.652	203.668	181.841	214.545	215.05	193.449	201.706	230.709	201.445	206.541	235.637
FBgn0278604	153.276	169.752	183.427	172.681	167.43	156.358	140.942	154.716	154.002	177.937	133.866	168.702	167.093	172.217	176.782	135.242	148.459	148.212	160.89	163.014	161.288	138.275	142.669	138.546	158.678	158.64	154.931	170.827	160.578	148.413	164.769	131.043	152.18	164.532	173.601	150.375	121.594	170.981	142.016	144.687	152.657	162.196	124.653	161.375	116.52	145.188	130.634	180.598	135.806
FBgn0038303	610.9	615.826	574.468	587.868	597.965	644.498	591.545	605.156	654.509	553.814	578.492	590.919	706.434	695.146	693.637	652.187	667.344	592.847	701.442	661.281	638.049	752.312	739.072	667.033	596.41	732.657	694.665	712.474	699.224	597.272	689.301	734.311	688.813	634.461	668.875	715.833	689.03	601.222	737.228	685.651	665.628	639.343	609.942	795.848	620.785	670.25	694.68	669.511	625.069
FBgn0023083	1659.57	1676.2	1735.5	1651.74	1697.08	1578.83	1629.58	1608.85	1649.69	1388.75	1426.63	1403.09	1477.85	1494.34	1405.73	1762.59	1683.49	1624.6	1860.05	1788.54	1635.19	1772.97	1678.11	1697.19	1808.38	1735.84	1616.68	1585.36	1541.75	1436.17	1680.84	1623.28	1563.84	1832.39	1674.74	1718.75	1881.5	1809.24	1641.53	2013.64	1830.76	1801.32	1826.97	1619.76	1723.31	1612.98	1515.11	1509.64	1863.51
FBgn0051200	638.468	620.393	680.291	659.193	681.111	597.464	666.646	615.927	725.677	694.9	706.621	658.216	653.521	689.764	662.399	829.247	680.316	745.153	736.759	704.342	582.258	704.268	764.799	643.569	621.945	693.572	635.724	852.053	943.14	640.71	760.473	890.146	630.744	822.658	662.493	848.809	678.364	630.494	633.849	622.062	598.28	597.292	708.903	611.42	551.265	721.961	754.503	588.691	718.604
FBgn0038214	4.41083	13.7019	12.0941	8.25868	6.83389	6.356	6.17265	3.91687	7.0001	9.47591	4.78092	7.37497	6.49808	6.27873	11.3595	8.8975	12.9721	7.36965	17.6587	10.765	27.3884	22.2647	23.3883	34.6366	22.7986	26.0568	33.6807	13.5412	17.2773	15.3843	13.6495	17.7085	19.0224	23.6655	14.0413	26.0981	28.7985	27.8774	25.0616	22.1178	43.7766	35.1853	28.5464	11.0256	31.333	7.95549	19.5341	14.9667	16.1888
FBgn0267779	169.817	121.795	158.231	161.42	230.074	221.189	170.777	189.968	238.003	210.576	184.544	161.327	117.894	150.69	150.513	167.273	108.822	117.914	165.795	170.703	144.043	215.616	263.119	160.892	180.565	194.66	165.878	135.412	266.274	137.554	161.844	229.03	168.198	164.532	200.407	201.328	244.254	245.786	154.546	200.903	281.741	163.912	216.953	344.801	217.373	208.832	266.152	238.47	178.976
FBgn0265606	167.612	131.691	167.301	170.429	167.43	152.544	163.575	170.384	193.669	157.932	178.807	216.64	208.867	208.992	193.111	241.122	172.241	175.234	144.213	147.635	137.957	116.011	168.396	125.139	145.911	137.182	174.298	162.494	191.067	164.702	166.719	195.974	182.215	138.612	128.924	203.814	124.793	146.821	105.468	87.5495	122.35	103.84	138.926	126.293	121.415	115.355	168.481	146.674	134.007
FBgn0041605	70724.4	71541.6	69655.8	69282	66837.7	63237.1	60687.4	60792.7	64922.4	60793.2	57548.9	58483.5	55501	56650.3	59571.1	57944.1	58432.2	58710.7	85163.9	61397.7	70283.8	96631.1	78027	63470.9	71506.3	90028.7	75382.6	63878.9	65722	71043.7	72961.5	75508.9	69495	82761.6	78063.1	71995.9	77299.4	70996.3	51539.2	73948.9	71546.6	65969	65947	65198.4	72910.9	69291.3	63058.4	53169.7	68411.3
FBgn0027095	196.282	213.141	240.874	168.927	198.183	208.477	231.474	199.76	180.836	204.259	180.719	163.171	192.158	158.762	187.431	174.391	204.671	212.901	180.511	206.074	195.777	208.585	199.97	195.529	176.917	203.09	174.298	163.536	151.431	199.091	183.294	154.654	192.227	189.324	171.048	222.455	171.724	158.901	186.918	163.119	208.781	204.246	213.147	166.386	161.561	204.854	153.831	165.632	207.757
FBgn0086679	930.685	868.55	869.765	888.183	921.436	901.281	886.804	954.736	903.013	1004.45	1047.98	1039.87	918.086	946.295	903.077	899.537	871.295	890.09	1005.56	973.468	885.56	992.537	894.604	1058.09	1034.14	958.738	933.799	1005.17	961.434	959.256	1049.06	929.105	986.163	1068.33	987.995	945.745	927.951	921.812	983.667	965.81	819.407	895.08	999.125	911.115	906.698	1085.92	965.715	891.018	1057.67
FBgn0037325	273.471	269.471	272.117	234.246	272.217	264.41	262.338	254.596	353.505	272.696	270.6	254.436	214.437	281.646	242.099	318.53	203.23	211.263	271.747	304.497	280.985	239.053	311.065	281.562	303.677	219.95	226.503	240.616	282.535	228.954	255.441	360.072	255.301	225.386	292.314	278.38	293.318	311.762	270.456	293.061	248.067	238.574	249.306	301.7	195.831	280.431	299.115	205.543	214.052
FBgn0262844	185.255	166.707	149.16	174.183	148.068	122.035	147.115	148.841	128.335	241.109	174.026	225.858	174.52	174.908	217.25	159.265	126.118	98.262	0.981038	0	1.01439	1.17183	0	0	0	0	0	0	1.01631	0	0	0	0	0	0	0	0	0	0	0	0	0	0	0	0	0	0	0	0
FBgn0015032	144.455	152.244	190.482	114.871	137.817	139.832	122.424	112.61	123.668	148.456	154.902	132.749	190.301	173.114	194.531	161.934	175.124	175.234	168.739	153.786	174.475	90.2306	85.3675	90.502	122.2	117.256	89.254	133.329	172.773	141.173	231.067	204.238	200.236	158.897	132.754	217.484	154.658	185.849	204.67	117.04	120.105	90.1087	137.974	120.279	110.645	157.121	178.248	206.541	263.518
FBgn0263768	130.12	152.244	130.011	120.877	93.3965	114.408	123.453	117.506	96.8347	117.922	120.479	120.765	118.822	111.223	133.474	116.557	124.677	144.118	91.2365	101.499	136.942	112.495	112.264	117.317	100.314	121.854	112.831	86.4552	77.2399	125.789	99.4465	134.584	103.122	102.551	91.9065	129.248	113.061	121.267	103.379	101.373	105.513	111.563	105.622	103.24	96.9364	116.349	96.4494	93.7914	89.0385
FBgn0267775	114.682	102.764	113.886	102.107	79.7287	75.0008	97.7336	96.9425	121.335	126.345	106.137	105.093	98.3995	106.738	146.963	133.462	90.8049	94.9866	122.63	64.5903	110.568	130.073	125.128	98.3231	109.433	104.994	128.829	102.08	100.615	83.2562	95.5466	129.862	111.131	107.058	114.883	115.577	82.129	119.408	75.1848	121.648	136.942	121.003	141.781	107.249	122.394	92.4826	108.658	82.8158	83.6423
FBgn0037260	87.1139	72.3157	111.87	87.8423	159.457	124.578	113.165	88.1295	121.335	100.024	85.1005	60.8435	64.9808	80.7266	88.0358	89.8647	60.5366	58.1383	94.1796	167.627	101.439	139.447	133.314	81.5635	77.5151	124.92	64.8354	86.4552	131.105	92.3057	78.9722	101.529	74.0874	84.5197	140.413	121.791	87.462	105.005	64.7424	106.903	136.942	76.3779	92.3001	124.289	117.499	101.432	130.634	110.754	71.9503
FBgn0266409	1884.53	2010.38	1915.9	2007.61	1897.54	1755.53	1739.66	1707.75	1787.36	1821.48	1762.25	1761.7	1737.77	1645.03	1738.71	1619.34	1657.55	1616.41	1739.38	1557.86	1561.14	1836.25	1708.52	1319.54	1682.53	2048.53	1695.83	1625.98	1679.97	1691.37	1596.99	1825.15	1727.04	1815.48	1905.78	1618.08	1949.76	1887.76	1480.72	1899.36	1930.66	1662.29	1752.75	1846.29	1886.83	1881.47	1767.83	1661.31	1792.46
FBgn0039780	29.7731	26.6426	24.1881	21.0221	14.8068	19.068	23.6618	24.4804	30.3338	28.4277	28.6855	22.1249	19.4942	21.5271	15.6193	19.5745	20.1789	23.7466	33.3553	30.7573	31.446	53.904	31.5743	24.5808	29.1822	34.487	41.2589	57.2896	32.5221	27.1487	32.1739	29.5141	25.0295	29.3001	29.359	33.5547	23.4654	20.908	16.7077	27.6472	24.6945	23.1708	30.4495	34.0791	25.458	26.8498	17.0923	12.9712	17.0882
FBgn0051360	41.9029	38.0609	28.2195	36.7887	37.5864	29.2376	31.892	27.4181	33.8338	35.7979	29.6417	18.4374	31.5621	26.0119	38.3382	25.8027	32.4303	31.1163	44.1467	41.5223	41.5899	59.7631	33.9131	32.4019	41.0374	31.4215	31.1547	33.3321	23.3752	35.2934	42.8985	43.6809	26.0307	36.0617	31.912	50.9534	34.1315	36.7052	22.9731	43.314	41.5316	30.8944	29.498	36.0838	22.5206	37.7886	25.6384	30.9312	40.4721
FBgn0041710	87.1139	86.7789	73.5722	87.8423	92.2575	87.7128	80.2444	91.0672	93.3347	111.605	121.435	101.406	90.9731	85.2114	103.655	68.5107	80.7155	81.0661	68.6727	86.1204	85.2085	77.3405	74.8427	94.9712	85.7226	72.8059	85.8859	80.2054	110.778	85.971	94.5716	101.529	83.098	49.5849	81.6947	73.3232	104.528	123.125	95.0252	89.3927	96.5329	97.8323	95.1548	93.2164	98.8947	87.5104	91.5659	98.7803	92.6361
FBgn0051125	48.5191	60.8975	50.392	57.8107	68.3389	62.2888	53.4963	63.6491	49.0007	63.1727	60.2397	58.0779	78.9053	75.3448	51.8275	61.3927	59.8159	58.1383	63.7675	72.2796	65.9351	38.6703	44.4379	72.625	51.9807	46.749	53.0472	48.9566	55.8973	60.6322	35.0988	50.7643	69.0815	48.4579	40.8473	42.2541	74.6627	46.4623	76.229	54.3729	44.899	67.7961	38.0619	44.1024	63.6451	34.8053	52.4978	45.8979	42.2708
FBgn0038130	39.6975	56.3302	33.2587	54.8076	39.8643	58.4752	53.4963	75.3997	68.8343	60.0141	83.1881	68.2184	77.977	63.6843	58.9272	46.267	30.989	40.9425	32.3742	52.2874	68.9783	64.4504	67.8262	52.5135	53.8046	73.5722	85.0439	68.7475	75.2073	89.5909	49.7232	34.2364	64.0756	22.5386	58.718	41.0113	26.6653	44.1392	46.9905	48.8434	48.2665	57.4979	68.5114	35.0815	64.6243	47.7329	48.8351	59.8668	53.9628
FBgn0039025	1057.5	959.896	981.635	958.757	867.904	836.449	900.178	911.651	1015.01	952.856	859.61	973.496	920.871	953.471	951.355	940.466	784.814	856.517	1008.51	922.718	951.495	1176.51	1108.61	1011.16	996.753	1022.35	1041.58	974.965	1079.33	963.781	832.62	1093.2	1000.18	919.574	1153.94	1007.88	1049.54	1077.46	946.075	1118.79	1058.49	1110.48	1011.5	1191.77	1155.4	1065.04	1084.14	780.265	920.065
FBgn0038446	39.6975	65.4648	53.4155	52.5552	56.9491	48.3056	53.4963	61.6907	63.0009	52.644	43.0283	37.7967	47.3432	42.1572	39.7581	41.8182	59.0952	55.6818	61.8054	53.8252	69.9927	42.1857	38.5908	33.5192	44.6852	37.5525	47.9951	49.9982	43.7015	46.1529	53.6231	40.1392	51.0602	68.7427	51.0592	49.7107	73.5961	35.776	49.0789	61.7455	38.1642	36.9017	46.6258	49.114	45.0412	51.7107	34.1846	39.9112	52.164
FBgn0263619	29.7731	42.6282	44.3449	60.0631	50.1152	59.7464	44.2373	43.0855	50.1674	37.9036	37.2912	50.7029	46.4149	53.8177	46.8578	38.2592	45.4024	43.399	59.8433	55.3631	61.8776	74.9969	58.4709	51.3962	54.7165	62.0766	66.5195	51.0398	52.8484	50.6777	43.8734	68.4728	42.0496	65.3619	49.7827	69.5949	58.6636	67.3703	52.2116	55.2944	42.6541	54.0652	49.4805	64.1489	80.2908	33.8108	61.0439	34.9223	52.164
FBgn0038337	170.92	147.676	199.552	185.445	176.542	157.629	170.777	150.799	164.502	208.47	205.58	201.89	173.592	176.702	231.449	240.232	205.392	257.119	128.516	136.87	100.424	101.949	121.619	134.077	110.345	111.125	119.567	111.454	116.876	123.074	125.771	121.598	141.167	117.201	119.989	156.589	117.327	111.51	119.043	119.805	107.758	130.443	124.653	112.261	93.9989	115.355	142.843	119.734	142.102
FBgn0005632	10517.6	10306.9	10309.2	10857.2	11493.5	11435.7	10764.1	10690.1	10803.5	10199.2	10148.9	11104.9	11282.5	11126.8	11133	11782.1	10415.9	9641.96	11439.9	11495.5	10601.4	11221.4	11969	11617.8	11148.5	11631.3	11372.3	11254.8	10933.5	10704.8	10586.2	10902.5	11075.1	11056.3	11294.3	11055.7	11424.5	11434.4	12216.5	11424.8	12093.6	11570	11497.6	11670.1	12270.8	10872.2	11718	12162	10374.3
FBgn0037933	167.612	189.543	189.474	219.23	190.21	152.544	171.805	160.592	147.002	153.72	167.332	176.999	157.811	143.514	192.401	152.147	208.995	191.611	184.435	144.559	164.331	192.179	114.603	159.775	167.797	184.697	159.142	173.952	159.561	177.372	220.342	174.724	221.261	206.228	163.389	169.016	186.657	172.375	167.077	171.413	161.637	180.217	210.292	181.421	206.602	172.037	178.248	159.645	236.537
FBgn0037747	360.585	372.236	389.026	365.634	406.616	344.495	296.287	333.913	371.005	362.19	351.876	355.842	285.916	304.967	296.766	331.877	372.588	343.917	383.586	387.542	374.309	418.342	336.792	340.779	344.714	388.553	342.702	345.821	393.314	285.967	359.762	377.781	326.385	366.252	339.543	371.587	340.249	387.96	343.553	402.728	361.437	313.235	353.024	399.929	354.454	419.652	368.705	350.221	363.349
FBgn0011701	705.733	666.066	634.939	823.615	750.589	715.685	875.487	802.958	729.177	708.588	846.224	912.652	809.475	756.139	772.443	717.138	807.875	715.675	635.713	675.122	728.33	607.006	626.808	699.435	888.232	690.506	817.6	841.636	822.199	879.619	796.547	656.394	676.798	678.411	681.64	684.764	730.628	715.984	842.696	755.691	735.222	814.411	718.419	667.55	742.2	985.486	783.804	1011.75	865.203
FBgn0039869	70.5733	87.5401	80.6271	71.3249	58.088	82.628	84.3595	76.3789	59.5009	75.8073	63.1082	58.9997	91.9014	77.1387	81.6461	84.5262	97.2909	88.4358	70.6347	95.3476	92.3092	60.935	58.4709	79.3289	64.7479	68.2076	80.8338	55.2063	57.9299	79.6363	58.4979	41.3198	77.0909	46.2041	97.0124	58.41	82.129	52.0378	85.6271	54.3729	70.716	68.6543	58.996	50.1164	85.1865	80.5493	63.4857	81.818	62.0572
FBgn0038829	527.094	562.54	476.708	520.297	521.653	490.683	534.963	497.442	490.007	538.021	492.435	542.982	515.205	496.917	506.916	467.119	529.695	510.962	462.069	553.631	506.179	460.528	404.618	479.325	480.594	516.538	525.42	482.274	462.423	571.029	519.657	416.739	515.608	496.976	479.956	442.425	451.176	418.161	439.622	395.355	400.724	488.303	441.518	462.073	456.286	466.391	513.99	514.855	461.382
FBgn0264787	812.696	583.854	760.918	722.259	981.802	915.264	709.854	732.454	990.514	721.222	711.402	626.872	522.631	683.485	695.057	915.553	534.74	564.188	762.266	642.827	601.531	747.625	798.712	546.364	680.309	749.517	531.314	678.101	843.541	543.88	688.326	780.353	564.666	848.577	810.564	731.989	721.028	897.187	565.974	666.298	808.183	446.253	615.651	826.92	633.514	618.539	913.217	645.564	656.547
FBgn0038938	870.036	850.281	805.263	1080.39	1131.01	723.313	865.199	859.752	820.178	810.717	834.749	1003.92	721.287	714.879	740.495	798.995	719.232	747.61	653.371	776.621	688.769	592.944	639.671	673.737	864.521	752.583	669.405	962.465	841.509	876.905	859.92	657.575	783.925	619.811	853.965	720.805	598.368	595.182	642.203	611.925	629.709	520.914	629.925	727.69	523.848	879.082	910.775	928.934	770.768
FBgn0039084	437.775	382.893	510.974	399.42	447.62	338.139	377.56	409.313	457.34	790.712	681.76	592.763	751.921	821.617	784.513	652.187	558.522	700.935	384.567	436.753	436.186	439.435	435.023	500.554	383.016	434.536	440.376	598.937	600.642	635.281	623.003	683.547	801.946	447.391	322.949	618.898	469.308	504.116	544.045	407.336	464.705	418.791	423.439	424.987	517.973	619.534	774.037	827.16	954.241
FBgn0014029	253.623	284.696	313.438	262.025	268.8	324.156	313.776	289.848	325.505	274.801	286.855	258.124	210.723	242.18	237.839	242.902	270.973	258.757	266.842	299.883	239.395	263.661	250.255	301.673	371.161	315.747	257.658	267.699	290.666	290.492	311.014	296.322	227.268	341.459	280.825	284.594	314.65	284.814	245.395	256.198	272.762	260.886	364.443	259.603	223.247	319.214	279.581	306.319	329.173
FBgn0027503	645.084	682.052	647.033	684.719	649.219	552.972	678.991	680.556	620.676	730.698	696.103	756.856	769.558	763.315	752.564	722.477	743.735	700.935	661.22	665.895	645.15	561.305	611.605	646.921	698.548	651.421	735.082	674.976	686.012	798.173	709.775	723.686	725.856	712.219	619.092	678.55	635.7	625.383	677.707	663.533	624.097	705.422	609.942	616.431	657.993	651.356	745.957	670.509	649.352
FBgn0039879	112.476	86.7789	109.854	123.129	94.5355	109.323	98.7624	112.61	116.668	112.658	96.5747	137.359	131.818	120.193	122.114	101.431	107.38	111.364	88.2934	121.491	83.1797	79.6842	77.1815	68.1558	85.7226	98.8627	117.883	95.8299	94.5173	114.93	89.6968	101.529	97.1146	66.4888	104.671	94.4503	145.059	135.67	128.441	147.452	104.39	131.301	112.283	149.347	140.019	116.349	117.204	95.787	117.819
FBgn0038771	130.12	131.691	113.886	133.64	137.817	174.154	132.712	155.695	137.669	116.87	141.515	130.906	133.675	142.617	114.305	112.108	154.945	136.748	138.326	158.4	137.957	127.729	116.942	188.825	168.709	104.227	135.565	118.746	156.512	116.74	145.27	148.751	126.149	129.597	121.266	121.791	165.325	122.66	152.458	167.726	113.37	134.734	143.684	133.31	109.665	167.065	140.401	159.645	186.171
FBgn0259113	50.7246	40.3446	23.1803	48.0505	46.6982	48.3056	29.8345	36.231	42.0006	33.6921	28.6855	43.3279	31.5621	44.8481	46.8578	25.8027	29.5476	28.6597	20.6018	46.1359	47.6762	28.1238	44.4379	37.9885	36.4777	27.5896	34.5228	33.3321	28.4568	45.2479	30.2239	42.5003	36.0425	29.3001	37.0179	19.8843	33.0649	22.7665	24.0174	44.2356	37.0417	54.0652	33.3042	24.0559	50.9161	42.7608	39.0681	53.8802	29.6795
FBgn0000557	5031.65	5042.31	5038.19	5214.23	5923.84	5125.48	5383.58	5394.51	4771.74	4823.24	5616.63	4770.68	4865.21	4753.9	5057.09	4153.35	5650.8	4953.22	5632.14	5004.21	5015.13	5386.88	4882.32	5139.62	5607.53	5993.84	4673.2	5843.54	5626.32	5282.24	6001.89	6150.74	4612.44	7378	5506.73	4901.47	5191.19	4705.24	4700.09	5867.66	4629.09	4207.65	5859.63	4885.34	4368.01	5963.63	4950.66	4909.08	6245.29
FBgn0010038	5.51354	21.3141	13.1019	22.5237	11.3898	24.1528	17.4892	18.6051	12.8335	8.42303	9.56185	6.4531	11.1396	17.0423	19.8791	15.1257	12.9721	14.7393	19.6208	9.22718	16.2302	18.7492	16.3718	8.93846	20.0627	8.43015	7.57817	10.4163	16.261	10.8595	14.6245	16.5279	15.0177	20.2847	11.4883	21.127	11.7327	12.0802	9.39809	11.0589	10.1023	15.4472	9.51548	17.0396	4.89578	21.8776	9.76703	13.9689	24.2832
FBgn0037227	18.746	28.1651	18.1411	39.041	26.1966	26.6952	14.4028	27.4181	28.0004	11.5817	14.3428	24.8905	28.7772	23.321	36.9183	37.3695	20.8995	25.3843	28.4501	30.7573	29.4172	30.4675	28.066	31.2846	30.0941	26.8232	34.5228	30.2072	49.7994	38.9132	34.1238	41.3198	30.0354	19.1578	42.1238	28.5836	28.7985	39.9576	25.0616	38.7061	17.9596	34.3271	15.2248	20.0465	33.2913	23.8665	35.4055	49.889	25.1826
FBgn0267742	55.1354	51.0016	70.5487	61.5647	78.5897	90.2552	77.1581	67.566	59.5009	91.6005	65.9768	79.2809	67.7657	68.1691	79.5162	84.5262	51.1678	58.9572	79.4641	47.6738	78.1078	80.856	98.2311	63.6866	78.427	70.5067	68.2035	59.3729	88.4194	64.252	69.2225	97.9869	71.0839	81.1389	99.5654	79.5371	85.3288	93.8539	85.6271	69.118	77.4508	76.3779	62.8022	89.2071	80.2908	59.6662	96.4494	81.818	89.9379
FBgn0039636	178.639	210.096	201.568	201.962	177.681	197.036	224.273	195.843	205.336	195.835	198.886	210.187	204.225	222.447	213.7	222.437	262.325	258.757	234.468	247.596	231.28	173.43	173.074	205.585	214.306	240.643	213.031	229.158	223.589	230.764	224.242	230.21	216.255	302.017	176.154	219.97	229.321	207.687	241.218	261.727	190.821	220.552	207.437	152.354	208.56	208.832	196.561	240.465	260.82
FBgn0037490	20.9514	21.3141	23.1803	21.7729	23.9186	20.3392	24.6906	20.5636	17.5003	18.9518	12.4304	17.5155	25.064	29.5997	26.9787	23.1335	26.6649	29.4786	22.5639	27.6815	23.3309	15.2337	16.3718	27.9327	15.503	22.9913	32.8387	27.0824	14.2284	37.1033	20.4743	14.1668	17.0201	11.2693	21.7001	23.6126	21.3322	21.8373	19.8404	15.6668	25.8169	18.8799	13.3217	19.0442	18.604	17.8998	9.76703	23.9467	18.887
FBgn0002773	368.304	317.428	479.731	602.883	481.789	485.598	349.783	502.338	400.172	690.689	549.806	724.591	559.763	698.733	528.925	326.538	451.142	769.719	339.439	730.485	451.402	282.41	389.416	511.727	370.249	416.909	440.376	331.238	307.943	620.801	442.634	293.961	572.676	261.447	261.678	502.078	165.325	543.609	399.941	231.315	193.066	327.824	420.584	230.535	340.746	328.164	305.22	375.166	509.049
FBgn0039316	259.136	284.696	245.913	281.546	267.661	218.646	235.589	234.033	226.337	212.682	231.397	271.03	182.875	192.847	254.878	209.091	227.733	214.539	310.989	229.142	266.784	453.497	286.507	275.975	279.966	345.636	304.811	269.782	337.416	303.161	266.166	358.892	324.383	289.621	305.079	283.351	290.118	279.703	161.856	257.119	223.373	206.821	235.984	278.647	270.247	270.487	283.244	150.665	237.436
FBgn0039560	760.868	731.531	707.503	757.546	817.789	878.399	829.192	843.106	800.345	764.39	834.749	920.027	837.324	873.641	792.322	777.641	829.495	843.415	842.712	865.817	796.294	683.175	771.815	802.227	711.315	748.751	822.652	878.093	890.292	893.194	804.346	796.881	811.958	830.546	805.458	756.845	844.755	764.305	853.138	841.397	785.733	867.618	755.529	818.901	783.324	823.393	828.977	919.954	773.466
FBgn0037398	11.0271	12.1795	6.04703	10.511	13.6678	12.712	18.5179	16.6467	19.8336	18.9518	18.1675	18.4374	20.4225	17.0423	18.4591	21.354	15.1341	11.4639	21.5828	29.2194	18.259	23.4365	19.8801	25.6981	16.415	20.6922	13.4723	20.8326	31.5058	20.814	15.5994	15.3473	25.0295	21.4116	16.5942	21.127	21.3322	22.7665	17.752	26.7256	24.6945	26.6035	25.6918	15.0349	22.5206	12.9277	25.6384	9.97781	25.1826
FBgn0039101	24.2596	32.7324	33.2587	25.5268	21.6406	20.3392	27.7769	25.4596	33.8338	42.1152	32.5103	20.2812	38.0602	36.7754	32.6585	32.9207	23.0616	34.3917	36.2984	32.2951	27.3884	14.0619	44.4379	11.1731	20.0627	22.9913	25.2606	29.1656	29.4731	21.719	19.4993	25.9724	26.0307	15.777	28.0825	27.3409	49.0641	39.9576	54.3001	51.6081	41.5316	63.5052	46.6258	47.1094	47.9786	23.8665	50.056	32.9268	17.9876
FBgn0038974	39.6975	42.6282	39.3057	31.5331	51.2542	34.3224	21.6043	46.0232	43.1673	54.7497	42.0721	28.578	25.064	28.7028	49.6976	30.2515	48.2851	45.0367	51.995	39.9845	42.6043	41.0139	64.318	43.575	54.7165	34.487	40.4169	61.4561	48.7831	50.6777	43.8734	34.2364	48.0567	40.5694	48.5062	49.7107	50.1307	42.2807	34.4597	26.7256	25.8169	33.4689	61.8506	58.135	34.2704	41.7663	24.4176	38.9135	32.3777
FBgn0038257	1241.65	1107.57	1352.52	1188.5	1298.44	1175.86	1028.77	1074.2	1179.52	1390.85	1295.63	984.558	820.615	948.089	865.449	980.504	760.311	842.596	1347.95	1322.56	1140.17	1706.18	1616.13	1841.32	1543.92	1391.74	1129.99	1072.88	1227.71	922.152	1319.13	1396.61	1174.39	1222.72	1427.1	1250.22	1563.65	1569.96	1296.94	1701.23	1555.75	1487.22	1342.63	1467.41	1177.92	1231.11	1252.62	984.81	1314.89
FBgn0263513	26.465	31.9712	29.2273	31.5331	13.6678	27.9664	22.633	29.3765	25.667	28.4277	25.817	23.0468	25.064	17.9392	27.6887	24.913	33.8717	22.1089	17.6587	13.8408	23.3309	53.904	30.4048	22.3462	25.5344	30.6551	21.0505	29.1656	33.5384	18.0992	12.6746	27.153	27.0319	14.6501	49.7827	23.6126	20.2656	18.5849	22.9731	27.6472	19.0821	30.8944	20.9341	33.0768	36.2288	30.8275	30.522	8.98003	19.7863
FBgn0038099	8.82166	11.4183	16.1254	13.5142	12.5288	10.1696	12.3453	6.85452	12.8335	9.47591	13.3866	13.8281	5.56978	10.7635	14.1993	10.677	10.0894	11.4639	12.7535	15.3786	22.3165	10.5464	21.0495	12.2904	13.6791	14.5612	17.6824	15.6244	22.3589	14.4793	5.84979	7.08339	18.0213	25.9194	11.4883	8.69937	13.8659	15.3326	17.752	21.1962	7.85733	18.0217	15.2248	10.0233	10.7707	18.8943	21.9758	20.9534	17.9876
FBgn0024321	2131.53	2150.44	2110.41	2199.06	2092.31	2223.33	2013.31	2073	2240.03	2165.77	1990.78	1999.54	2069.17	2155.4	1865.08	2193.23	2012.84	1985.71	2236.77	2312.95	2220.49	2302.64	2535.3	2256.96	2123	2332.85	2324.81	1916.6	2014.34	2084.12	2049.38	1870.01	1937.29	2229.07	2080.66	2182.3	2408.41	2308.71	2323.42	2579.49	2571.59	2585.69	2198.08	2587.01	2408.72	2022.68	2110.9	2203.1	1846.43
FBgn0042693	7680.36	7603.81	7714	7691.08	7893.14	7927.2	7639.68	7491.99	8083.95	7729.18	7594.98	7504.03	7186.88	7277.05	6796.51	7740.82	6785.14	6950.4	7976.82	7704.7	7359.38	7830.14	8824.42	7882.61	7301.92	8099.08	7629.53	7384.11	7550.2	6980.85	7326.87	8122.29	7641.01	7630.43	8588.15	7702.67	8088.1	8306.53	7896.49	7751.36	8680.11	7979.34	7440.15	8860.57	8027.12	7186.79	8132.27	7735.79	7257.99
FBgn0027951	2815.21	2830.97	2672.79	3412.34	3312.16	3136.05	2998.88	3062.01	3127.88	2891.21	3009.11	3179.53	3026.25	2939.34	2801.53	2989.56	2687.39	2790.64	3003.94	2908.1	2552.2	2665.9	2969.15	2644.67	2962.9	2972.78	2774.45	2964.48	2877.19	2997.22	2856.65	2683.42	2884.4	2789.15	2869.53	2792.5	2957.71	2906.68	2967.71	2857.8	3122.73	2800.24	2926.01	2795.49	3161.69	2912.7	3083.94	3381.48	2801.57
FBgn0017550	1124.76	1052.76	1031.02	1111.17	1054.7	1066.54	1126.51	1057.55	975.347	1080.25	1051.8	1098.87	1039.69	1060.21	1047.2	1000.97	1065.88	1053.86	983.981	1004.23	1022.5	946.836	1064.17	1112.84	954.804	944.177	1099.68	1037.46	939.075	1115.81	1023.71	944.452	1186.4	1000.71	1030.12	1068.78	1209.54	1074.67	1208.18	1010.05	1079.82	1148.24	1080.01	1099.55	1059.45	1040.18	942.518	1165.41	971.33
FBgn0286516	24509.9	27080.3	23752.7	25524.6	22722.7	20659.5	20921.2	19798.8	21460	22421.1	20980.6	21495.3	20868.1	20615.8	21490.7	19288.9	21187.8	19961.9	28897.5	20904.2	24046	26458.7	21980.4	20006.5	22896.1	28164.4	25664.7	21631.5	19106.7	26968.7	24459	21577.2	23574.8	25994.9	24901.6	21640.3	26687.6	23837.5	19603.4	24336.9	21186.7	22813.8	22663	19761.9	24444.6	24491	19493.8	19295.1	25687.2
FBgn0266053	710.144	704.888	700.448	690.726	645.802	709.329	687.221	682.514	668.51	744.385	733.394	689.559	777.913	736.406	702.867	720.697	634.193	686.196	743.627	658.206	729.344	690.206	680.601	684.91	737.761	731.124	677.825	630.186	633.164	733.016	732.199	671.741	728.86	737.011	673.981	577.886	699.696	703.439	599.39	684.729	690.323	724.302	747.917	700.627	750.033	720.966	694.68	674.5	769.869
FBgn0261279	1680.53	1598.56	1709.29	1661.5	1751.75	1741.54	1708.79	1747.9	1717.36	1715.14	1805.28	1776.45	1555.83	1628.88	1578.97	1719.89	1463.69	1532.07	1679.54	1673.2	1557.08	1676.88	1887.44	1667.02	1791.97	1885.29	1646.99	1877.02	1942.18	1703.13	1677.92	1854.67	1719.03	1758.01	1904.51	1641.69	1943.36	1827.36	1692.7	1940.83	2038.42	1851.09	2072.47	2066.8	1843.75	2055.5	2080.38	1965.63	1787.07
FBgn0038681	538.121	618.87	609.743	652.436	637.83	583.481	627.552	625.72	533.174	642.256	666.461	576.169	512.42	480.772	536.735	417.293	523.93	559.274	508.178	608.994	551.826	433.576	491.155	567.593	637.448	492.781	620.568	515.606	548.81	655.19	570.355	515.907	580.685	527.403	565.48	572.915	513.039	603.545	669.353	434.061	535.421	565.539	628.973	528.226	569.869	504.179	485.91	481.928	652.05
FBgn0260005	2011.34	2115.43	1938.07	2018.12	1894.13	1988.16	1877.51	1897.72	1848.03	2156.3	2357	2411.61	2291.04	2295.33	2356.38	2417.45	2448.13	2395.14	2082.74	2016.14	2167.74	2030.77	1860.54	2161.99	2217.84	2033.2	2039.37	2695.74	2530.62	2437.96	2356.49	2295.02	2334.75	2416.14	1955.57	2443.28	1930.56	1981.15	2108.31	1772.19	1813.92	1943.77	2157.16	1978.59	2020	2739.67	2504.02	2512.41	2544.34
FBgn0000659	524.889	602.124	509.967	653.186	497.735	467.801	584.344	469.045	469.007	472.743	564.149	555.888	463.22	489.741	483.487	510.716	535.461	495.404	564.097	475.2	567.042	481.621	477.122	594.408	512.512	524.202	600.359	582.271	453.276	542.975	495.282	572.574	525.62	622.065	520.803	463.552	620.767	541.286	521.072	586.121	484.91	497.743	542.382	473.098	503.286	576.773	490.793	540.797	563.911
FBgn0037620	59.5462	84.4952	62.486	62.3155	52.3931	52.1192	51.4387	68.5452	46.6673	55.8026	65.9768	57.156	77.977	57.4056	80.9362	55.1645	84.3188	75.3342	54.9381	55.3631	88.2517	82.0278	70.165	68.1558	54.7165	48.2818	79.9918	52.0815	45.7342	66.9669	53.6231	49.5837	69.0815	47.331	47.2297	65.8666	78.9291	64.118	73.0963	62.667	50.5114	86.676	49.4805	43.1001	69.52	39.7774	57.3813	45.8979	53.9628
[truncated: 10,291 more rows]
[truncated: 28 more columns]
