# Supplementary material for: Increased Glycine-N-methyltransferase expression disrupts light-dependent gene expression rhythms in the Drosophila eye
Source: J Cell Sci. 2026 Apr 17;139(7):jcs264529. doi: 10.1242/jcs.264529 (PMC13120682; doi:10.1242/jcs.264529)
Supplement: Table S4. Differential Gene Expression (DEseq2) lGMR > Gnmt vs. lGMR > + [file joces-139-264529-TableS4.xlsx]

## Sheet: Table 4 - DEseq2 - Gnmt
Supplemental Table 4: Differential Gene Expression (DEseq2) lGMR > Gnmt vs. lGMR > +
FBgn	baseMean	log2FoldChange	lfcSE	pvalue	padj	gene_name
FBgn0035040	637.924	3.98829	0.0851298	0	0	CG4741
FBgn0053914	93.2028	3.17845	0.0791716	0	0	CG33914
FBgn0035041	1958.74	2.00646	0.0521463	0	0	CG13594
FBgn0051774	2999.3	-1.00177	0.02601	0	0	fred
FBgn0037956	1557.8	-1.28401	0.0336517	0	0	CG6959
FBgn0038301	527.749	-2.50076	0.0509636	0	0	CG6654
FBgn0264835	208.1	-2.99638	0.0739571	0	0	lncRNA:CR44043
FBgn0052475	256.308	-6.72018	0.149873	0	0	mthl8
FBgn0039508	1078.87	2.22843	0.0607453	5.93e-296	7.44e-293	CG3368
FBgn0036260	1785.29	3.23578	0.0916563	2.8e-274	3.16e-271	Rh7
FBgn0052473	1150.78	2.03814	0.0578192	2.02e-273	2.07e-270	CG32473
FBgn0033133	709.121	2.91842	0.0897138	1.32e-233	1.24e-230	Tsp42Ek
FBgn0015522	1730.14	2.89546	0.088994	1.94e-233	1.68e-230	olf186-M
FBgn0016919	120.205	2.30325	0.0761579	8.48e-203	6.84e-200	nompB
FBgn0033134	673.243	2.54153	0.0935634	1.23e-163	9.25e-161	Tsp42El
FBgn0038074	2363.76	2.79114	0.103457	1.03e-161	7.3e-159	Gnmt
FBgn0045470	67.4274	6.4275	0.239038	1.44e-158	9.55e-156	Gr93b
FBgn0045469	52.5208	5.89141	0.230153	2.18e-144	1.37e-141	Gr93c
FBgn0000529	160.736	1.90899	0.0781269	5.35e-133	3.18e-130	bsh
FBgn0004034	52.9492	3.12324	0.128189	1.59e-131	8.98e-129	y
FBgn0037205	140.11	-5.08959	0.212771	2.88e-127	1.55e-124	BoYb
FBgn0027620	1087.17	-0.787413	0.0340546	2.38e-119	1.22e-116	Acf
FBgn0038136	212.622	11.4333	0.708277	1.16e-114	5.69e-112	CG8774
FBgn0038135	137.899	11.1847	0.807021	2.89e-104	1.36e-101	CG8773
FBgn0031233	569.665	-0.815695	0.0380427	6.22e-103	2.81e-100	Tbc1d15-17
FBgn0035861	35.0262	3.70757	0.173658	2.98e-102	1.3e-99	CG7213
FBgn0264991	36.93	5.68332	0.266341	6.23e-102	2.6e-99	CG44142
FBgn0264341	40.8123	-6.29694	0.297204	1.09e-99	4.38e-97	CG43797
FBgn0033031	472.735	-0.954476	0.0454746	6.32e-99	2.46e-96	CG8245
FBgn0037204	57.7531	-5.3284	0.255024	9.28e-98	3.49e-95	CG11131
FBgn0267936	50.1709	4.56975	0.219142	4.02e-97	1.46e-94	lncRNA:CR46216
FBgn0034440	34.6669	3.68599	0.182328	1.13e-91	3.99e-89	CG10073
FBgn0038302	51.7019	-1.91938	0.0959108	2.86e-90	9.76e-88	CG4210
FBgn0262844	54.9111	13.6129	3.00831	1.65e-88	5.46e-86	CG43208
FBgn0038132	24.3737	4.34423	0.221632	9.15e-86	2.95e-83	apn
FBgn0026143	228.095	1.5409	0.0791776	1.19e-85	3.73e-83	Cdc45
FBgn0262123	270.571	-1.51715	0.0783003	8.55e-85	2.61e-82	l(2)41Ab
FBgn0266455	61.127	7.97702	0.410269	1.28e-83	3.8e-81	CG45080
FBgn0003082	231.054	0.894627	0.047349	2.03e-81	5.87e-79	phr
FBgn0040337	210.011	1.46496	0.0780544	7.52e-80	2.12e-77	CG3021
FBgn0034706	352.597	1.27128	0.0679723	3.7e-79	1.02e-76	CG11275
FBgn0050091	30.0485	-3.60205	0.193398	2.21e-78	5.92e-76	CG30091
FBgn0051860	249.591	-0.992202	0.0533912	3.5e-78	9.19e-76	ZnT33D
FBgn0035039	280.163	1.66769	0.0900429	7.3e-78	1.87e-75	Adck1
FBgn0038134	33.1048	12.7733	2.91688	8.48e-76	2.13e-73	wntD
FBgn0285912	323.487	-2.68817	0.147526	1.46e-75	3.57e-73	mah
FBgn0267221	35.1336	-4.67007	0.26407	8.17e-71	1.96e-68	lncRNA:CR45661
FBgn0036556	3957.53	0.923847	0.0527115	8.74e-70	2.05e-67	hzg
FBgn0028956	59.4372	1.94173	0.112296	1.58e-68	3.64e-66	mthl3
FBgn0030340	88.1636	-6.5973	0.389493	4.31e-65	9.72e-63	CG15740
FBgn0038133	17.3113	4.71609	0.286207	1.84e-61	4.07e-59	Osi22
FBgn0265899	29.9801	-5.63696	0.341611	2.45e-61	5.32e-59	lncRNA:CR44688
FBgn0038339	48.3963	-1.81433	0.111203	6.06e-61	1.29e-58	CG6118
FBgn0058469	5845.5	2.27173	0.139744	1.11e-60	2.33e-58	lncRNA:CR40469
FBgn0013278	811.453	1.94634	0.120469	7.45e-60	1.53e-57	Hsp70Bb
FBgn0041585	2285.95	1.20027	0.0744184	1.12e-59	2.26e-57	Orai
FBgn0045479	24.7368	3.42913	0.212999	3.85e-59	7.61e-57	Gr64a
FBgn0032986	2817.27	-0.938479	0.0613051	5.15e-54	1e-51	CG3262
FBgn0033192	4674.46	-0.448661	0.0292956	4.06e-53	7.76e-51	Corin
FBgn0267635	28.9969	2.05323	0.137001	6.09e-52	1.15e-49	lncRNA:CR45973
FBgn0062961	99.582	1.50211	0.101188	4.26e-51	7.88e-49	lncRNA:CR33942
FBgn0065098	6907.34	1.58127	0.106823	6.52e-51	1.19e-48	RNaseMRP:RNA
FBgn0267205	20.7373	2.69622	0.183601	4.03e-50	7.21e-48	lncRNA:CR45645
FBgn0267910	7595.48	1.7139	0.116863	5.4e-50	9.52e-48	lncRNA:CR34335
FBgn0264956	25.0274	-3.56794	0.243997	2.06e-49	3.58e-47	lncRNA:CR44125
FBgn0002939	61.3982	1.68669	0.118734	3.82e-47	6.52e-45	ninaD
FBgn0051431	135.697	1.00438	0.0708285	8.91e-47	1.5e-44	CG31431
FBgn0037206	479.858	-1.09462	0.0774417	1.7e-46	2.82e-44	CG12768
FBgn0036290	188.917	-0.737602	0.0520316	1.81e-46	2.96e-44	CG10638
FBgn0034705	62.6786	1.38849	0.0992551	1.43e-45	2.31e-43	CG11170
FBgn0051683	16.9473	2.33892	0.167485	2.71e-45	4.31e-43	CG31683
FBgn0266249	11.8397	-4.00157	0.286455	4.42e-45	6.93e-43	lncRNA:CR44944
FBgn0039507	1535.91	0.767172	0.0551919	5.75e-45	8.88e-43	mrt
FBgn0263021	25.664	2.33447	0.168474	1.08e-44	1.65e-42	CG43316
FBgn0034219	43.2837	1.91993	0.141025	2.1e-43	3.16e-41	mthl4
FBgn0039282	2263.53	-0.366129	0.027217	7.9e-42	1.17e-39	Bili
FBgn0040571	735.863	0.715922	0.0535835	9.7e-42	1.42e-39	CG17193
FBgn0032853	97.8488	-1.60442	0.122308	1.27e-40	1.84e-38	CG10651
FBgn0259715	673.948	0.833472	0.0639754	7.27e-40	1.04e-37	CG42369
FBgn0053082	93.0145	1.43257	0.11074	1.62e-39	2.29e-37	Rpp21
FBgn0265900	16.4694	-4.73195	0.364626	3.61e-39	5.02e-37	lncRNA:CR44689
FBgn0031209	173.668	-1.0806	0.0839899	4.32e-39	5.94e-37	Ir21a
FBgn0265631	22.3243	-2.73223	0.213689	1e-38	1.36e-36	CG44438
FBgn0051634	17.0501	-2.03014	0.160761	1.07e-37	1.44e-35	Oatp26F
FBgn0034290	120.914	1.02565	0.0813994	1.47e-37	1.95e-35	CG5773
FBgn0264328	27.593	1.60257	0.127715	2.97e-37	3.9e-35	asRNA:CR43787
FBgn0050323	219.061	1.26426	0.100984	3.79e-37	4.92e-35	CG30323
FBgn0033769	112.473	-0.901621	0.0720252	4.62e-37	5.92e-35	CG8768
FBgn0264369	136.799	-1.06163	0.0855976	1.85e-36	2.34e-34	lncRNA:CR43821
FBgn0265374	16.4608	2.476	0.200048	3.43e-36	4.3e-34	lncRNA:CR44315
FBgn0028940	338.386	-0.733337	0.0592607	3.53e-36	4.37e-34	Cyp28a5
FBgn0266883	9.81611	-6.02018	0.51317	1.14e-35	1.4e-33	lncRNA:CR45344
FBgn0051773	339.594	-0.671188	0.0547559	1.57e-35	1.9e-33	CG31773
FBgn0267798	40.3405	1.34915	0.110723	2.45e-35	2.94e-33	lncRNA:CR46123
FBgn0013307	157.096	0.939504	0.0773277	4.64e-35	5.51e-33	Odc1
FBgn0032683	577.065	-0.69378	0.0573886	1.03e-34	1.21e-32	kon
FBgn0263839	210.861	3.52642	0.292669	1.05e-34	1.22e-32	sncRNA:CR43701
FBgn0037203	276.916	-1.10832	0.0919024	1.1e-34	1.27e-32	slif
FBgn0038889	192.514	0.730128	0.0609666	5.73e-34	6.53e-32	Fancm
FBgn0035791	95.2825	0.845439	0.0721533	9.36e-33	1.06e-30	CG8539
FBgn0262889	26.2019	2.38917	0.204701	1.1e-32	1.22e-30	CG43244
FBgn0082831	2477.18	-0.503936	0.0433048	4.17e-32	4.62e-30	pps
FBgn0035187	316.755	-0.866366	0.0751641	7.52e-32	8.24e-30	Trh
FBgn0038846	49.3097	1.88928	0.165186	1.03e-31	1.12e-29	CG5697
FBgn0041180	3515.25	0.804024	0.0700153	1.52e-31	1.63e-29	Tep4
FBgn0050288	14.9468	2.56163	0.225084	5.28e-31	5.62e-29	CG30288
FBgn0037202	45.2141	-1.59912	0.141022	6.32e-31	6.67e-29	Ssl1
FBgn0267257	23.0489	1.7033	0.150267	6.91e-31	7.22e-29	lncRNA:CR45693
FBgn0032218	439.753	0.987659	0.0880598	2.54e-30	2.63e-28	CG5381
FBgn0051664	121.017	1.02984	0.0918166	2.7e-30	2.77e-28	CG31664
FBgn0002562	90.8866	-2.25741	0.203502	7.06e-30	7.18e-28	Lsp1alpha
FBgn0052071	12.1578	-2.57125	0.232409	9.4e-30	9.47e-28	CG32071
FBgn0051174	28.261	1.50308	0.13572	1.21e-29	1.21e-27	CG31174
FBgn0267987	401.344	-0.673869	0.0610697	2.62e-29	2.59e-27	lncRNA:CR46254
FBgn0033236	1076.21	-0.339119	0.0305374	3.55e-29	3.49e-27	CG14764
FBgn0027512	1031.15	-0.337673	0.0304521	4.43e-29	4.31e-27	CG10254
FBgn0031902	232.322	-1.34404	0.123084	5.55e-29	5.35e-27	Wnt6
FBgn0040281	1163.14	-0.415849	0.0376897	5.74e-29	5.49e-27	Aplip1
FBgn0053503	14.1221	-2.76125	0.254785	6.4e-29	6.06e-27	Cyp12d1-d
FBgn0067779	1553.66	-0.419228	0.038063	7.22e-29	6.79e-27	dbr
FBgn0033574	489.75	0.750897	0.0690923	1.58e-28	1.47e-26	Spn47C
FBgn0052072	25.7239	-1.45941	0.135362	2.76e-28	2.55e-26	Elo68alpha
FBgn0064912	61.1191	1.07603	0.0998981	3.44e-28	3.16e-26	CG31178
FBgn0265072	9.45667	5.63016	0.64426	4.95e-28	4.5e-26	lncRNA:CR44183
FBgn0034470	534.009	1.05919	0.100144	2.75e-27	2.49e-25	Obp56d
FBgn0038280	6.35242	-3.71716	0.348922	4.14e-27	3.7e-25	CG14861
FBgn0259716	401.777	0.744294	0.0704398	4.21e-27	3.74e-25	Nepl6
FBgn0262150	43.3502	-3.60955	0.338439	5.08e-27	4.48e-25	CG42876
FBgn0035914	2069.23	-0.600711	0.0567423	5.75e-27	5.03e-25	CG6282
FBgn0039509	131.652	0.745078	0.0707418	5.9e-27	5.12e-25	bigmax
FBgn0039040	187.168	1.09601	0.104331	6.02e-27	5.18e-25	CG13833
FBgn0031232	56.5386	-0.914681	0.0875012	1.13e-26	9.68e-25	CG11617
FBgn0267028	30.1045	1.72688	0.166159	1.25e-26	1.06e-24	lncRNA:CR45472
FBgn0040102	86.5339	0.776735	0.0744976	1.8e-26	1.51e-24	lectin-24Db
FBgn0033742	61.9954	-1.02885	0.100608	1.2e-25	9.99e-24	Nepl10
FBgn0015714	230.148	1.13051	0.110803	1.37e-25	1.13e-23	Cyp6a17
FBgn0038281	5.64818	-4.46537	0.429993	1.71e-25	1.41e-23	RpL10Aa
FBgn0051146	213.044	0.715593	0.070178	2.19e-25	1.79e-23	Nlg1
FBgn0040351	522.659	0.501649	0.0490919	2.52e-25	2.05e-23	CG11638
FBgn0265576	130.889	3.09356	0.30608	2.65e-25	2.13e-23	CG44403
FBgn0065100	1004.36	1.76539	0.174831	3.12e-25	2.5e-23	sncRNA:254
FBgn0015609	15636	-0.290978	0.0283674	3.53e-25	2.81e-23	CadN
FBgn0031377	1023.54	-0.346833	0.0338713	4.85e-25	3.82e-23	CG15356
FBgn0030679	218.542	0.495105	0.0485915	6.4e-25	5.02e-23	CG8206
FBgn0002593	1131.56	0.928018	0.0925146	8.67e-25	6.75e-23	RpLP1
FBgn0038381	52.886	0.986061	0.0984201	1.16e-24	8.99e-23	EndoU
FBgn0031739	226.381	0.536249	0.0535821	2.03e-24	1.56e-22	CG14005
FBgn0262476	5394.74	-0.409407	0.0409845	5.84e-24	4.45e-22	CG43066
FBgn0020270	189.953	-0.548473	0.055522	7.12e-24	5.39e-22	mre11
FBgn0003248	276.704	0.656357	0.0667997	9.52e-24	7.16e-22	Rh2
FBgn0044810	105.965	1.55834	0.160194	1.49e-23	1.12e-21	TotX
FBgn0085330	23.8397	1.21387	0.125665	3.42e-23	2.54e-21	CG34301
FBgn0040507	246.736	-0.806778	0.0836082	4.01e-23	2.96e-21	ACXD
FBgn0033354	72.4823	0.83525	0.0867517	5.31e-23	3.89e-21	FANCI
FBgn0039722	230.967	-0.880099	0.0927348	1.77e-22	1.29e-20	Capa
FBgn0036410	13.0471	1.93759	0.20339	1.9e-22	1.38e-20	CG8100
FBgn0027525	603.897	0.44655	0.0468023	2.77e-22	1.99e-20	LTV1
FBgn0033443	383.163	-0.520493	0.0548672	3.27e-22	2.34e-20	CG1698
FBgn0035348	4867.83	-0.648012	0.0687406	3.32e-22	2.36e-20	CG16758
FBgn0032484	502.169	0.618301	0.0659045	7.58e-22	5.34e-20	kek4
FBgn0035756	2109.18	-0.282998	0.0297683	8.45e-22	5.92e-20	unc-13-4A
FBgn0033558	643.802	-0.89697	0.0964476	1.07e-21	7.43e-20	CG12344
FBgn0027780	472.793	-0.447361	0.0477704	1.41e-21	9.77e-20	Aasdh
FBgn0264834	38.6898	-1.08635	0.11752	1.79e-21	1.23e-19	lncRNA:CR44042
FBgn0039315	169.71	-0.745342	0.0805736	2.04e-21	1.4e-19	CG13658
FBgn0040364	107.436	0.755304	0.0819853	3.22e-21	2.19e-19	CG11378
FBgn0285948	817.742	0.520442	0.0564362	4.46e-21	3.02e-19	RpL27A
FBgn0028899	184.442	0.713829	0.0778149	4.82e-21	3.24e-19	CG31817
FBgn0259219	118.444	0.83683	0.0915604	5.95e-21	3.98e-19	CG42319
FBgn0026397	14.9731	-1.65705	0.182267	6.03e-21	4e-19	Or22b
FBgn0029990	6851.31	0.504072	0.054788	6.43e-21	4.24e-19	CG2233
FBgn0050377	47.8848	-1.16218	0.128185	8.39e-21	5.5e-19	CG30377
FBgn0036222	124.805	0.700942	0.0772619	1.06e-20	6.88e-19	SdhAL
FBgn0019936	612.32	0.545595	0.0599489	1.28e-20	8.28e-19	RpS20
FBgn0033926	1108.38	1.19564	0.132671	1.32e-20	8.44e-19	Arc1
FBgn0031231	135.215	-0.671011	0.0739458	1.32e-20	8.44e-19	mRpL10
FBgn0051104	153.771	-0.938164	0.104109	1.49e-20	9.48e-19	CG31104
FBgn0085302	103.602	-0.769672	0.0857511	2.17e-20	1.38e-18	CG34273
FBgn0039490	26.146	-1.13022	0.126146	2.3e-20	1.45e-18	CG5882
FBgn0267017	30.2419	-1.23837	0.13788	2.36e-20	1.48e-18	lncRNA:CR45461
FBgn0013277	190.946	2.16478	0.2426	2.4e-20	1.49e-18	Hsp70Ba
FBgn0266633	70.2586	-0.964584	0.107964	2.94e-20	1.82e-18	asRNA:CR45140
FBgn0037627	64.368	1.16517	0.130838	3.19e-20	1.96e-18	CG13318
FBgn0031701	95.757	2.0572	0.23161	3.59e-20	2.2e-18	TotM
FBgn0013325	853.568	0.65689	0.0736241	5.33e-20	3.25e-18	RpL11
FBgn0051776	27.1022	-1.26603	0.142961	5.61e-20	3.4e-18	CG31776
FBgn0032447	440.849	-0.444777	0.0496236	5.95e-20	3.59e-18	PICK1
FBgn0285950	1390.76	0.475381	0.0533285	7.62e-20	4.58e-18	RpL19
FBgn0035538	7138.29	-0.476121	0.0539678	9.32e-20	5.57e-18	DopEcR
FBgn0033985	466.851	-0.501061	0.056502	1.13e-19	6.7e-18	CG10257
FBgn0032879	954.102	-0.64639	0.0726986	1.2e-19	7.08e-18	CarT
FBgn0053093	6.03857	3.14002	0.357373	1.54e-19	9.07e-18	CG33093
FBgn0017545	2493.09	0.376952	0.0424462	1.72e-19	1e-17	RpS3A
FBgn0036272	833.482	-0.388683	0.0440773	1.72e-19	1e-17	Sms
FBgn0085582	28.5717	-1.29973	0.149233	1.85e-19	1.07e-17	lncRNA:CR41257
FBgn0033207	25.3362	1.66435	0.190631	2.38e-19	1.37e-17	CG12826
FBgn0266227	1061.53	0.739305	0.0847863	2.67e-19	1.53e-17	lncRNA:CR44922
FBgn0032719	684.595	-0.317126	0.0358014	2.86e-19	1.63e-17	CG17321
FBgn0038909	42.8377	0.834817	0.0963503	4.32e-19	2.45e-17	CG6569
FBgn0004839	223.362	0.483688	0.0557646	4.86e-19	2.74e-17	otk
FBgn0036080	25.0791	-1.33606	0.155622	5.54e-19	3.11e-17	Or67d
FBgn0003701	67.7001	0.937652	0.109144	6.17e-19	3.45e-17	thr
FBgn0032851	36.3928	-1.37754	0.161148	7.16e-19	3.98e-17	CG13970
FBgn0035790	40.5653	1.12844	0.131932	8.75e-19	4.84e-17	Cyp316a1
FBgn0039313	151.009	-0.770855	0.0900511	9.92e-19	5.46e-17	CG11892
FBgn0031434	160.649	0.654642	0.076463	1.26e-18	6.92e-17	insv
FBgn0267204	7.5295	2.26794	0.266412	1.3e-18	7.07e-17	lncRNA:CR45644
FBgn0069969	2723.99	-0.604272	0.0709033	1.87e-18	1.01e-16	CG40498
FBgn0034743	882.197	0.529389	0.0619416	2.01e-18	1.08e-16	RpS16
FBgn0013813	949.754	-0.560745	0.0655453	2e-18	1.08e-16	Dhc98D
FBgn0032850	213.226	-0.740039	0.0874942	2.3e-18	1.23e-16	Kua
FBgn0037975	24.4748	1.22499	0.145289	2.39e-18	1.27e-16	CG3397
FBgn0003941	871.579	0.529627	0.0630251	5.55e-18	2.94e-16	RpL40
FBgn0036213	1243.83	0.478946	0.056777	5.63e-18	2.97e-16	RpL10Ab
FBgn0039073	173.699	0.748136	0.0895585	6.08e-18	3.19e-16	CG4408
FBgn0267003	27.498	-1.28677	0.155018	6.48e-18	3.38e-16	lncRNA:CR45447
FBgn0058191	1471.66	-0.384638	0.0456832	7.82e-18	4.07e-16	CG40191
FBgn0033856	24.4121	-1.04067	0.125798	1.02e-17	5.26e-16	CG13334
FBgn0030798	556.136	-0.663791	0.0800277	1.26e-17	6.48e-16	CG13003
FBgn0038214	17.9419	-1.56631	0.190075	1.35e-17	6.94e-16	CG9616
FBgn0000045	182.586	1.07082	0.130306	1.49e-17	7.6e-16	Act79B
FBgn0029897	799.068	0.49406	0.0596184	2.1e-17	1.07e-15	RpL17
FBgn0036302	1121.39	-0.32565	0.0390231	2.24e-17	1.13e-15	sowah
FBgn0037166	382.993	0.356234	0.0429931	2.6e-17	1.31e-15	CG11426
FBgn0038095	28.2863	1.58783	0.195514	2.78e-17	1.39e-15	Cyp304a1
FBgn0030339	37.0524	-1.12825	0.138757	2.99e-17	1.49e-15	Cyp28c1
FBgn0043854	329.759	-0.623632	0.0764832	4.07e-17	2.02e-15	slam
FBgn0033777	444.337	-0.427557	0.0521199	4.81e-17	2.38e-15	CG17574
FBgn0263830	98.9285	-1.58765	0.197488	4.98e-17	2.45e-15	CG40486
FBgn0264815	8717.34	-0.277024	0.0335317	5.95e-17	2.92e-15	Pde1c
FBgn0261509	1545.33	-0.240746	0.0288215	6.06e-17	2.96e-15	haf
FBgn0036875	277.476	-0.651393	0.0803325	6.28e-17	3.06e-15	CG9449
FBgn0038337	146.623	0.570764	0.070354	6.39e-17	3.1e-15	CG6125
FBgn0267240	22.2227	2.39256	0.296051	7.47e-17	3.6e-15	lncRNA:CR45680
FBgn0032048	537.415	-0.635174	0.0788242	9.05e-17	4.35e-15	Dh31
FBgn0259896	117.779	0.691075	0.0858979	9.24e-17	4.42e-15	NimC1
FBgn0024811	1645.15	-0.447952	0.0552366	9.45e-17	4.5e-15	Crk
FBgn0039300	709.629	0.581906	0.0724397	1.22e-16	5.81e-15	RpS27
FBgn0036815	31.3314	0.931317	0.117069	1.25e-16	5.92e-15	HipHop
FBgn0050289	14.7997	1.61284	0.203098	1.45e-16	6.82e-15	CG30289
FBgn0021872	2441.1	0.358333	0.0442483	1.59e-16	7.42e-15	Xbp1
FBgn0032322	76.0076	0.884353	0.111393	1.74e-16	8.12e-15	CG16743
FBgn0261608	547.063	0.72231	0.0907937	1.76e-16	8.16e-15	RpL37A
FBgn0004242	36871.9	-0.366594	0.0453877	1.77e-16	8.19e-15	Syt1
FBgn0011279	65.5135	-1.06123	0.134455	1.91e-16	8.79e-15	Obp69a
FBgn0263402	28.039	1.42687	0.181759	2.55e-16	1.17e-14	CG43448
FBgn0261385	150.529	0.566518	0.0713652	2.68e-16	1.23e-14	scra
FBgn0086710	400.95	0.565285	0.0711834	2.7e-16	1.23e-14	RpL30
FBgn0267728	74.2464	-0.769084	0.0974639	2.71e-16	1.23e-14	otk2
FBgn0050424	149.87	-0.466543	0.0590106	3.32e-16	1.5e-14	cGlr2
FBgn0264347	146.141	-0.710751	0.0903399	3.39e-16	1.52e-14	lncRNA:CR43803
FBgn0038172	307.497	0.479623	0.0603855	3.58e-16	1.6e-14	Adgf-D
FBgn0261554	3224.09	-0.249831	0.0309559	3.78e-16	1.69e-14	CG42672
FBgn0034660	13.4289	1.86886	0.238629	4.18e-16	1.86e-14	Loxl2
FBgn0083123	524.889	-0.685387	0.0873172	4.28e-16	1.9e-14	Uhg5
FBgn0261596	1152.98	0.569628	0.072334	4.57e-16	2.01e-14	RpS24
FBgn0010198	1142.99	0.390537	0.0492141	5.03e-16	2.21e-14	RpS15Aa
FBgn0032864	378.092	0.592268	0.0754822	5.41e-16	2.37e-14	CG2493
FBgn0046696	825.198	0.704287	0.0903684	6.48e-16	2.83e-14	RNaseP:RNA
FBgn0020765	79.063	1.05614	0.136967	8.41e-16	3.65e-14	Acp65Aa
FBgn0013305	1946.78	-0.402934	0.0513208	9.35e-16	4.04e-14	Nmda1
FBgn0002626	593.284	0.563425	0.072213	1.13e-15	4.87e-14	RpL32
FBgn0042178	110.082	-0.644126	0.0833635	1.15e-15	4.93e-14	Apl
FBgn0004403	846.535	0.549696	0.0707876	1.18e-15	5.04e-14	RpS14a
FBgn0036896	3070.77	0.247779	0.0310234	1.33e-15	5.65e-14	wnd
FBgn0037683	45.8738	0.792397	0.103359	1.52e-15	6.47e-14	CG18473
FBgn0051956	29.4959	-1.17332	0.154146	1.68e-15	7.1e-14	Pgant4
FBgn0267485	15.2172	-1.17318	0.154276	1.97e-15	8.31e-14	asRNA:CR45835
FBgn0037686	435.135	0.541161	0.0703201	2.05e-15	8.58e-14	RpL34b
FBgn0003942	957.168	0.379527	0.0488996	2.14e-15	8.94e-14	RpS27A
FBgn0020258	123.878	0.581553	0.0757845	2.17e-15	9.02e-14	ppk
FBgn0028703	4380.07	-0.289233	0.0371478	2.64e-15	1.1e-13	Nhe3
FBgn0033904	100.801	-0.583554	0.0764552	2.66e-15	1.1e-13	CG18327
FBgn0035199	81.506	0.604356	0.0791472	3e-15	1.24e-13	tfc
FBgn0261563	1010.34	-0.568327	0.0744088	3.48e-15	1.43e-13	wb
FBgn0052814	279.846	0.638366	0.0841917	3.67e-15	1.5e-13	CG32814
FBgn0032600	9844.11	-0.411823	0.0539997	3.78e-15	1.54e-13	BuGZ
FBgn0267797	50.0208	0.912307	0.121481	4.15e-15	1.68e-13	lncRNA:CR46122
FBgn0265767	961.642	-0.332135	0.0437597	4.44e-15	1.8e-13	zyd
FBgn0013308	91.2955	0.86376	0.115029	4.55e-15	1.84e-13	Odc2
FBgn0260940	108.586	0.527182	0.069626	4.96e-15	1.98e-13	lsn
FBgn0037894	320.751	-0.335789	0.0437064	4.94e-15	1.98e-13	Ipo9
FBgn0038525	17.8703	4.08066	0.5436	4.98e-15	1.99e-13	CG14329
FBgn0286213	780.242	0.514041	0.0678873	5.67e-15	2.25e-13	RpS12
FBgn0035771	350.6	-0.339964	0.0455166	6.24e-15	2.47e-13	Sec63
FBgn0039686	20.1537	-1.2776	0.171855	6.64e-15	2.62e-13	CG15506
FBgn0051997	298.188	-0.524659	0.0695209	6.69e-15	2.63e-13	CG31997
FBgn0022023	518.741	0.329329	0.043099	6.86e-15	2.69e-13	eIF3h
FBgn0035815	225.966	-0.570763	0.0760046	7.72e-15	3.02e-13	Snmp2
FBgn0052104	354.382	-0.724704	0.0970956	7.83e-15	3.05e-13	CG32104
FBgn0040837	52.7722	0.63506	0.0849186	8.44e-15	3.27e-13	CG8620
FBgn0028542	63.4491	0.791445	0.106481	8.53e-15	3.3e-13	NimB4
FBgn0010409	872.277	0.482715	0.0642379	9.8e-15	3.78e-13	RpL18A
FBgn0029785	964.455	0.408301	0.0540839	1.01e-14	3.89e-13	RpL35
FBgn0014026	1571.24	0.528434	0.0707919	1.23e-14	4.71e-13	RpL7A
FBgn0039924	2854.34	-0.338882	0.0456331	1.41e-14	5.36e-13	PIP4K
FBgn0015756	916.422	0.475281	0.0636661	1.45e-14	5.52e-13	RpL9
FBgn0267326	6719.35	2.22692	0.309063	2.14e-14	8.11e-13	Ntl
FBgn0263020	11.6394	1.70622	0.233651	2.23e-14	8.4e-13	CG43315
FBgn0260995	2228.75	-0.344663	0.0461543	2.31e-14	8.67e-13	dpr21
FBgn0035094	1011.83	-0.518041	0.0706355	3.35e-14	1.26e-12	CG9380
FBgn0263109	52.307	-0.848387	0.117278	4.13e-14	1.54e-12	CG43366
FBgn0037874	2407.42	0.339041	0.0457762	4.17e-14	1.55e-12	Tctp
FBgn0026398	13.3424	-1.34277	0.187039	4.26e-14	1.58e-12	Or22a
FBgn0051098	305.74	-0.438342	0.0599953	5.38e-14	1.99e-12	CG31098
FBgn0266878	93.2997	-0.791086	0.110148	5.78e-14	2.13e-12	lncRNA:CR45339
FBgn0039801	490.918	0.693588	0.0964402	6.45e-14	2.37e-12	Npc2h
FBgn0038834	836.891	0.4107	0.056284	6.54e-14	2.39e-12	RpS30
FBgn0010411	1305.53	0.45536	0.0626713	6.6e-14	2.41e-12	RpS18
FBgn0036958	1905.99	0.258013	0.0349326	7.12e-14	2.59e-12	CG17233
FBgn0000078	612.487	0.882382	0.123547	7.24e-14	2.63e-12	Amy-d
FBgn0052068	211.572	0.453306	0.062448	7.43e-14	2.69e-12	Adi1
FBgn0083945	370.118	-0.476244	0.0658209	7.76e-14	2.8e-12	CG34109
FBgn0025391	1708.29	-0.665589	0.09226	8.15e-14	2.93e-12	Scgdelta
FBgn0026755	52.177	1.05897	0.149215	8.54e-14	3.06e-12	Ugt37B1
FBgn0035753	789.74	0.551485	0.0765338	8.58e-14	3.06e-12	RpL18
FBgn0024277	10261.9	-0.191603	0.0258916	8.67e-14	3.08e-12	trio
FBgn0013973	3739.74	-0.230846	0.031311	8.67e-14	3.08e-12	Gycbeta100B
FBgn0051262	15.3782	-1.15629	0.16287	8.83e-14	3.12e-12	CG31262
FBgn0031971	323.533	0.684658	0.0958036	9.21e-14	3.25e-12	Sirup
FBgn0051205	202.204	1.00333	0.141442	9.3e-14	3.27e-12	CG31205
FBgn0010412	1312.09	0.484664	0.0673283	9.32e-14	3.27e-12	RpS19a
FBgn0000100	1415.68	0.512897	0.0712915	9.72e-14	3.39e-12	RpLP0
FBgn0020299	693.394	-0.36212	0.0500925	1.32e-13	4.59e-12	stumps
FBgn0034218	506.949	0.394643	0.0547452	1.35e-13	4.7e-12	CG18467
FBgn0035550	41.979	1.05661	0.150106	1.45e-13	5.03e-12	CG11349
FBgn0038651	1733.5	-0.169438	0.0230701	1.46e-13	5.04e-12	Epg5
FBgn0028936	97.3904	0.459855	0.0643652	1.65e-13	5.69e-12	NimB5
FBgn0284245	13411.3	0.404646	0.0565423	1.68e-13	5.75e-12	eEF1alpha1
FBgn0039151	1462.38	0.568875	0.080174	1.72e-13	5.9e-12	CG13607
FBgn0037328	690.216	0.467715	0.0659209	2.45e-13	8.34e-12	RpL35A
FBgn0066084	1257.07	0.771801	0.110558	2.68e-13	9.09e-12	RpL41
FBgn0039757	1515.26	0.454424	0.064321	3.05e-13	1.03e-11	RpS7
FBgn0033867	9.49713	1.4875	0.215598	3.1e-13	1.05e-11	Cpr50Ca
FBgn0040074	548.904	1.00888	0.145902	3.27e-13	1.1e-11	retinin
FBgn0002774	9847.68	0.55197	0.0788428	3.6e-13	1.21e-11	mle
FBgn0036714	497.573	-0.275933	0.0386023	3.72e-13	1.25e-11	CG7692
FBgn0050263	185.8	-0.536814	0.0767327	3.78e-13	1.26e-11	stum
FBgn0011723	286.719	0.426588	0.0606697	4.06e-13	1.35e-11	byn
FBgn0020910	2812.75	0.361552	0.0511604	4.51e-13	1.5e-11	RpL3
FBgn0039972	107.402	-0.501015	0.0717881	4.54e-13	1.5e-11	Marf1
FBgn0038144	25.5534	-0.895789	0.130346	5.2e-13	1.71e-11	CG8870
FBgn0030721	84.3806	-0.54075	0.0778929	5.34e-13	1.76e-11	CG12698
FBgn0037025	65.3881	0.58878	0.0849915	5.5e-13	1.8e-11	Spc105R
FBgn0051029	46.1525	-1.12707	0.165416	5.7e-13	1.86e-11	CG31029
FBgn0035328	26.386	-1.05665	0.154985	5.89e-13	1.92e-11	yellow-g2
FBgn0265945	40.9676	0.762622	0.111067	6.03e-13	1.96e-11	lncRNA:CR44732
FBgn0034968	909.222	0.419703	0.0601306	6.65e-13	2.15e-11	RpL12
FBgn0287234	565.499	0.476259	0.0686154	6.8e-13	2.2e-11	slf
FBgn0032615	45.2744	-0.797034	0.116865	7.54e-13	2.43e-11	CG6012
FBgn0038237	2860.78	-0.192209	0.0270486	7.64e-13	2.46e-11	Pde6
FBgn0263321	25.0038	1.3017	0.192305	8.45e-13	2.71e-11	CG43402
FBgn0039024	756.049	0.301008	0.0429245	8.96e-13	2.86e-11	Nepl15
FBgn0086917	125.272	-0.487437	0.0707352	8.96e-13	2.86e-11	spok
FBgn0028916	869.253	-0.246542	0.0345466	9.51e-13	3.02e-11	CG33090
FBgn0017579	1111.27	0.471073	0.0682074	9.87e-13	3.13e-11	RpL14
FBgn0267431	1740.67	0.419313	0.0606485	1e-12	3.17e-11	Myo81F
FBgn0039641	34.47	0.769617	0.113454	1.02e-12	3.2e-11	CG14511
FBgn0036825	641.202	0.539664	0.0788792	1.12e-12	3.51e-11	RpL26
FBgn0085404	39.2024	0.710959	0.104988	1.22e-12	3.83e-11	CG34375
FBgn0003525	32.4276	-0.873373	0.129481	1.29e-12	4.03e-11	stg
FBgn0265813	27.0911	-1.81795	0.268937	1.3e-12	4.04e-11	lncRNA:CR44602
FBgn0031893	815.805	-0.316774	0.0455807	1.34e-12	4.17e-11	MICU1
FBgn0265106	337.219	-0.428002	0.0624349	1.43e-12	4.45e-11	lncRNA:CR44208
FBgn0033302	47.1541	0.805044	0.119598	1.46e-12	4.51e-11	Cyp6a14
FBgn0035767	193.021	0.392315	0.0570654	1.49e-12	4.61e-11	Cln7
FBgn0039817	228.002	-0.455724	0.066802	1.6e-12	4.92e-11	CG15553
FBgn0050101	32.4722	1.09861	0.164645	1.63e-12	4.98e-11	Vajk4
FBgn0015568	295.359	0.475593	0.0699879	1.9e-12	5.8e-11	alpha-Est1
FBgn0038930	1506.43	0.548456	0.0810868	1.91e-12	5.82e-11	BomT3
FBgn0037409	360.617	-0.445509	0.0655647	2.11e-12	6.42e-11	Osi24
FBgn0035806	176.093	-0.890714	0.13386	2.14e-12	6.49e-11	PGRP-SD
FBgn0041234	17.9071	-1.07204	0.161292	2.2e-12	6.65e-11	Gr59f
FBgn0023170	371.953	0.754815	0.113074	2.25e-12	6.79e-11	RpL39
FBgn0033374	65.6508	-0.87981	0.132294	2.36e-12	7.1e-11	Boot
FBgn0285952	1173.15	0.306438	0.0445119	2.66e-12	7.99e-11	eEF5
FBgn0050203	241.797	-0.444011	0.0653942	2.83e-12	8.46e-11	CG30203
FBgn0085736	39.7239	-0.712438	0.107098	2.87e-12	8.57e-11	CG40472
FBgn0010225	4512.07	0.283448	0.0414183	3.12e-12	9.3e-11	Gel
FBgn0037870	59.6186	-0.65101	0.0980513	3.15e-12	9.34e-11	CG18577
FBgn0010238	960.861	-0.351028	0.0517888	3.56e-12	1.06e-10	Lac
FBgn0036836	157.337	0.488263	0.0731875	4e-12	1.18e-10	CG11619
FBgn0262679	43.4602	0.720018	0.10927	4.24e-12	1.24e-10	CG43149
FBgn0034654	194.884	0.473699	0.0709242	4.22e-12	1.24e-10	eIF3k
FBgn0266594	31.1916	-0.775759	0.117959	4.21e-12	1.24e-10	lncRNA:CR45119
FBgn0034761	333.525	0.801644	0.122053	4.34e-12	1.27e-10	CG4250
FBgn0014076	80.2557	-0.691637	0.105083	4.44e-12	1.29e-10	Vm32E
FBgn0267777	7.84574	-1.72162	0.264539	4.54e-12	1.32e-10	lncRNA:CR46108
FBgn0025676	542.3	-0.325747	0.0482817	4.89e-12	1.42e-10	CkIIalpha-i3
FBgn0039480	16.9821	-1.09906	0.169031	4.93e-12	1.43e-10	Cpr97Ea
FBgn0037754	2141.44	-0.302819	0.044878	5.41e-12	1.56e-10	CG8500
FBgn0002938	27755	-0.40788	0.0609476	5.43e-12	1.56e-10	ninaC
FBgn0028697	1246.58	0.335452	0.0499189	5.54e-12	1.59e-10	RpL15
FBgn0005593	1230.84	0.351359	0.0524283	5.69e-12	1.63e-10	RpL7
FBgn0029176	2222.77	0.40537	0.0607752	5.8e-12	1.66e-10	eEF1gamma
FBgn0264002	257.942	-0.413865	0.0621446	5.9e-12	1.68e-10	MsR2
FBgn0040010	1695.61	-0.374398	0.0566316	9.31e-12	2.65e-10	CG17493
FBgn0033984	2289.78	-0.31872	0.0479795	1.01e-11	2.87e-10	Lap1
FBgn0285947	931.085	0.432661	0.065854	1.07e-11	3.03e-10	RpS10b
FBgn0039312	95.4186	-0.746628	0.11584	1.08e-11	3.04e-10	CG10514
FBgn0033885	85.6752	-0.609758	0.0942489	1.09e-11	3.08e-10	DJ-1alpha
FBgn0038079	11.3523	1.3299	0.208034	1.11e-11	3.11e-10	NijC
FBgn0036337	538.329	0.28247	0.0423767	1.11e-11	3.11e-10	Adk2
FBgn0021995	168.781	-0.394963	0.0600599	1.15e-11	3.2e-10	Rs1
FBgn0036221	71.4942	0.576817	0.0890067	1.17e-11	3.26e-10	CG11588
FBgn0014877	328.023	0.349731	0.0530266	1.25e-11	3.47e-10	Roe1
FBgn0034158	1921.22	-0.174394	0.0259789	1.29e-11	3.59e-10	RalGPS
FBgn0010408	506.39	0.431554	0.0660025	1.31e-11	3.63e-10	RpS9
FBgn0036301	89.5131	-0.474421	0.072967	1.33e-11	3.66e-10	CG4069
FBgn0027581	147.059	-0.436877	0.0670281	1.36e-11	3.74e-10	CG6191
FBgn0264721	21.491	0.815711	0.127721	1.54e-11	4.23e-10	lncRNA:CR43989
FBgn0036597	34.9577	1.40229	0.222213	1.6e-11	4.38e-10	CG4962
FBgn0031389	52.2449	-0.51504	0.0797369	1.62e-11	4.42e-10	CG4259
FBgn0031808	325.145	0.534838	0.0829943	1.64e-11	4.47e-10	Nepl5
FBgn0002563	5252.35	-1.01605	0.159465	1.66e-11	4.51e-10	Lsp1beta
FBgn0002905	252.735	0.315969	0.047875	1.71e-11	4.63e-10	PolQ
FBgn0260388	429.283	-0.30728	0.0468107	1.84e-11	4.98e-10	CG42514
FBgn0036044	592.534	-0.393148	0.0605321	1.88e-11	5.04e-10	Zasp67
FBgn0260874	240.586	-0.425549	0.0657427	1.87e-11	5.04e-10	Ir76a
FBgn0267148	117.181	-0.829736	0.130988	1.88e-11	5.04e-10	lncRNA:CR45588
FBgn0038397	287.898	-0.698715	0.109919	2e-11	5.37e-10	CG10185
FBgn0267002	20602.8	-0.271139	0.0414524	2.03e-11	5.42e-10	unc-104
FBgn0050083	37.8477	0.821771	0.129657	2.07e-11	5.53e-10	CG30083
FBgn0033996	411.751	-0.277299	0.0424609	2.37e-11	6.3e-10	CG11807
FBgn0039017	35.1162	-0.739602	0.117013	2.44e-11	6.48e-10	CG6985
FBgn0034330	161.874	0.734807	0.116318	2.46e-11	6.52e-10	BomS4
FBgn0032638	271.434	0.722401	0.114339	2.5e-11	6.61e-10	SPH93
FBgn0050471	45.6057	-0.806189	0.128121	2.56e-11	6.74e-10	CG30471
FBgn0031800	309.745	0.683786	0.108327	2.8e-11	7.35e-10	CG9497
FBgn0259927	7291.58	-0.205643	0.0314179	3.27e-11	8.57e-10	CG42450
FBgn0039329	347.893	-0.281597	0.043374	3.52e-11	9.21e-10	CG10669
FBgn0052418	57.9021	0.638897	0.101786	3.87e-11	1.01e-09	vito
FBgn0037727	82.3539	0.592166	0.0942587	4e-11	1.04e-09	Nepl12
FBgn0039911	3384.67	-0.303542	0.0470207	4.03e-11	1.05e-09	CG1909
FBgn0266145	145.752	-0.449982	0.0709127	4.03e-11	1.05e-09	lncRNA:CR44851
FBgn0285949	687.022	0.402474	0.0630899	4.09e-11	1.06e-09	RpL31
FBgn0266960	14.112	-1.02631	0.165555	4.28e-11	1.11e-09	lncRNA:CR45411
FBgn0039857	1782.19	0.430297	0.0677561	4.4e-11	1.13e-09	RpL6
FBgn0086472	836.089	0.653199	0.104559	4.46e-11	1.15e-09	RpS25
FBgn0266979	235.562	0.471749	0.0746174	4.56e-11	1.17e-09	lncRNA:CR45430
FBgn0010905	9096.09	-0.145323	0.0225454	4.85e-11	1.24e-09	Spn
FBgn0032848	43.1392	-0.882585	0.143305	5.15e-11	1.31e-09	nesd
FBgn0051778	178.272	0.529396	0.0844086	5.19e-11	1.32e-09	CG31778
FBgn0036880	524.788	0.523616	0.0834919	5.23e-11	1.33e-09	Cpr76Bc
FBgn0010551	895.371	-0.31605	0.0494685	5.25e-11	1.33e-09	Phb2
FBgn0031540	103.141	-0.527769	0.0841366	5.21e-11	1.33e-09	Pif1
FBgn0005533	679.394	0.449284	0.0713385	5.6e-11	1.41e-09	RpS17
FBgn0026573	1591.35	-0.178978	0.0276195	6.08e-11	1.53e-09	ADD1
FBgn0053531	1129.89	-0.205524	0.0318578	6.94e-11	1.74e-09	Ddr
FBgn0261599	857.955	0.585818	0.0944832	7.02e-11	1.76e-09	RpS29
FBgn0032834	51.0104	0.601953	0.0971459	7.22e-11	1.8e-09	CG13965
FBgn0002564	64.6101	0.520217	0.0835972	7.23e-11	1.8e-09	Lsp1gamma
FBgn0038282	2778.8	-0.212668	0.0331483	7.8e-11	1.94e-09	dpr9
FBgn0036881	46.6921	1.1043	0.181854	7.87e-11	1.95e-09	Cpr76Bd
FBgn0263626	166.974	-0.856463	0.140359	7.86e-11	1.95e-09	lncRNA:CR43635
FBgn0039031	218.678	0.536109	0.0864712	7.97e-11	1.97e-09	Gbp3
FBgn0039816	731.749	-0.24343	0.038146	8.33e-11	2.06e-09	CG11317
FBgn0259215	158.974	0.399903	0.0638531	8.97e-11	2.21e-09	Ir93a
FBgn0051064	1655.37	-0.142336	0.022096	9.12e-11	2.24e-09	CG31064
FBgn0035505	4412.37	-0.290567	0.0460197	9.13e-11	2.24e-09	Teh2
FBgn0038163	42.7831	0.735437	0.120369	9.21e-11	2.25e-09	CG10841
FBgn0015737	882.641	0.33557	0.0532812	9.24e-11	2.26e-09	Hmu
FBgn0031779	255.459	0.306752	0.0483602	9.74e-11	2.37e-09	CG9175
FBgn0267667	73.9555	-0.581487	0.095156	9.85e-11	2.39e-09	asRNA:CR46005
FBgn0262983	57.85	-1.14939	0.190453	1.07e-10	2.6e-09	CG43291
FBgn0265814	47.5925	-0.861897	0.142537	1.08e-10	2.62e-09	lncRNA:CR44603
FBgn0034046	1606.03	-0.235501	0.0370793	1.09e-10	2.63e-09	tun
FBgn0265496	25.2872	-0.796736	0.131556	1.1e-10	2.66e-09	lncRNA:CR44365
FBgn0039359	786.504	0.345799	0.0552719	1.15e-10	2.76e-09	RpL27
FBgn0037213	1342.02	0.304586	0.0483942	1.15e-10	2.76e-09	CG12581
FBgn0038840	239.503	0.413157	0.0665813	1.18e-10	2.83e-09	Grik
FBgn0051673	146.308	0.401782	0.0647992	1.28e-10	3.06e-09	CG31673
FBgn0039355	43.7218	-0.560221	0.0917338	1.31e-10	3.12e-09	CG4730
FBgn0051973	6474.47	-0.270178	0.0429473	1.32e-10	3.13e-09	Cda5
FBgn0035480	90.451	0.740282	0.122493	1.37e-10	3.24e-09	CG14984
FBgn0030136	1308.69	0.365415	0.0587997	1.36e-10	3.24e-09	RpS28b
FBgn0053181	3092.83	-0.371334	0.0598111	1.37e-10	3.24e-09	CG33181
FBgn0051313	392.044	0.488096	0.0796201	1.43e-10	3.38e-09	CG31313
FBgn0031347	174.221	-0.407966	0.0661256	1.47e-10	3.47e-09	nis
FBgn0010385	52.0473	-0.847419	0.141345	1.52e-10	3.57e-09	Def
FBgn0051755	84.9106	0.587543	0.0966625	1.56e-10	3.66e-09	SoYb
FBgn0033683	25.9733	0.901487	0.150658	1.59e-10	3.71e-09	CG18343
FBgn0034281	23.037	0.992584	0.166647	1.78e-10	4.16e-09	CG14490
FBgn0040985	272.558	0.494942	0.0811883	1.8e-10	4.19e-09	CG6115
FBgn0034634	149.478	0.373712	0.0606719	1.87e-10	4.36e-09	CG10494
FBgn0053202	3000.58	-0.234134	0.0373299	1.91e-10	4.44e-09	dpr11
FBgn0051865	31.3589	-0.808642	0.135701	1.97e-10	4.57e-09	Ada1-1
FBgn0026372	1829.8	0.43357	0.0709756	1.99e-10	4.61e-09	RpL23A
FBgn0031936	503.696	-0.39217	0.0639742	2.23e-10	5.14e-09	CG13794
FBgn0039421	143.021	0.716584	0.120133	2.27e-10	5.22e-09	Nil
FBgn0028647	510.376	-0.194512	0.0310545	2.38e-10	5.48e-09	CG11902
FBgn0264753	2387.31	0.22229	0.0356429	2.45e-10	5.63e-09	Rgk1
FBgn0053970	1104.86	0.635419	0.106385	2.57e-10	5.88e-09	osy
FBgn0033978	169.599	-0.683251	0.114784	2.63e-10	6.01e-09	Cyp6a23
FBgn0039642	28.3028	0.781783	0.132021	2.8e-10	6.39e-09	CG11882
FBgn0267769	153.958	-0.580151	0.0972672	2.93e-10	6.67e-09	lncRNA:CR46100
FBgn0029114	452.355	0.297589	0.0485207	3.01e-10	6.85e-09	Tollo
FBgn0040502	707.272	0.585548	0.0981989	3.05e-10	6.91e-09	CG8343
FBgn0003174	293.586	0.388074	0.0639002	3.08e-10	6.97e-09	pwn
FBgn0035159	69.3904	-0.530409	0.0885167	3.1e-10	7e-09	CG13896
FBgn0003996	1480.05	0.367566	0.0604483	3.12e-10	7.03e-09	w
FBgn0259211	1788.92	0.271162	0.0440383	3.17e-10	7.13e-09	grh
FBgn0038034	133.095	0.40828	0.0675766	3.32e-10	7.45e-09	Cyp9f3
FBgn0051989	150.796	0.343388	0.0564433	3.46e-10	7.75e-09	Cap-D3
FBgn0027546	311.145	-0.284193	0.0463913	3.49e-10	7.81e-09	CG4766
FBgn0028473	960.964	0.294413	0.0481908	3.79e-10	8.44e-09	Non1
FBgn0039818	74.8015	0.600228	0.101334	3.91e-10	8.69e-09	CG11318
FBgn0263113	29.2344	-0.815851	0.139382	4.19e-10	9.32e-09	Cc2d2a
FBgn0030616	997.443	0.422182	0.0707096	4.41e-10	9.77e-09	RpL37a
FBgn0261597	1697.46	0.459375	0.0770766	4.53e-10	1e-08	RpS26
FBgn0035281	75.7438	0.605816	0.103011	4.6e-10	1.01e-08	Cpr62Bc
FBgn0041709	19.6913	-0.981677	0.169197	4.58e-10	1.01e-08	yellow-g
FBgn0019660	13641.8	0.415877	0.0695079	4.65e-10	1.02e-08	lncRNA:roX2
FBgn0038439	15.3957	1.48119	0.256941	4.71e-10	1.03e-08	Cad89D
FBgn0035482	79.2059	0.455479	0.0763975	4.76e-10	1.04e-08	CG14985
FBgn0040227	886.049	0.240519	0.0393509	4.96e-10	1.09e-08	eIF3d1
FBgn0050472	66.2269	-0.592028	0.101145	5.18e-10	1.13e-08	CG30472
FBgn0003517	1552.54	0.50142	0.0847554	5.3e-10	1.15e-08	sta
FBgn0040653	2782.86	0.900898	0.155651	5.62e-10	1.22e-08	Dso1
FBgn0031089	92.0657	0.837424	0.144753	5.72e-10	1.24e-08	aspr
FBgn0039485	89.7114	-0.85797	0.148453	5.72e-10	1.24e-08	CG17189
FBgn0027500	19.2362	0.810523	0.139492	5.76e-10	1.25e-08	spd-2
FBgn0036015	849.457	0.544165	0.0926353	5.78e-10	1.25e-08	CG3088
FBgn0038252	46.0712	0.622856	0.106735	5.98e-10	1.29e-08	BigH1
FBgn0033855	147.567	0.477422	0.0810455	6.15e-10	1.32e-08	link
FBgn0034135	1500.31	-0.284043	0.0472068	6.29e-10	1.35e-08	Syn2
FBgn0267737	29.9779	-0.837694	0.145602	6.3e-10	1.35e-08	asRNA:CR46068
FBgn0027586	766.995	0.910643	0.159322	6.89e-10	1.47e-08	CG5867
FBgn0264617	187.518	0.471172	0.080177	7.16e-10	1.53e-08	asRNA:CR43957
FBgn0261279	1777.88	-0.189434	0.0311276	7.35e-10	1.57e-08	lqfR
FBgn0019932	215.14	0.409002	0.0692483	7.64e-10	1.62e-08	SamDC
FBgn0263036	324.362	0.412079	0.0697959	7.74e-10	1.64e-08	CG43331
FBgn0259151	49.1088	0.516545	0.0885422	8e-10	1.69e-08	CG42266
FBgn0035203	147.723	-0.423656	0.0720128	8.56e-10	1.81e-08	Acat2
FBgn0043362	5656.84	-0.159758	0.02633	9.4e-10	1.98e-08	bchs
FBgn0034354	33.9069	-0.697276	0.121766	9.64e-10	2.03e-08	GstE11
FBgn0034753	600.785	0.324666	0.0548388	1.07e-09	2.26e-08	CG2852
FBgn0035282	65.6677	1.75946	0.314464	1.09e-09	2.29e-08	CNMa
FBgn0010772	4703.02	-0.220411	0.0367225	1.1e-09	2.3e-08	Xe7
FBgn0052343	312.687	-0.255643	0.0427206	1.1e-09	2.3e-08	Atac3
FBgn0033699	1009.3	0.309946	0.0523813	1.12e-09	2.33e-08	RpS11
FBgn0263034	218.762	0.404979	0.069288	1.14e-09	2.37e-08	CG43329
FBgn0002622	1391	0.394143	0.0673404	1.14e-09	2.37e-08	RpS3
FBgn0033572	17.1458	-0.980289	0.173551	1.14e-09	2.37e-08	polyph
FBgn0005659	1573.01	0.308776	0.0522684	1.17e-09	2.42e-08	Ets98B
FBgn0015269	6583.41	-0.152595	0.0253369	1.27e-09	2.63e-08	Nf1
FBgn0031904	448.509	-0.246979	0.0416853	1.29e-09	2.67e-08	CG5149
FBgn0027843	1270.27	0.575313	0.100543	1.31e-09	2.71e-08	CAH2
FBgn0051445	612.945	0.361534	0.0617695	1.32e-09	2.71e-08	CG31445
FBgn0031538	389.028	0.416307	0.0716448	1.39e-09	2.85e-08	CG3246
FBgn0034396	848.02	0.408204	0.0703117	1.41e-09	2.89e-08	CG15097
FBgn0030159	385.704	-0.595801	0.104533	1.41e-09	2.89e-08	CG9689
FBgn0261625	571.227	-0.220571	0.0370544	1.43e-09	2.9e-08	GLS
FBgn0054051	150.757	-0.340793	0.0582125	1.42e-09	2.9e-08	CG34051
FBgn0035434	343.12	0.932862	0.166654	1.47e-09	3e-08	Drsl5
FBgn0036781	8.339	-1.46759	0.264492	1.49e-09	3.01e-08	CG13699
FBgn0267160	380.527	-0.461221	0.0802241	1.57e-09	3.18e-08	asRNA:CR45600
FBgn0263489	3817.74	2.25185	0.408361	1.58e-09	3.2e-08	lncRNA:CR43604
FBgn0026374	762.13	-0.272993	0.0464882	1.61e-09	3.26e-08	Rhp
FBgn0005664	490.393	0.877384	0.157852	1.64e-09	3.3e-08	Crys
FBgn0039645	228.219	-0.724524	0.128834	1.66e-09	3.34e-08	CG11898
FBgn0034002	600.87	-0.26927	0.0457979	1.77e-09	3.55e-08	CG8079
FBgn0265959	4509.14	-0.310668	0.0531958	1.85e-09	3.69e-08	rdgC
FBgn0013810	122.413	-0.435676	0.0759243	1.84e-09	3.69e-08	Dhc36C
FBgn0011272	939.834	0.428626	0.0749856	2.2e-09	4.4e-08	RpL13
FBgn0027590	1711.34	0.420399	0.0734968	2.23e-09	4.45e-08	GstE12
FBgn0052282	91.0329	0.871492	0.157381	2.24e-09	4.47e-08	Drsl4
FBgn0286781	3401.86	-0.300195	0.0517884	2.39e-09	4.75e-08	cass
FBgn0051207	72.7654	0.709341	0.127223	2.4e-09	4.76e-08	CG31207
FBgn0264883	144.94	-0.515035	0.0913206	2.5e-09	4.94e-08	lncRNA:CR44074
FBgn0039800	581.939	0.51476	0.0912854	2.57e-09	5.08e-08	Npc2g
FBgn0262699	1406.46	-0.175137	0.0297495	2.68e-09	5.29e-08	fzr
FBgn0003392	10791	-0.272523	0.0469041	2.69e-09	5.29e-08	shi
FBgn0266314	213.464	-0.373329	0.0654722	2.86e-09	5.62e-08	lncRNA:CR44979
FBgn0037635	904.601	-0.357248	0.0626113	3.11e-09	6.1e-08	CG9837
FBgn0041337	193.193	0.697458	0.12626	3.16e-09	6.18e-08	Cyp309a2
FBgn0040398	854.559	0.411938	0.0726268	3.16e-09	6.18e-08	CG14629
FBgn0029629	296.386	0.284426	0.0490421	3.16e-09	6.18e-08	eIF3g1
FBgn0032647	31.2056	-0.719958	0.130769	3.31e-09	6.45e-08	CG15143
FBgn0004431	30.1204	-0.875158	0.160175	3.35e-09	6.52e-08	LysX
FBgn0035533	3207.9	-0.161064	0.0274922	3.36e-09	6.53e-08	Cip4
FBgn0047135	478.53	0.342382	0.0600497	3.53e-09	6.84e-08	CG32276
FBgn0027578	811.756	0.273892	0.0475604	3.59e-09	6.95e-08	Nepl21
FBgn0033580	30.9117	-0.662969	0.120649	3.92e-09	7.57e-08	CG13231
FBgn0036143	148.946	-0.472952	0.0849753	4.27e-09	8.23e-08	CG14142
FBgn0032297	5129.08	0.486817	0.0877485	4.65e-09	8.96e-08	CG17124
FBgn0085201	15.1045	1.18126	0.218629	4.72e-09	9.06e-08	COX7AL2
FBgn0045980	99.7613	0.44021	0.0790417	4.98e-09	9.56e-08	niki
FBgn0004575	11503.2	-0.239983	0.041996	4.99e-09	9.56e-08	Syn
FBgn0014033	186.669	0.443748	0.0798005	5.17e-09	9.88e-08	Sr-CI
FBgn0261592	1564.42	0.363458	0.0647252	5.25e-09	1e-07	RpS6
FBgn0263111	35961.2	-0.213996	0.0372871	5.43e-09	1.03e-07	cac
FBgn0263329	41.7399	-0.512482	0.0930952	5.45e-09	1.04e-07	lncRNA:CR43410
FBgn0034985	878.532	0.304134	0.0538482	5.78e-09	1.1e-07	CG3328
FBgn0061356	261.704	0.70293	0.130184	6.33e-09	1.2e-07	Hao
FBgn0287478	5925.07	-0.16472	0.0286596	6.48e-09	1.22e-07	Camta
FBgn0283712	1733.24	-0.221752	0.0388475	6.44e-09	1.22e-07	LIMK1
FBgn0262109	123760	-0.272723	0.050593	6.47e-09	1.22e-07	lncRNA:CR42862
FBgn0036405	92.5211	0.380679	0.0684086	6.7e-09	1.26e-07	CG6833
FBgn0035382	178.82	-0.351593	0.0630859	6.79e-09	1.27e-07	Or63a
FBgn0031976	31.1742	-0.764576	0.142205	6.77e-09	1.27e-07	CG7367
FBgn0287825	5087.02	-0.217764	0.0381662	6.91e-09	1.29e-07	Vha44
FBgn0030158	456.573	-0.40877	0.0738645	6.9e-09	1.29e-07	CG9686
FBgn0037270	407.826	0.311396	0.0556004	7.24e-09	1.35e-07	eIF3f1
FBgn0266595	233.511	-0.321659	0.0575841	7.43e-09	1.39e-07	lncRNA:CR45120
FBgn0024232	3206.73	-0.248585	0.0435012	7.77e-09	1.45e-07	gprs
FBgn0052187	78.3506	0.444946	0.0811944	7.93e-09	1.47e-07	CG32187
FBgn0031054	226.577	0.251098	0.0445323	8.08e-09	1.5e-07	Ssu72
FBgn0051792	8.13263	1.95786	0.372568	8.39e-09	1.55e-07	CG31792
FBgn0085359	48.2949	0.728888	0.136605	8.68e-09	1.6e-07	CG34330
FBgn0261871	626.38	-0.239023	0.0423911	8.68e-09	1.6e-07	dpr2
FBgn0025700	201.801	0.415621	0.0757141	8.73e-09	1.61e-07	CG5885
FBgn0003256	3806.85	-0.334191	0.0603261	8.85e-09	1.63e-07	rl
FBgn0033132	888.277	0.369605	0.0668418	8.96e-09	1.65e-07	Tsp42Ej
FBgn0034454	81.3189	0.653149	0.122363	9.3e-09	1.71e-07	CG15120
FBgn0030268	1597.19	-0.143234	0.0251328	9.37e-09	1.72e-07	Klp10A
FBgn0039713	1541.89	0.355624	0.0643577	9.63e-09	1.76e-07	RpS8
FBgn0085414	4826.94	-0.152732	0.0269357	9.7e-09	1.77e-07	dpr12
FBgn0027783	109.202	0.422024	0.0773763	1e-08	1.83e-07	SMC2
FBgn0038499	331.573	-0.206327	0.0366138	1.03e-08	1.87e-07	Brf
FBgn0030985	122.838	0.431899	0.0793033	1.04e-08	1.89e-07	Obp18a
FBgn0033463	2642.97	-0.129758	0.022852	1.09e-08	1.98e-07	CG1513
FBgn0035308	150.859	0.700335	0.132224	1.11e-08	2.01e-07	CG15822
FBgn0034971	919.238	-0.274038	0.0494475	1.12e-08	2.03e-07	Gpat4
FBgn0033692	180.375	0.414956	0.076284	1.14e-08	2.06e-07	wash
FBgn0053493	120.014	0.372069	0.0677645	1.14e-08	2.06e-07	CG33493
FBgn0034894	482.176	-0.234213	0.0420363	1.15e-08	2.06e-07	sigmar
FBgn0051028	39.9444	-0.88333	0.168825	1.21e-08	2.18e-07	CG31028
FBgn0040007	550.547	0.611573	0.115138	1.24e-08	2.22e-07	RpL38
FBgn0015033	210.38	0.36109	0.0660761	1.24e-08	2.22e-07	Cyp4d8
FBgn0022710	2807.65	0.242758	0.0435415	1.29e-08	2.31e-07	Ac13E
FBgn0032287	144.276	0.539699	0.101228	1.33e-08	2.37e-07	CG6415
FBgn0250906	1424.35	0.212025	0.0380121	1.41e-08	2.51e-07	Pgk
FBgn0013717	475.785	0.240942	0.0435924	1.5e-08	2.68e-07	not
FBgn0036585	17.849	1.03158	0.199578	1.53e-08	2.71e-07	CG13071
FBgn0033842	103.546	-0.385569	0.0713629	1.54e-08	2.73e-07	cbc
FBgn0051832	168.133	-0.388286	0.0719087	1.57e-08	2.78e-07	CG31832
FBgn0085638	1270.11	-0.261995	0.0480803	1.58e-08	2.79e-07	CG41378
FBgn0020618	1909.98	0.364691	0.0672146	1.59e-08	2.8e-07	Rack1
FBgn0003423	4631.86	-0.247291	0.0444645	1.59e-08	2.81e-07	slgA
FBgn0284220	958.693	-0.228297	0.0413979	1.83e-08	3.22e-07	Top2
FBgn0032428	126.498	-0.48222	0.0909771	1.83e-08	3.22e-07	Fam92
FBgn0038795	332.852	0.332669	0.0614179	1.85e-08	3.24e-07	CG4335
FBgn0037687	38.0946	0.5802	0.110624	1.87e-08	3.28e-07	CG8132
FBgn0267983	501.99	-0.326483	0.060369	1.95e-08	3.4e-07	lncRNA:CR46250
FBgn0036105	42.0337	-0.568895	0.108511	1.98e-08	3.45e-07	Blos4
FBgn0261854	5813.21	-0.138522	0.0248614	1.98e-08	3.46e-07	aPKC
FBgn0010638	276.051	0.371136	0.0690659	2.02e-08	3.52e-07	Sec61beta
FBgn0035233	52.9533	0.45963	0.0866891	2.05e-08	3.57e-07	Pex10
FBgn0038680	185.547	0.359472	0.0669889	2.32e-08	4.01e-07	Cyp12a5
FBgn0011284	1768.71	0.345817	0.0644569	2.32e-08	4.01e-07	RpS4
FBgn0039048	795.17	0.32416	0.0601993	2.32e-08	4.02e-07	CG17111
FBgn0039140	1012.01	0.179643	0.0326037	2.36e-08	4.09e-07	Miro
FBgn0052451	6186.1	-0.217199	0.0402337	2.37e-08	4.09e-07	SPoCk
FBgn0040260	181.638	0.549319	0.105453	2.55e-08	4.4e-07	Ugt37D1
FBgn0004425	17.2286	-1.00714	0.198656	2.62e-08	4.5e-07	LysB
FBgn0262331	88.0208	0.468278	0.089209	2.65e-08	4.55e-07	mir-999
FBgn0052580	965.054	-0.416658	0.0789	2.74e-08	4.69e-07	Muc14A
FBgn0024293	679.312	0.358547	0.0673183	2.75e-08	4.71e-07	Spn43Ab
FBgn0040832	47.2351	-0.593777	0.11479	2.82e-08	4.82e-07	CG8012
FBgn0038548	123.615	-0.320878	0.0600408	2.88e-08	4.92e-07	CG17806
FBgn0035968	65.381	0.582701	0.11284	2.93e-08	4.99e-07	Slc45-1
FBgn0266879	55.7435	-0.528418	0.101865	3.04e-08	5.17e-07	lncRNA:CR45340
FBgn0052364	16.5409	0.763509	0.149583	3.06e-08	5.19e-07	tut
FBgn0261429	42.0237	-0.505344	0.0973905	3.16e-08	5.37e-07	lncRNA:CR42646
FBgn0261800	523.275	0.379316	0.0718268	3.17e-08	5.38e-07	LanB1
FBgn0259108	67633.6	-0.221249	0.0420542	3.42e-08	5.79e-07	futsch
FBgn0264848	218.943	0.276122	0.0516192	3.51e-08	5.93e-07	vih
FBgn0058263	10072.3	-0.381869	0.0733848	3.57e-08	6.02e-07	MFS17
FBgn0287423	4694.29	0.792035	0.156407	3.63e-08	6.11e-07	Nplp2
FBgn0033491	385.744	-0.304055	0.0571763	3.66e-08	6.16e-07	CG18011
FBgn0058160	842.302	0.294009	0.055172	3.71e-08	6.23e-07	CG40160
FBgn0033579	144.751	-0.308082	0.0580582	3.72e-08	6.23e-07	CG13229
FBgn0031980	460.397	0.525026	0.102049	3.81e-08	6.37e-07	RpL36A
FBgn0035484	736.69	-0.37553	0.0704204	3.83e-08	6.41e-07	CG11594
FBgn0028648	93.8133	0.392049	0.074825	3.9e-08	6.51e-07	mRpL50
FBgn0024733	1252.11	0.235084	0.0437563	3.95e-08	6.57e-07	RpL10
FBgn0033437	218.863	-0.234605	0.0436821	3.94e-08	6.57e-07	CG12926
FBgn0033402	933.25	0.201264	0.037274	4.05e-08	6.73e-07	Myd88
FBgn0024985	3049.97	-0.196895	0.0367022	4.08e-08	6.76e-07	Rilpl
FBgn0266217	24.0057	0.865747	0.172809	4.11e-08	6.81e-07	lncRNA:CR44912
FBgn0287617	1133.55	-0.290223	0.0546398	4.11e-08	6.81e-07	asRNA:CR46486
FBgn0036436	23.3189	0.757057	0.150322	4.14e-08	6.83e-07	CG4914
FBgn0259936	212.978	-0.364654	0.0696213	4.25e-08	7e-07	Uhg3
FBgn0260936	2035.94	0.144394	0.0265972	4.4e-08	7.25e-07	scny
FBgn0035020	734.373	0.226828	0.0423647	4.67e-08	7.69e-07	CG13585
FBgn0266637	84.4078	-0.671275	0.133638	4.71e-08	7.73e-07	asRNA:CR45144
FBgn0034181	1342.8	0.153076	0.028299	4.73e-08	7.76e-07	CG8963
FBgn0013334	18394.1	-0.25125	0.0464849	4.77e-08	7.82e-07	Sap47
FBgn0040734	192.228	0.84043	0.168703	4.82e-08	7.88e-07	BomS5
FBgn0032987	1030.45	0.301471	0.0572079	4.93e-08	8.05e-07	RpL21
FBgn0259789	1078.74	-0.353119	0.0673871	4.98e-08	8.12e-07	zld
FBgn0283508	116.046	0.562087	0.110882	5.18e-08	8.43e-07	nw
FBgn0038488	732.141	0.138432	0.0253931	5.27e-08	8.57e-07	m-cup
FBgn0035624	88.4936	0.437235	0.0850608	5.3e-08	8.61e-07	Eaf6
FBgn0034138	1258.8	0.340999	0.0654014	5.33e-08	8.65e-07	RpS15
FBgn0015546	481.499	0.212157	0.040198	5.37e-08	8.7e-07	spel1
FBgn0039741	623.788	0.224186	0.0421243	5.53e-08	8.94e-07	CG7943
FBgn0083228	2024.35	-0.273098	0.0517867	5.7e-08	9.2e-07	Frq2
FBgn0031418	247.163	-0.395949	0.0768605	5.77e-08	9.31e-07	CG3609
FBgn0039958	1218.15	-0.296477	0.0565967	5.91e-08	9.52e-07	CG12567
FBgn0086251	195.236	-0.302223	0.0577951	6.09e-08	9.79e-07	del
FBgn0025608	603.56	0.199626	0.0372018	6.26e-08	1e-06	Faf2
FBgn0053116	406.14	-0.3313	0.0638708	6.45e-08	1.03e-06	CG33116
FBgn0032362	20.4283	0.743598	0.150131	6.47e-08	1.04e-06	spz4
FBgn0024846	199.204	0.257992	0.0490571	6.65e-08	1.06e-06	p38b
FBgn0039938	2290.08	-0.224616	0.0425275	6.83e-08	1.09e-06	Sox102F
FBgn0023001	191.233	0.345179	0.0668315	6.92e-08	1.1e-06	melt
FBgn0034731	1349.33	-0.179487	0.0337835	6.9e-08	1.1e-06	CG10384
FBgn0031266	716.818	-0.204952	0.0387698	7.42e-08	1.18e-06	Sf3b1
FBgn0052373	182.446	-0.534221	0.106816	7.52e-08	1.19e-06	CG32373
FBgn0040582	468.808	0.468523	0.0929252	7.96e-08	1.26e-06	BomBc3
FBgn0044328	660.147	-0.260998	0.0500735	8.08e-08	1.28e-06	CG32052
FBgn0027083	193.231	-0.263634	0.0505763	8.08e-08	1.28e-06	MetRS-m
FBgn0085427	3119.2	0.659358	0.133635	8.14e-08	1.29e-06	CG34398
FBgn0011837	1502.06	0.316312	0.0613104	8.29e-08	1.31e-06	Tis11
FBgn0260486	3482.42	-0.177493	0.0331196	8.33e-08	1.31e-06	Ziz
FBgn0033501	101.79	-0.561965	0.113418	8.39e-08	1.32e-06	CG12911
FBgn0051999	1542.86	-0.269403	0.0518374	8.53e-08	1.34e-06	CG31999
FBgn0259916	50.9902	0.477688	0.0949274	8.58e-08	1.35e-06	CG42445
FBgn0035422	929.77	0.286861	0.0554208	8.77e-08	1.37e-06	RpL28
FBgn0032193	43.6717	0.496887	0.0992479	9.05e-08	1.41e-06	CG5727
FBgn0037236	110.844	0.370462	0.0727534	9.07e-08	1.41e-06	Skp2
FBgn0038787	563.557	0.211806	0.0404523	9.02e-08	1.41e-06	CG4360
FBgn0033661	1222.24	-0.246221	0.0471398	9.06e-08	1.41e-06	CG13185
FBgn0033214	30.1436	-0.653225	0.132831	9.13e-08	1.42e-06	CG1941
FBgn0029830	192.189	-0.367139	0.0721593	9.21e-08	1.43e-06	Grip
FBgn0039070	15.5101	0.794759	0.164087	9.71e-08	1.5e-06	wam
FBgn0015000	218.085	-0.25526	0.0492792	1.02e-07	1.57e-06	betaggt-I
FBgn0039153	169.373	-0.263338	0.0509135	1.02e-07	1.57e-06	GatB
FBgn0037191	81.4493	-0.398161	0.0789228	1.01e-07	1.57e-06	CG14448
FBgn0051516	104.608	-0.680454	0.139545	1.04e-07	1.6e-06	CG31516
FBgn0260722	2884.77	-0.237721	0.0453612	1.06e-07	1.63e-06	lncRNA:CR42549
FBgn0267428	883.053	-0.259492	0.0502393	1.07e-07	1.64e-06	DIP-lambda
FBgn0016123	174.245	0.366943	0.0724029	1.08e-07	1.65e-06	Alp4
FBgn0262484	107.026	-0.452479	0.0907451	1.08e-07	1.65e-06	CG43074
FBgn0267107	43.1562	-0.496215	0.100053	1.09e-07	1.67e-06	lncRNA:CR45547
FBgn0031459	173.66	0.416971	0.0831504	1.1e-07	1.68e-06	HINT1
FBgn0265630	2941.79	-0.129519	0.0244339	1.11e-07	1.69e-06	sno
FBgn0085459	121.002	-0.40976	0.0819356	1.17e-07	1.79e-06	CG34430
FBgn0032845	179.378	-0.27525	0.0535895	1.2e-07	1.83e-06	CG10747
FBgn0032281	27.5883	0.845137	0.17634	1.22e-07	1.86e-06	CG17107
FBgn0011227	132.117	0.463594	0.0934301	1.23e-07	1.86e-06	ox
FBgn0037974	42.3381	-0.558754	0.114076	1.22e-07	1.86e-06	CG12224
FBgn0032078	629.181	-0.198757	0.0385299	1.24e-07	1.88e-06	C1GalTA
FBgn0287214	43.637	-0.557158	0.113801	1.24e-07	1.88e-06	lncRNA:CR46444
FBgn0032472	564.315	0.511448	0.103912	1.25e-07	1.89e-06	CG9928
FBgn0013348	32.8571	0.826128	0.171639	1.26e-07	1.9e-06	TpnC41C
FBgn0051712	5610.48	-0.229659	0.0446208	1.26e-07	1.9e-06	CG31712
FBgn0037717	866.124	0.1901	0.0363893	1.31e-07	1.97e-06	CG8301
FBgn0035770	2011.14	-0.415847	0.0837499	1.34e-07	2.01e-06	pst
FBgn0035344	382.609	0.313715	0.0619409	1.38e-07	2.08e-06	Cyp4d20
FBgn0050295	462.394	-0.340304	0.0676726	1.42e-07	2.12e-06	Ipk1
FBgn0263004	271.641	0.295392	0.0581921	1.42e-07	2.13e-06	CG43312
FBgn0262636	3904.64	-0.200875	0.037983	1.43e-07	2.13e-06	dati
FBgn0000038	9333.1	-0.220227	0.0424888	1.44e-07	2.16e-06	nAChRbeta1
FBgn0003279	2223.88	0.371868	0.0747099	1.5e-07	2.24e-06	RpL4
FBgn0032224	170.527	0.287909	0.0565249	1.52e-07	2.26e-06	Sps2
FBgn0037525	17316.7	-0.185438	0.0362021	1.64e-07	2.43e-06	CG17816
FBgn0039664	95.6139	0.374221	0.0751908	1.64e-07	2.44e-06	CG2006
FBgn0027066	1742.65	-0.252922	0.0496896	1.64e-07	2.44e-06	Eb1
FBgn0026721	814.811	0.420904	0.0853367	1.66e-07	2.46e-06	fat-spondin
FBgn0262517	1718.15	-0.122869	0.0237192	1.67e-07	2.47e-06	Ltn1
FBgn0035903	887.701	-0.185159	0.0360259	1.69e-07	2.49e-06	CG6765
FBgn0033226	718.548	0.211808	0.0413296	1.71e-07	2.52e-06	puml
FBgn0034978	1180.96	-0.196314	0.0382021	1.72e-07	2.54e-06	CG3257
FBgn0036442	80.3181	0.353582	0.0707943	1.82e-07	2.68e-06	CG13473
FBgn0028879	3788.7	-0.142071	0.0275509	1.94e-07	2.84e-06	CG15270
FBgn0263986	367.899	0.434637	0.0888931	1.95e-07	2.87e-06	cd
FBgn0010504	365.655	-0.234488	0.0462753	2e-07	2.94e-06	kermit
FBgn0260008	590.173	-0.318502	0.0639648	2.02e-07	2.96e-06	UQCR-11
FBgn0039310	11.4251	-0.949749	0.203567	2.06e-07	3.01e-06	CG11878
FBgn0259861	24.1545	1.16219	0.251233	2.07e-07	3.02e-06	Su(Ste):CR42430
FBgn0034047	48.9874	0.51047	0.105996	2.08e-07	3.03e-06	cGlr1
FBgn0031734	1763.86	0.290038	0.0579193	2.1e-07	3.05e-06	CG11147
FBgn0033602	54.8255	0.640495	0.134996	2.19e-07	3.19e-06	Cpr47Ee
FBgn0004179	2999.01	-0.214855	0.0411773	2.22e-07	3.22e-06	Csp
FBgn0000382	10300.7	-0.145023	0.0281782	2.23e-07	3.24e-06	csw
FBgn0040068	2159.16	-0.214886	0.0410642	2.24e-07	3.24e-06	Vav
FBgn0002121	2732.84	-0.179317	0.0355624	2.25e-07	3.25e-06	l(2)gl
FBgn0262876	157.38	-0.361918	0.0740615	2.31e-07	3.33e-06	CG43231
FBgn0034258	1631.29	0.208201	0.0411129	2.34e-07	3.38e-06	eIF3c
FBgn0030305	137.27	0.375976	0.0766493	2.36e-07	3.4e-06	Uba5
FBgn0033494	2005.73	-0.298749	0.0607001	2.39e-07	3.44e-06	KCNQ
FBgn0250785	1149.06	-0.207059	0.0405135	2.48e-07	3.57e-06	vari
FBgn0039969	620.843	-0.266243	0.0533087	2.51e-07	3.6e-06	Fis1
FBgn0015229	1139.03	0.260961	0.0521612	2.52e-07	3.61e-06	glec
FBgn0010387	301.553	-0.419263	0.0862662	2.53e-07	3.62e-06	Acbp2
FBgn0034308	1400.36	-0.19517	0.0391413	2.54e-07	3.63e-06	Naus
FBgn0051935	498.112	-0.210857	0.0418402	2.58e-07	3.69e-06	Rab3GAP1
FBgn0031265	106.556	0.340437	0.0693244	2.72e-07	3.87e-06	CG2794
FBgn0038400	562.476	0.257629	0.0517305	2.86e-07	4.07e-06	Mic26-27
FBgn0259216	1703.36	-0.326636	0.0665561	2.86e-07	4.07e-06	RhoGAP102A
FBgn0265584	14.0545	-0.840415	0.181686	2.89e-07	4.1e-06	lncRNA:CR44411
FBgn0265137	522.596	0.226126	0.0451765	3.01e-07	4.27e-06	Spn42Da
FBgn0032981	43.9132	0.575227	0.122576	3.04e-07	4.3e-06	CG3635
FBgn0264711	13.1426	0.94268	0.205081	3.04e-07	4.31e-06	CG43980
FBgn0032448	77.1734	-0.373775	0.0770958	3.06e-07	4.32e-06	CG5781
FBgn0086706	969.749	0.248516	0.049939	3.07e-07	4.34e-06	pix
FBgn0032701	106.05	-0.346675	0.0711497	3.09e-07	4.36e-06	CG10341
FBgn0015663	142.154	-0.42006	0.0874621	3.21e-07	4.52e-06	Ugt36A1
FBgn0038735	1519.98	-0.311538	0.063643	3.27e-07	4.6e-06	MICU3
FBgn0011288	5137.38	-0.312579	0.0644024	3.29e-07	4.62e-06	Snap25
FBgn0010350	3215.17	-0.324004	0.0664591	3.29e-07	4.62e-06	Cds
FBgn0010314	40.6218	-1.03597	0.228304	3.33e-07	4.67e-06	Cks30A
FBgn0000261	1337.33	0.361153	0.0745558	3.39e-07	4.75e-06	Cat
FBgn0039907	2340.67	-0.200979	0.0374639	3.42e-07	4.78e-06	lgs
FBgn0028671	5728.85	-0.229978	0.0463865	3.43e-07	4.79e-06	Vha100-1
FBgn0267029	401.909	-0.278158	0.056758	3.57e-07	4.98e-06	lncRNA:CR45473
FBgn0028856	279.027	-0.421476	0.0883392	3.65e-07	5.09e-06	CG18063
FBgn0037015	680.276	-0.286325	0.0584802	3.7e-07	5.15e-06	cmpy
FBgn0027589	684.556	-0.22088	0.0444967	3.74e-07	5.2e-06	CG1688
FBgn0033648	12.5486	-0.977518	0.21523	3.74e-07	5.2e-06	Ir48b
FBgn0044324	1492	-0.17414	0.0347726	3.76e-07	5.21e-06	Chro
FBgn0032010	1595.41	-0.421183	0.0881733	3.77e-07	5.21e-06	CG8086
FBgn0085285	125.834	0.333132	0.0687471	3.83e-07	5.29e-06	CG34256
FBgn0051638	756.441	-0.170904	0.0340968	3.86e-07	5.33e-06	CG31638
FBgn0026056	1009.92	-0.231814	0.0468492	3.86e-07	5.33e-06	Rlip
FBgn0028737	328.772	0.329683	0.0679999	3.9e-07	5.38e-06	eEF1beta
FBgn0263278	307.752	0.616865	0.133147	3.92e-07	5.39e-06	Fic
FBgn0010620	375.512	0.352118	0.0730569	4e-07	5.5e-06	CG10939
FBgn0028479	983.245	0.300163	0.0617693	4.07e-07	5.58e-06	Mtpalpha
FBgn0038716	60.0015	-0.557855	0.120009	4.06e-07	5.58e-06	CG7342
FBgn0034045	186.621	-0.488184	0.10404	4.14e-07	5.66e-06	CG8249
FBgn0035158	389.55	-0.221234	0.0447563	4.18e-07	5.71e-06	CG13895
FBgn0032314	12.9404	-0.900022	0.198164	4.22e-07	5.77e-06	CG7309
FBgn0250839	3956.61	-0.251922	0.0511839	4.24e-07	5.79e-06	CG2016
FBgn0035160	74.8803	-0.373139	0.0780871	4.26e-07	5.8e-06	hng3
FBgn0264368	25.6345	-0.667335	0.145399	4.36e-07	5.93e-06	asRNA:CR43820
FBgn0039417	115.893	0.361845	0.0756985	4.5e-07	6.11e-06	CG6073
FBgn0266980	124.176	0.413479	0.0873027	4.53e-07	6.14e-06	lncRNA:CR45431
FBgn0032649	28.1769	-0.547648	0.11817	4.54e-07	6.16e-06	CG15145
FBgn0051121	282.788	0.59427	0.128901	4.57e-07	6.18e-06	CG31121
FBgn0051300	424.339	-0.671724	0.146982	4.56e-07	6.18e-06	CG31300
FBgn0030251	1486.41	0.5253	0.113009	4.59e-07	6.21e-06	CG2145
FBgn0265416	674.582	-0.201901	0.0410506	4.69e-07	6.33e-06	Neto
FBgn0016061	5469.39	-0.121874	0.0248024	4.7e-07	6.34e-06	side
FBgn0037873	252.83	0.362136	0.0759219	4.91e-07	6.61e-06	SdhC
FBgn0032156	1491.57	0.240946	0.0492547	5.01e-07	6.74e-06	CG13124
FBgn0032656	767.497	-0.174797	0.0355442	5.07e-07	6.8e-06	CG5674
FBgn0036461	252.393	-0.292874	0.0606108	5.06e-07	6.8e-06	Zip71B
FBgn0040827	1549.7	0.604691	0.131915	5.15e-07	6.9e-06	CG13315
FBgn0029843	389.6	-0.481116	0.103468	5.2e-07	6.95e-06	Nep1
FBgn0031914	1373.05	0.280245	0.0579266	5.21e-07	6.97e-06	CG5973
FBgn0035097	53.0207	0.49607	0.106897	5.28e-07	7.05e-06	CG13405
FBgn0035526	2373	-0.215261	0.0437759	5.34e-07	7.12e-06	CG1316
FBgn0040256	180.644	0.534216	0.115906	5.42e-07	7.22e-06	Ugt35C1
FBgn0036726	233.36	0.378629	0.08	5.48e-07	7.3e-06	QIL1
FBgn0016726	581.533	0.401097	0.0852316	5.53e-07	7.35e-06	RpL29
FBgn0016697	144.684	0.346266	0.0728124	5.53e-07	7.35e-06	Prosalpha5
FBgn0010265	625.657	0.336559	0.0693574	5.57e-07	7.38e-06	RpS13
FBgn0050467	196.79	0.236586	0.0485444	5.59e-07	7.4e-06	CG30467
FBgn0043792	289.844	0.358691	0.0756563	5.6e-07	7.41e-06	CG30427
FBgn0085460	275.381	-0.374817	0.0793986	5.66e-07	7.47e-06	CG34431
FBgn0263832	332.63	0.234099	0.0480476	5.7e-07	7.51e-06	Rcd5
FBgn0034070	3651.55	-0.127691	0.0260402	5.69e-07	7.51e-06	SP2353
FBgn0051910	105.144	-0.487123	0.105628	6.04e-07	7.95e-06	CG31910
FBgn0260658	5964.25	-0.15356	0.031221	6.21e-07	8.17e-06	CG42541
FBgn0064225	2612.59	0.209705	0.0432546	6.28e-07	8.26e-06	RpL5
FBgn0264882	147.908	-0.579977	0.12777	6.36e-07	8.35e-06	lncRNA:CR44073
FBgn0035360	28.1116	0.550636	0.120612	6.38e-07	8.36e-06	CG1246
FBgn0038213	29.5637	-0.602443	0.133017	6.43e-07	8.42e-06	CG9624
FBgn0004404	326.148	0.374383	0.0797298	6.51e-07	8.52e-06	RpS14b
FBgn0013759	12648.7	-0.121288	0.0248781	6.58e-07	8.59e-06	CASK
FBgn0030997	1670.87	-0.233679	0.0482415	6.59e-07	8.59e-06	CG7990
FBgn0012051	1212.94	-0.211343	0.0440263	6.62e-07	8.63e-06	CalpA
FBgn0027547	443.586	0.363984	0.0773881	6.71e-07	8.74e-06	CG1927
FBgn0037142	1272.41	-0.146978	0.0299302	6.73e-07	8.74e-06	CG14562
FBgn0260659	1158.15	-0.211039	0.0434075	6.75e-07	8.76e-06	CG42542
FBgn0037085	31.9949	-0.73582	0.165205	6.78e-07	8.8e-06	Neu2
FBgn0002566	2591.5	-0.186966	0.038342	6.84e-07	8.87e-06	lt
FBgn0033500	334.228	-0.257669	0.0536948	6.96e-07	9.01e-06	Csgalnact
FBgn0039697	427.535	0.331302	0.0701019	7e-07	9.04e-06	Etfb
FBgn0032824	39.7723	-0.524719	0.115434	7.27e-07	9.38e-06	CG13962
FBgn0260642	39.9152	0.6686	0.14911	7.31e-07	9.41e-06	Antp
FBgn0032230	157.75	0.333367	0.0707333	7.32e-07	9.41e-06	lft
FBgn0264785	1883.4	-0.147694	0.0301551	7.31e-07	9.41e-06	Hph
FBgn0001624	15105.5	-0.123713	0.0251862	7.41e-07	9.52e-06	dlg1
FBgn0001256	21.6737	-0.777126	0.175467	7.41e-07	9.52e-06	ImpL1
FBgn0015575	1407.73	0.258271	0.0540274	7.54e-07	9.67e-06	alpha-Est7
FBgn0052699	1268.33	-0.203081	0.0419501	7.59e-07	9.73e-06	LPCAT
FBgn0036919	318.439	0.250349	0.0522843	7.75e-07	9.92e-06	Grasp65
FBgn0035960	67.3934	0.415668	0.0902225	7.88e-07	1e-05	CG4942
FBgn0262477	4579.8	-0.392853	0.0839548	7.85e-07	1e-05	FoxP
FBgn0063667	31.4198	-0.773829	0.174916	7.83e-07	1e-05	meep
FBgn0285991	1174.5	0.281053	0.0591408	7.95e-07	1.01e-05	hpRNA:CR18854
FBgn0032773	1026.2	0.472051	0.103306	8.04e-07	1.02e-05	fon
FBgn0027090	229.232	0.251745	0.0523972	7.98e-07	1.02e-05	GlnRS
FBgn0033749	132.957	-0.341869	0.0730193	8.13e-07	1.03e-05	achi
FBgn0030778	1674.53	-0.194666	0.0383479	8.21e-07	1.04e-05	CG4678
FBgn0033548	15.8966	0.78457	0.177799	8.28e-07	1.05e-05	CG7637
FBgn0033428	220.706	0.237378	0.0496095	8.42e-07	1.06e-05	Urod
FBgn0085194	50.6536	-0.715977	0.161802	8.41e-07	1.06e-05	CG34165
FBgn0278598	249.836	-0.447303	0.0977967	8.51e-07	1.07e-05	lncRNA:CR46268
FBgn0032812	119.99	0.390844	0.0845161	8.59e-07	1.08e-05	Hakai
FBgn0030306	138.623	0.345847	0.0740395	8.58e-07	1.08e-05	Spase25
FBgn0037653	253.775	0.224817	0.0466944	8.58e-07	1.08e-05	Iru
FBgn0039482	8.06137	-1.11468	0.257682	8.6e-07	1.08e-05	CG14258
FBgn0052698	1863.37	0.200654	0.0416944	8.67e-07	1.09e-05	CARPB
FBgn0032603	235.275	0.353096	0.0757935	8.76e-07	1.1e-05	CG17928
FBgn0034418	1489.97	-0.21045	0.0438719	8.85e-07	1.11e-05	CG15118
FBgn0030157	292.426	0.383927	0.0830777	9.03e-07	1.13e-05	CG1468
FBgn0259139	2057.52	-0.212905	0.0436064	9.07e-07	1.13e-05	glo
FBgn0262020	14.0313	-1.00279	0.230659	9.13e-07	1.14e-05	CG42831
FBgn0004867	1036.37	0.366914	0.0792162	9.25e-07	1.15e-05	RpS2
FBgn0265082	15204.9	-0.115195	0.0242113	9.25e-07	1.15e-05	Cdep
FBgn0038829	483.016	0.186386	0.0387433	9.31e-07	1.16e-05	CG17271
FBgn0046692	991.434	-0.292567	0.0622087	9.29e-07	1.16e-05	Stlk
FBgn0000559	11675.8	0.257373	0.0539128	9.43e-07	1.17e-05	eEF2
FBgn0260944	1345.46	-0.247967	0.0522543	9.45e-07	1.17e-05	Rbp1
FBgn0260440	164.504	-0.28464	0.0604911	9.74e-07	1.2e-05	spdo
FBgn0034558	59.6626	-0.474099	0.1048	9.69e-07	1.2e-05	Cib2
FBgn0033836	11.5444	-0.841181	0.19272	9.74e-07	1.2e-05	CG18278
FBgn0011569	41.3202	-0.441147	0.0968999	9.81e-07	1.21e-05	can
FBgn0250816	600.451	-0.422854	0.0926996	9.88e-07	1.22e-05	AGO3
FBgn0020616	565.779	-0.177828	0.0369986	1.04e-06	1.28e-05	SA
FBgn0267861	3985.93	-0.32789	0.0708496	1.04e-06	1.28e-05	Maf1
FBgn0053147	4030.26	-0.122254	0.02524	1.05e-06	1.3e-05	Hs3st-A
FBgn0261602	1619.29	0.39379	0.086024	1.07e-06	1.31e-05	RpL8
FBgn0011710	548.389	-0.217575	0.0457898	1.1e-06	1.34e-05	Septin1
FBgn0039994	2607.65	-0.239839	0.0506679	1.1e-06	1.35e-05	conu
FBgn0260795	2523.78	-0.262788	0.0549359	1.12e-06	1.37e-05	NaPi-III
FBgn0051619	7989.13	-0.108331	0.022492	1.13e-06	1.38e-05	nolo
FBgn0035205	730.664	-0.197878	0.0415242	1.14e-06	1.39e-05	Ctr9
FBgn0004784	3944.56	-0.326189	0.0703147	1.14e-06	1.39e-05	inaC
FBgn0031431	33.6112	0.582812	0.131816	1.15e-06	1.4e-05	CG3515
FBgn0053517	3214.1	-0.341393	0.0735011	1.17e-06	1.42e-05	Dop2R
FBgn0032943	712.41	-0.432841	0.0958166	1.17e-06	1.42e-05	Tsp39D
FBgn0036851	615.434	-0.223461	0.0495702	1.18e-06	1.43e-05	CG14082
FBgn0030174	1613.66	-0.254991	0.054065	1.18e-06	1.43e-05	CG15312
FBgn0264607	16640.8	-0.274253	0.0587908	1.18e-06	1.43e-05	CaMKII
FBgn0034013	1103.16	0.142503	0.0296589	1.2e-06	1.45e-05	unc-5
FBgn0036623	634.016	0.172319	0.0357514	1.21e-06	1.46e-05	Agpat3
FBgn0030057	122.297	-0.28495	0.0611517	1.2e-06	1.46e-05	Ppt1
FBgn0035677	1352.45	-0.150632	0.0314517	1.22e-06	1.47e-05	CG13293
FBgn0262738	38169.3	-0.269259	0.0575274	1.22e-06	1.48e-05	norpA
FBgn0259214	15710.4	-0.200724	0.0425937	1.24e-06	1.5e-05	PMCA
FBgn0260429	2369.12	0.260151	0.0555964	1.26e-06	1.52e-05	CG42524
FBgn0267687	174.807	0.309028	0.0668482	1.28e-06	1.54e-05	lncRNA:CR46023
FBgn0032499	246.194	0.22728	0.0482769	1.29e-06	1.55e-05	Uvrag
FBgn0019650	4715.96	-0.158656	0.0332352	1.31e-06	1.57e-05	toy
FBgn0286511	472.497	-0.271426	0.0582508	1.31e-06	1.57e-05	Pld
FBgn0264426	46.9214	-0.488685	0.110028	1.32e-06	1.58e-05	CG43844
FBgn0032036	1272.55	-0.252465	0.0545831	1.34e-06	1.6e-05	CG13384
FBgn0036386	294.633	0.224716	0.0478055	1.37e-06	1.64e-05	CG8833
FBgn0035957	20.448	0.653454	0.150977	1.44e-06	1.71e-05	Argk2
FBgn0031736	943.447	-0.188966	0.0399761	1.44e-06	1.72e-05	CG11030
FBgn0032648	24.6392	-0.672032	0.155362	1.46e-06	1.73e-05	CG15144
FBgn0263617	24.923	0.747562	0.1743	1.48e-06	1.75e-05	lncRNA:CR43626
FBgn0262535	23.8551	0.597837	0.137382	1.48e-06	1.75e-05	CG43089
FBgn0039993	926.35	-0.269016	0.0580891	1.52e-06	1.81e-05	CG17691
FBgn0001216	131.83	-0.333145	0.0730784	1.53e-06	1.81e-05	Hsc70-1
FBgn0031909	99.6691	-0.297125	0.0646603	1.54e-06	1.82e-05	CG5181
FBgn0033995	166.879	-0.305338	0.0666998	1.54e-06	1.82e-05	GPHR
FBgn0265086	31.1856	0.545127	0.12445	1.56e-06	1.84e-05	lncRNA:CR44197
FBgn0259146	1145.02	-0.165543	0.0349672	1.56e-06	1.84e-05	fid
FBgn0038672	181.111	-0.243432	0.0522885	1.56e-06	1.84e-05	CG6005
FBgn0036987	130.275	-0.275886	0.0597461	1.58e-06	1.87e-05	CG5274
FBgn0263980	21325.2	-0.145993	0.0304556	1.6e-06	1.88e-05	Stacl
FBgn0032596	129.212	0.366427	0.0810593	1.6e-06	1.89e-05	Prosbeta4
FBgn0024814	347.586	0.323932	0.0709962	1.61e-06	1.89e-05	Clc
FBgn0026268	128.642	0.459984	0.103952	1.65e-06	1.93e-05	Antdh
FBgn0032139	1189.58	-0.326886	0.0717579	1.67e-06	1.95e-05	CG13116
FBgn0039629	68.9751	0.40089	0.0895921	1.7e-06	1.99e-05	CG11842
FBgn0004885	3007.46	0.182152	0.0387226	1.71e-06	1.99e-05	tok
FBgn0003093	5258.88	-0.131613	0.027753	1.7e-06	1.99e-05	Pkc98E
FBgn0063495	20.4765	0.643765	0.149609	1.72e-06	2e-05	GstE5
FBgn0263408	16.3473	0.645882	0.150563	1.73e-06	2.01e-05	asRNA:CR43454
FBgn0026879	91.9736	0.372639	0.0828492	1.74e-06	2.02e-05	CG13364
FBgn0035695	936.054	-0.358039	0.0791994	1.73e-06	2.02e-05	CG10226
FBgn0033934	319.445	0.187747	0.0398399	1.77e-06	2.06e-05	CG17385
FBgn0003187	27.6488	-0.719074	0.168953	1.77e-06	2.06e-05	qua
FBgn0036891	350.479	0.282749	0.0618237	1.89e-06	2.19e-05	CG9372
FBgn0040726	1542.77	-0.131994	0.0280815	1.9e-06	2.2e-05	dpr1
FBgn0035151	29.3049	-0.555226	0.128338	1.9e-06	2.2e-05	CG17129
FBgn0035813	64.8669	-0.719861	0.169876	1.91e-06	2.21e-05	CG8492
FBgn0283437	508.192	0.35914	0.0800689	1.92e-06	2.22e-05	PPO1
FBgn0263398	627.633	-0.182169	0.0387732	1.92e-06	2.22e-05	Uck
FBgn0011592	1357.03	-0.117922	0.0249726	1.95e-06	2.25e-05	fra
FBgn0028862	1054.81	-0.160127	0.0350803	2e-06	2.3e-05	dao
FBgn0265661	33.908	0.777972	0.18488	2.01e-06	2.32e-05	lncRNA:CR44468
FBgn0260744	644.525	-0.180257	0.0385305	2.02e-06	2.32e-05	Tango9
FBgn0263343	28.7238	-0.581839	0.136366	2.05e-06	2.35e-05	lncRNA:CR43424
FBgn0039755	9.88157	-1.01982	0.245231	2.05e-06	2.35e-05	CG15531
FBgn0032614	341.041	0.242527	0.0527575	2.06e-06	2.36e-05	CG13284
FBgn0001123	1491.35	-0.136865	0.028674	2.07e-06	2.37e-05	Galphas
FBgn0034118	84.1781	0.371763	0.0834804	2.08e-06	2.38e-05	Nup62
FBgn0000221	45.5015	0.411913	0.0933215	2.09e-06	2.39e-05	brn
FBgn0265703	18.236	0.674216	0.158939	2.12e-06	2.42e-05	lncRNA:CR44510
FBgn0042185	1352.43	-0.215117	0.0465186	2.17e-06	2.46e-05	MCU
FBgn0262117	2351.77	-0.221721	0.048029	2.16e-06	2.46e-05	IntS3
FBgn0086674	674.17	-0.273269	0.0599143	2.17e-06	2.46e-05	Tpst
FBgn0266680	272.404	-0.281175	0.0618615	2.16e-06	2.46e-05	lncRNA:CR45170
FBgn0037408	246.86	-0.36994	0.0832261	2.16e-06	2.46e-05	NPFR
FBgn0033523	75.3035	0.388316	0.0877282	2.22e-06	2.52e-05	CG12895
FBgn0040524	74.0173	0.430625	0.0983999	2.24e-06	2.53e-05	CG11052
FBgn0267145	22.4736	-0.644731	0.152217	2.24e-06	2.53e-05	lncRNA:CR45585
FBgn0039325	234.601	0.490578	0.113249	2.25e-06	2.54e-05	CG10560
FBgn0262869	10111.9	-0.124788	0.0262523	2.24e-06	2.54e-05	Gfrl
FBgn0085222	84.6392	0.573704	0.134348	2.27e-06	2.56e-05	CG34193
FBgn0026190	21.633	0.684955	0.162242	2.3e-06	2.59e-05	PH4alphaMP
FBgn0031643	448.793	0.225688	0.0491354	2.35e-06	2.64e-05	CG3008
FBgn0040370	1372.78	-0.307197	0.0683721	2.36e-06	2.66e-05	CG13375
FBgn0010329	743.539	-0.205526	0.0447055	2.4e-06	2.69e-05	Tbh
FBgn0287775	2055.58	0.221399	0.0481082	2.44e-06	2.74e-05	18w
FBgn0051019	379.284	-0.236474	0.0518186	2.49e-06	2.8e-05	CG31019
FBgn0001325	117.448	-0.285116	0.0632965	2.5e-06	2.8e-05	Kr
FBgn0034243	214.098	0.236435	0.0517922	2.52e-06	2.82e-05	Ns2
FBgn0263035	171.771	0.345628	0.0778937	2.53e-06	2.83e-05	CG43330
FBgn0010391	405.006	0.243816	0.0535093	2.56e-06	2.86e-05	SrpRalpha
FBgn0000711	4772.06	-0.163657	0.0354333	2.63e-06	2.93e-05	flw
FBgn0034237	1473.03	0.191909	0.041733	2.64e-06	2.94e-05	eIF3b
FBgn0013811	97.2175	0.407334	0.093414	2.68e-06	2.99e-05	Dhc62B
FBgn0035495	4640.59	-0.326656	0.0732181	2.69e-06	2.99e-05	CG14989
FBgn0034230	552.752	0.14999	0.0322075	2.7e-06	3e-05	CG4853
FBgn0031684	191.498	0.317042	0.0711268	2.72e-06	3.02e-05	ND-13A
FBgn0265578	51.6038	0.449627	0.104009	2.76e-06	3.06e-05	CG44405
FBgn0000346	2020.08	-0.328068	0.0735711	2.76e-06	3.06e-05	comt
FBgn0001208	2552.22	0.268083	0.059494	2.78e-06	3.08e-05	Hn
FBgn0026761	331.005	-0.244607	0.0541465	2.78e-06	3.08e-05	Trap1
FBgn0002590	1163.67	0.282825	0.060877	2.87e-06	3.18e-05	RpS5a
FBgn0031497	222.023	0.270224	0.0600684	2.88e-06	3.18e-05	SerRS
FBgn0264492	1184.73	-0.235127	0.0518567	2.89e-06	3.19e-05	CkIIalpha
FBgn0004878	16.1523	0.748363	0.181221	2.93e-06	3.22e-05	cas
FBgn0037218	2074.42	-0.163423	0.0354994	2.94e-06	3.23e-05	aux
FBgn0028857	108.8	-0.316315	0.0713655	2.99e-06	3.29e-05	CG12448
FBgn0029709	234.54	0.249249	0.0552491	3e-06	3.3e-05	CHOp24
FBgn0263663	1043.72	-0.274897	0.0613706	3.02e-06	3.31e-05	lncRNA:CR43654
FBgn0268063	4125.4	-0.319546	0.07195	3.01e-06	3.31e-05	ltl
FBgn0250814	1297.75	0.359386	0.0819466	3.03e-06	3.32e-05	UQCR-C2
FBgn0030634	664.193	-0.210017	0.0458715	3.04e-06	3.33e-05	CG9164
FBgn0264511	207.575	-0.321293	0.0726946	3.05e-06	3.33e-05	lncRNA:CR43910
FBgn0034329	776.247	0.472683	0.110541	3.08e-06	3.36e-05	BomS1
FBgn0032518	921.676	0.314309	0.07092	3.08e-06	3.36e-05	RpL24
FBgn0000808	47.5423	-0.396336	0.0917824	3.13e-06	3.41e-05	gd
FBgn0038938	745.127	0.353185	0.0805898	3.19e-06	3.47e-05	CG7084
FBgn0264810	12.2083	0.837317	0.203997	3.19e-06	3.48e-05	Pburs
FBgn0014930	203.45	0.270272	0.0604229	3.23e-06	3.51e-05	CG2846
FBgn0039529	307.881	-0.211903	0.0467029	3.23e-06	3.51e-05	CG5612
FBgn0287213	33.8224	-0.617833	0.148299	3.23e-06	3.51e-05	CG46443
FBgn0034972	52.2936	0.390592	0.0900988	3.32e-06	3.59e-05	CG10339
FBgn0011666	13614.6	-0.256077	0.0571053	3.32e-06	3.6e-05	msi
FBgn0030276	2074.85	-0.115952	0.0249511	3.36e-06	3.63e-05	Dlic
FBgn0024921	2913.47	-0.144642	0.03153	3.43e-06	3.7e-05	Tnpo
FBgn0264776	99.1695	0.398336	0.0920478	3.44e-06	3.72e-05	CG44014
FBgn0005771	1059.95	0.184558	0.0405147	3.46e-06	3.73e-05	noc
FBgn0034639	375.186	-0.308881	0.0702001	3.59e-06	3.87e-05	CG15673
FBgn0041579	124.704	-1.5751	0.399831	3.6e-06	3.88e-05	AttC
FBgn0267243	524.886	-0.257243	0.0578072	3.71e-06	3.99e-05	asRNA:CR45683
FBgn0027552	476.163	0.422344	0.0987535	3.73e-06	4e-05	CG10863
FBgn0032160	119.621	0.355773	0.0818737	3.72e-06	4e-05	CG4598
FBgn0005198	1449.2	-0.153384	0.0335232	3.79e-06	4.06e-05	gig
FBgn0262740	3295.54	-0.168976	0.0349008	3.78e-06	4.06e-05	Evi5
FBgn0050418	1908.19	-0.266402	0.0600342	3.81e-06	4.08e-05	nord
FBgn0052626	4704.32	-0.194251	0.0423872	3.83e-06	4.09e-05	AMPdeam
FBgn0266347	5719.42	-0.267409	0.061126	3.92e-06	4.18e-05	nAChRalpha4
FBgn0032184	99.214	-0.307941	0.070302	3.97e-06	4.24e-05	CG13135
FBgn0029997	1930.14	-0.15394	0.0337819	3.99e-06	4.26e-05	CG2258
FBgn0037086	20.1683	-0.592995	0.143908	4.01e-06	4.27e-05	CG7202
FBgn0036959	19.6875	0.615743	0.149101	4.02e-06	4.28e-05	CG6951
FBgn0053203	2775.1	-0.191109	0.0422471	4.05e-06	4.31e-05	CG33203
FBgn0040207	2237.56	-0.219658	0.0491269	4.07e-06	4.33e-05	kat80
FBgn0026400	118.247	0.279469	0.0632733	4.11e-06	4.36e-05	Noa36
FBgn0038826	25210.9	0.189479	0.0445818	4.12e-06	4.37e-05	Syp
FBgn0034976	1678.5	-0.12291	0.0269751	4.25e-06	4.5e-05	CG4049
FBgn0035504	969.621	-0.206036	0.0459807	4.27e-06	4.51e-05	Teh4
FBgn0037092	428.065	-0.283958	0.0646932	4.27e-06	4.51e-05	M6
FBgn0030895	539.7	-0.458231	0.108835	4.26e-06	4.51e-05	CG7135
FBgn0037541	5896.65	-0.176534	0.0392603	4.29e-06	4.53e-05	CG2747
FBgn0265606	158.535	0.36342	0.0845543	4.33e-06	4.56e-05	Prosalpha4T1
FBgn0267035	151.392	-0.37048	0.0862705	4.34e-06	4.57e-05	asRNA:CR45479
FBgn0025366	549.645	0.205119	0.0457833	4.37e-06	4.6e-05	Ip259
FBgn0039347	657.662	-0.2479	0.0565702	4.49e-06	4.72e-05	CG5071
FBgn0015834	309.424	0.223771	0.0503018	4.56e-06	4.79e-05	eIF3i
FBgn0052808	92.437	0.343757	0.0799345	4.61e-06	4.84e-05	CG32808
FBgn0033010	2201.74	-0.321721	0.0740711	4.69e-06	4.91e-05	Atf6
FBgn0035720	42766.2	-0.301494	0.069618	4.74e-06	4.96e-05	CG10077
FBgn0067905	836.298	0.456888	0.10882	4.8e-06	5.01e-05	Dso2
FBgn0031298	606.432	0.175904	0.0388249	4.8e-06	5.01e-05	Atg4a
FBgn0040508	37.4943	-0.537587	0.130792	4.78e-06	5.01e-05	ACXC
FBgn0037351	1447.2	0.40229	0.0949823	4.83e-06	5.05e-05	RpL13A
FBgn0063497	121.102	0.442874	0.105543	4.86e-06	5.07e-05	GstE3
FBgn0265447	56.2874	-0.388142	0.0912506	4.86e-06	5.07e-05	lncRNA:CR44347
FBgn0260648	38.3284	-0.404398	0.0953816	4.89e-06	5.09e-05	Rrp40
FBgn0050005	111.71	-0.29171	0.0670097	4.92e-06	5.12e-05	GstT2
FBgn0053117	24.9557	0.67091	0.16606	4.95e-06	5.14e-05	Victoria
FBgn0033702	27.3333	0.54211	0.131786	5e-06	5.19e-05	CG8854
FBgn0036493	405.17	0.524575	0.127234	5.01e-06	5.19e-05	CG7255
FBgn0039183	143.953	0.262923	0.0599293	5.01e-06	5.19e-05	Dis3
FBgn0260499	24621.8	-0.266197	0.0609874	5.15e-06	5.34e-05	qvr
FBgn0035942	137.52	-0.28745	0.0662118	5.39e-06	5.58e-05	ValRS-m
FBgn0035715	984.892	-0.213245	0.0484344	5.44e-06	5.62e-05	Ist1
FBgn0264541	44.6909	-0.503079	0.122302	5.51e-06	5.69e-05	CG43920
FBgn0039064	14776.1	-0.180326	0.0407966	5.53e-06	5.71e-05	CG4467
FBgn0052446	226.782	-0.218032	0.0494234	5.58e-06	5.75e-05	Atox1
FBgn0030347	103.13	0.502844	0.122222	5.68e-06	5.84e-05	CG15739
FBgn0015031	415.202	0.379428	0.0897635	5.7e-06	5.87e-05	cype
FBgn0053286	109.855	-0.293283	0.0678728	5.72e-06	5.88e-05	CG33286
FBgn0016119	482.32	0.262759	0.0603397	5.79e-06	5.94e-05	ATPsynCF6
FBgn0005632	11181.2	-0.102771	0.0226982	5.84e-06	6e-05	faf
FBgn0031322	264.234	0.289611	0.0670233	5.88e-06	6.02e-05	CG5001
FBgn0039244	92.5506	0.527507	0.129155	5.89e-06	6.03e-05	CG11069
FBgn0045761	457.458	0.260616	0.0599068	6.06e-06	6.2e-05	CHKov1
FBgn0051224	3503.34	0.1208	0.0270175	6.07e-06	6.21e-05	CG31224
FBgn0028699	511.735	-0.323225	0.075775	6.08e-06	6.21e-05	Rh50
FBgn0263339	49.2927	-0.489955	0.119692	6.19e-06	6.31e-05	lncRNA:CR43420
FBgn0266666	88.0675	0.364263	0.0862805	6.34e-06	6.46e-05	Sem1
FBgn0028543	536.125	0.287592	0.0668136	6.35e-06	6.46e-05	NimB2
FBgn0266711	355.317	0.212423	0.0483797	6.35e-06	6.46e-05	EloC
FBgn0035544	1227.47	0.511616	0.125301	6.36e-06	6.47e-05	CG15021
FBgn0035189	428.553	-0.622733	0.156011	6.5e-06	6.6e-05	CG9119
FBgn0032022	235.568	-0.80211	0.204938	6.51e-06	6.61e-05	CG14275
FBgn0037680	320.559	-0.190212	0.0431852	6.62e-06	6.71e-05	pasi2
FBgn0039187	2573.46	-0.141376	0.0314885	6.74e-06	6.83e-05	CG6454
FBgn0250843	207.784	0.261446	0.0610429	6.89e-06	6.97e-05	Prosalpha6
FBgn0260004	844.117	-0.241808	0.055735	6.93e-06	7.01e-05	Snmp1
FBgn0286035	59.5565	0.432029	0.104625	6.96e-06	7.02e-05	sisRNA:CR46357
FBgn0033101	224.416	0.394104	0.094666	6.95e-06	7.02e-05	CG9436
FBgn0003312	2841.22	0.272914	0.0634664	7.01e-06	7.07e-05	sad
FBgn0266214	237.609	-0.215257	0.0493267	7.02e-06	7.07e-05	lncRNA:CR44909
FBgn0003943	4112.48	-0.315478	0.0743315	7.03e-06	7.07e-05	Ubi-p63E
FBgn0036318	1772.02	-0.146499	0.0330502	7.05e-06	7.08e-05	Wbp2
FBgn0032849	80.9451	-0.387159	0.0929672	7.05e-06	7.08e-05	mRpS18B
FBgn0040298	123.699	0.284062	0.0662227	7.07e-06	7.1e-05	Myt1
FBgn0052266	73.9321	-0.406252	0.0981868	7.14e-06	7.16e-05	CG32266
FBgn0264310	15.4451	-0.752451	0.191593	7.2e-06	7.21e-05	lncRNA:CR43785
FBgn0031092	138.125	0.298215	0.0699393	7.3e-06	7.31e-05	Ech1
FBgn0032911	825.847	-0.230363	0.0531173	7.33e-06	7.33e-05	tadr
FBgn0036263	78.6346	-0.294532	0.0691463	7.35e-06	7.34e-05	thoc6
FBgn0287613	324.03	-0.312127	0.0736681	7.36e-06	7.35e-05	lncRNA:CR46482
FBgn0083956	4005.51	0.301929	0.0709662	7.38e-06	7.36e-05	CG34120
FBgn0004880	8714.86	-0.225358	0.0519008	7.4e-06	7.37e-05	scrt
FBgn0039420	686.65	-0.231069	0.0533741	7.42e-06	7.39e-05	CG6154
FBgn0022709	800.064	-0.13679	0.0309561	7.56e-06	7.53e-05	Ak1
FBgn0011766	2082.17	0.166299	0.0377824	7.59e-06	7.55e-05	E2f1
FBgn0052185	31.2675	-0.443821	0.108425	7.6e-06	7.55e-05	edin
FBgn0037963	1494.07	-0.153879	0.0349083	7.7e-06	7.64e-05	Cad87A
FBgn0264329	291.648	-0.430138	0.105057	7.72e-06	7.66e-05	CG43788
FBgn0028396	168.547	0.779121	0.200914	7.74e-06	7.67e-05	TotA
FBgn0030482	495.78	-0.566527	0.142229	7.81e-06	7.73e-05	CG1673
FBgn0264307	4545.45	-0.281017	0.0667932	7.91e-06	7.82e-05	orb2
FBgn0027779	1910.37	0.184903	0.0422619	7.92e-06	7.83e-05	VhaSFD
FBgn0058045	821.503	-0.222501	0.0514101	7.94e-06	7.84e-05	CG40045
FBgn0038098	260.359	0.22253	0.0515977	8.05e-06	7.94e-05	CG7381
FBgn0000024	13009.7	-0.17419	0.0398301	8.09e-06	7.97e-05	Ace
FBgn0051363	2562.51	-0.182619	0.0416434	8.1e-06	7.97e-05	Jupiter
FBgn0031313	297.223	0.338226	0.0807408	8.12e-06	7.99e-05	CG5080
FBgn0032431	84.8407	-0.347338	0.0834926	8.14e-06	8e-05	CG5435
FBgn0002579	1093.36	0.355993	0.0854737	8.24e-06	8.09e-05	RpL36
FBgn0000533	49.8086	0.480514	0.118639	8.41e-06	8.25e-05	ea
FBgn0016122	660.537	-0.306214	0.0726308	8.43e-06	8.26e-05	Acer
FBgn0019830	321.24	0.364645	0.0878381	8.47e-06	8.29e-05	colt
FBgn0031049	114.653	0.296439	0.069415	8.54e-06	8.34e-05	Sec61gamma
FBgn0033241	185.747	0.229533	0.0532641	8.53e-06	8.34e-05	CG2915
FBgn0261041	12475	-0.187044	0.0421794	8.52e-06	8.34e-05	stj
FBgn0039156	198.054	0.329881	0.0787985	8.62e-06	8.41e-05	CG6178
FBgn0039238	97.4476	0.438885	0.107998	8.72e-06	8.5e-05	CG7016
FBgn0040333	120.451	0.261842	0.0614223	8.72e-06	8.5e-05	brv3
FBgn0263780	5613.8	-0.228109	0.0547139	8.75e-06	8.52e-05	CG17684
FBgn0027587	1445.48	0.171315	0.0392478	8.79e-06	8.54e-05	Prp4k
FBgn0030723	624.995	-0.233391	0.0543578	8.79e-06	8.54e-05	dpr18
FBgn0027548	1303.55	0.16801	0.0385327	9.09e-06	8.83e-05	nito
FBgn0250823	12389.2	-0.205812	0.0483524	9.18e-06	8.91e-05	gish
FBgn0051606	190.74	0.320908	0.0767771	9.23e-06	8.94e-05	CG31606
FBgn0003137	7250.26	0.275591	0.0650944	9.23e-06	8.94e-05	Ppn
FBgn0021765	666.98	0.289779	0.0687435	9.35e-06	9.05e-05	scu
FBgn0033817	294.638	0.388998	0.0950536	9.62e-06	9.29e-05	GstE14
FBgn0265691	106.863	-0.329612	0.0793399	9.6e-06	9.29e-05	lncRNA:CR44498
FBgn0037110	68.6297	-0.399079	0.0979165	9.66e-06	9.32e-05	ORMDL
FBgn0052506	1065.73	-0.168734	0.0386742	9.68e-06	9.34e-05	tbc
FBgn0015035	135.825	-1.18956	0.320164	9.72e-06	9.36e-05	Cyp4e3
FBgn0053110	629.803	0.661262	0.171419	9.74e-06	9.38e-05	CG33110
FBgn0031119	1336.57	-0.257822	0.0605797	9.76e-06	9.39e-05	CG1812
FBgn0261397	4586.81	-0.102985	0.0234414	9.8e-06	9.42e-05	didum
FBgn0260860	127.787	-0.241689	0.056754	9.96e-06	9.56e-05	Bet5
FBgn0266906	13.0639	0.68561	0.177107	1e-05	9.62e-05	asRNA:CR45366
FBgn0037530	1177.41	0.149975	0.0344625	1.01e-05	9.64e-05	EMC1
FBgn0037944	1454.76	-0.195147	0.0452983	1.02e-05	9.73e-05	CG6923
FBgn0038180	74.7976	-0.502691	0.126741	1.03e-05	9.83e-05	Cht5
FBgn0043012	232.412	0.219374	0.0509624	1.04e-05	9.95e-05	AP-2sigma
FBgn0035799	11.8341	-0.803852	0.211482	1.06e-05	0.000101287	mmm
FBgn0039020	54.3514	0.389623	0.0953412	1.07e-05	0.000101842	CG17141
FBgn0024234	217.838	0.237417	0.0565048	1.07e-05	0.00010251	gbb
FBgn0033820	2563.78	0.449492	0.112179	1.09e-05	0.000103735	CG4716
FBgn0039052	762.95	-0.262979	0.0626676	1.09e-05	0.000103903	CG6733
FBgn0038199	118.3	0.319624	0.0771487	1.09e-05	0.000104073	CCHa1
FBgn0250838	649.062	0.250511	0.0592675	1.1e-05	0.000104155	roh
FBgn0011695	5411.33	0.375354	0.0919116	1.1e-05	0.000104461	EbpIII
FBgn0262035	154.322	0.304727	0.0732644	1.1e-05	0.000104609	CG42846
FBgn0011206	7948.7	-0.186852	0.0437639	1.1e-05	0.000104609	bol
FBgn0031256	118.805	0.320313	0.0773242	1.11e-05	0.0001048	shv
FBgn0265977	447.274	0.233483	0.0550014	1.11e-05	0.000104959	lncRNA:CR44756
FBgn0030349	2333.1	-0.148754	0.0340707	1.12e-05	0.00010548	CG10353
FBgn0027085	301.558	-0.187842	0.0437766	1.13e-05	0.000106599	LeuRS-m
FBgn0051320	1076.45	-0.217853	0.051235	1.15e-05	0.000108192	HEATR2
FBgn0264987	112.301	-0.364597	0.0896071	1.15e-05	0.000108578	lncRNA:CR44138
FBgn0003321	3959.56	-0.159857	0.0371701	1.16e-05	0.00010912	sbr
FBgn0033728	97.9267	0.454177	0.114207	1.17e-05	0.000110238	Cpr49Ae
FBgn0000116	6075.38	0.231059	0.0545749	1.18e-05	0.000110716	Argk1
FBgn0020620	2306.73	-0.138848	0.0320965	1.19e-05	0.000111691	RN-tre
FBgn0004611	11014.5	-0.138578	0.031826	1.2e-05	0.0001127	Plc21C
FBgn0053774	30.523	0.42719	0.10639	1.2e-05	0.000112747	CG33774
FBgn0039109	346.294	0.209278	0.0488883	1.22e-05	0.000114043	CG10365
FBgn0003353	1128.39	-0.151347	0.0351503	1.23e-05	0.000115433	sei
FBgn0026148	106.374	0.305086	0.0736921	1.24e-05	0.000115992	CG12253
FBgn0024836	3258.07	-0.204689	0.0478185	1.25e-05	0.00011666	stan
FBgn0051820	28.5123	-0.541665	0.139223	1.26e-05	0.000117334	CG31820
FBgn0032486	83.01	-0.30022	0.0726435	1.26e-05	0.000117567	mRF1
FBgn0260768	13.5889	0.677687	0.177818	1.28e-05	0.000119221	CG42566
FBgn0262029	23.8137	0.540088	0.13857	1.29e-05	0.000120054	d
FBgn0267644	130.017	-0.279154	0.0672319	1.3e-05	0.00012118	lncRNA:CR45982
FBgn0031726	9.95125	1.11858	0.303659	1.33e-05	0.00012346	Cyp6a16
FBgn0027585	1916.68	0.255483	0.0620076	1.33e-05	0.000123786	CG8740
FBgn0000404	31.2175	-0.522663	0.134581	1.36e-05	0.000125992	CycA
FBgn0085256	951.143	0.677509	0.179547	1.36e-05	0.000126066	CG34227
FBgn0037698	10443.9	-0.131085	0.0305669	1.38e-05	0.000128239	CG16779
FBgn0034389	1827.47	-0.22469	0.0535199	1.39e-05	0.000129223	Mctp
FBgn0035356	72.3267	-0.290776	0.0706049	1.4e-05	0.000129275	CG16986
FBgn0036279	2823.48	-0.161151	0.0374367	1.4e-05	0.000129863	Ncc69
FBgn0034117	583.412	0.24449	0.058516	1.41e-05	0.000129957	CG7997
FBgn0028496	5365.44	-0.136405	0.0318399	1.43e-05	0.000131733	CG30116
FBgn0030089	3713.8	-0.122742	0.0285641	1.43e-05	0.000131948	AP-1gamma
FBgn0031897	4237.53	0.171576	0.0396009	1.43e-05	0.000131952	CG13784
FBgn0034509	268.544	0.418156	0.105372	1.43e-05	0.000132143	Obp57c
FBgn0260990	1511.32	-0.127397	0.0297447	1.44e-05	0.000132229	yata
FBgn0243486	2272.35	-0.237607	0.0568773	1.44e-05	0.000132535	rdo
FBgn0032026	751.79	-0.193633	0.0458669	1.45e-05	0.000133242	CG7627
FBgn0034142	426.742	0.389844	0.0976624	1.46e-05	0.000134342	CG8306
FBgn0039025	998.785	-0.18146	0.0427326	1.47e-05	0.000134616	Usp12-46
FBgn0040733	1438.43	0.548631	0.142752	1.49e-05	0.00013653	BomS6
FBgn0026250	1080.33	0.200615	0.0475743	1.5e-05	0.000137861	eIF1A
FBgn0032130	398.443	0.204595	0.0486631	1.53e-05	0.000139703	brwl
FBgn0030289	389.054	0.199681	0.0474207	1.53e-05	0.000139703	GCS1
FBgn0051760	1577.52	-0.173109	0.0405267	1.53e-05	0.000139703	CG31760
FBgn0286783	475.912	0.251552	0.0606128	1.54e-05	0.000140279	Etf-QO
FBgn0028331	3296.87	-0.148278	0.0347591	1.55e-05	0.000141072	l(1)G0289
FBgn0036382	741.348	-0.322644	0.0796337	1.55e-05	0.000141485	CG13737
FBgn0264674	376.504	-0.311269	0.076594	1.55e-05	0.000141508	asRNA:CR43959
FBgn0035944	219.486	0.265365	0.064333	1.57e-05	0.000143204	CG5021
FBgn0259242	1327	-0.126853	0.0296959	1.58e-05	0.000144039	CG42340
FBgn0035542	2445.42	0.242524	0.0584346	1.6e-05	0.000145615	DOR
FBgn0025574	2218.88	-0.199067	0.047525	1.62e-05	0.000147239	Pli
FBgn0038404	33.9225	-0.556495	0.14605	1.63e-05	0.000148256	CG8925
FBgn0015034	122.562	0.350892	0.0875817	1.65e-05	0.000149751	Cyp4e1
FBgn0283478	364.357	0.19079	0.0454102	1.67e-05	0.000151423	und
FBgn0085413	6692.15	-0.15635	0.0370499	1.71e-05	0.000155108	CG34384
FBgn0032715	78.1982	0.331546	0.0825128	1.73e-05	0.000156157	CG17597
FBgn0043535	116.642	0.40248	0.102248	1.74e-05	0.000157551	Obp57a
FBgn0031627	1911.74	-0.250525	0.0609639	1.75e-05	0.000158133	fipi
FBgn0037146	5423.57	0.317148	0.078621	1.75e-05	0.000158141	P5CS
FBgn0023514	143.009	0.275991	0.0675315	1.75e-05	0.000158141	CG14805
FBgn0015396	259.776	-0.219887	0.0529572	1.77e-05	0.000159545	jumu
FBgn0005658	787.432	-0.153569	0.0364165	1.8e-05	0.00016253	Ets65A
FBgn0014019	1491.27	-0.419723	0.107135	1.82e-05	0.000163969	Rh5
FBgn0286875	128.375	-0.425783	0.109267	1.85e-05	0.000166147	CG46397
FBgn0287187	671.019	-0.300613	0.0744949	1.86e-05	0.000167516	mRpS5
FBgn0263083	88.6459	0.368546	0.0930836	1.88e-05	0.000168548	CG43351
FBgn0032191	413.684	0.19618	0.0470057	1.88e-05	0.000168967	Snx17
FBgn0004435	3091.91	-0.237097	0.0582142	1.89e-05	0.000169037	Galphaq
FBgn0002022	231.702	0.25788	0.0629956	1.9e-05	0.000170002	Catsup
FBgn0034345	1614.54	-0.15915	0.0368211	1.9e-05	0.000170387	CG5174
FBgn0036887	95.6796	0.361911	0.0914061	1.94e-05	0.000173051	CG9231
FBgn0263911	238.006	0.407831	0.104198	1.94e-05	0.000173074	COX8
FBgn0037084	859.293	-0.140888	0.0333835	1.94e-05	0.000173074	Syx6
FBgn0086358	948.045	0.15603	0.0371171	1.95e-05	0.000173524	Tab2
FBgn0039875	625.02	-0.168267	0.0400624	1.95e-05	0.000173554	sip3
FBgn0003310	2303.45	-0.150825	0.0358815	1.96e-05	0.000174115	S
FBgn0037835	114.967	0.329967	0.0825966	1.96e-05	0.000174624	CG14687
FBgn0032018	475.767	-0.174511	0.0420102	1.98e-05	0.000176045	CG7806
FBgn0035481	4786.26	-0.224605	0.0540958	1.99e-05	0.000176409	CG12605
FBgn0004055	1397.96	-0.256062	0.0627436	2e-05	0.000177723	uzip
FBgn0035044	58.0819	0.372449	0.0949843	2.02e-05	0.000178911	CG3663
FBgn0031639	99.6701	0.317542	0.0794065	2.03e-05	0.000179994	mRpS2
FBgn0035807	899.503	-0.271923	0.0670995	2.05e-05	0.000181298	CG7492
FBgn0001257	706.36	-0.289465	0.0718154	2.06e-05	0.000182397	ImpL2
FBgn0004622	369.899	-0.213744	0.0518948	2.09e-05	0.000184855	TkR99D
FBgn0267623	281.888	-0.238379	0.0582765	2.11e-05	0.000186199	lncRNA:CR45961
FBgn0285951	42.4724	0.427662	0.110594	2.12e-05	0.000186886	mRpS34
FBgn0030574	1641.68	-0.164025	0.0393815	2.17e-05	0.000191029	sbm
FBgn0038874	293.627	-0.316584	0.0795472	2.17e-05	0.000191647	ETHR
FBgn0030041	339.505	0.37378	0.0955942	2.2e-05	0.000193707	CG12116
FBgn0039099	78.195	0.380666	0.0975044	2.2e-05	0.000194016	GILT2
FBgn0037902	167.501	0.252694	0.0621804	2.21e-05	0.00019435	CG5281
FBgn0031478	357.763	0.179315	0.043032	2.23e-05	0.000195624	CG8814
FBgn0052813	734.334	-0.203134	0.0494921	2.23e-05	0.000195624	CG32813
FBgn0010531	82.7533	-0.307808	0.0771849	2.24e-05	0.000196743	Ccs
FBgn0261609	271.093	0.224191	0.0547924	2.25e-05	0.000197441	eIF2alpha
FBgn0267793	35.2713	0.595338	0.160632	2.26e-05	0.000197915	lncRNA:CR45232
FBgn0003884	4885.15	0.284336	0.0708067	2.26e-05	0.000197915	alphaTub84B
FBgn0030891	367.661	0.19007	0.0459625	2.26e-05	0.000197915	Ada3
FBgn0032478	44.0003	-0.400874	0.103608	2.27e-05	0.000198834	Rsph1
FBgn0033464	298.863	0.595183	0.16076	2.29e-05	0.0001995	CG1441
FBgn0265665	28.108	-0.491685	0.130038	2.28e-05	0.0001995	lncRNA:CR44472
FBgn0031857	230.078	0.695088	0.190847	2.29e-05	0.000199836	LUBEL
FBgn0036138	12.8375	0.586787	0.158082	2.3e-05	0.000200712	CG14143
FBgn0267659	79.4127	-0.406346	0.105409	2.32e-05	0.000202117	lncRNA:CR45997
FBgn0051326	371.794	0.429743	0.111919	2.33e-05	0.000202605	CG31326
FBgn0036670	272.093	-0.272674	0.0678824	2.35e-05	0.00020429	CG13029
FBgn0033644	336.948	-0.210069	0.0512811	2.37e-05	0.000205692	Tret1-2
FBgn0250746	198.857	0.286751	0.0716176	2.37e-05	0.000206054	Prosbeta7
FBgn0031116	2227.89	-0.203739	0.0496175	2.38e-05	0.000206524	CG1695
FBgn0052579	103.624	-0.274359	0.0681698	2.38e-05	0.000206649	CG32579
FBgn0264922	309.768	0.25903	0.0642083	2.4e-05	0.00020747	Sumo
FBgn0262828	274.068	-0.294729	0.0741548	2.41e-05	0.000208205	lncRNA:CR43199
FBgn0004811	432.187	-0.157555	0.03804	2.41e-05	0.000208457	fs(2)ltoPP43
FBgn0050000	231.608	-0.221954	0.0544433	2.42e-05	0.000209307	GstT1
FBgn0030102	14.6371	1.11368	0.315938	2.42e-05	0.000209335	SmydA-9
FBgn0264569	93.3451	0.303467	0.0762089	2.43e-05	0.000209867	lncRNA:CR43941
FBgn0031885	2637.5	-0.200417	0.0488342	2.44e-05	0.000210236	Mnn1
FBgn0028999	36.3622	-0.462986	0.122194	2.44e-05	0.000210236	nerfin-1
FBgn0262739	12004.9	-0.145229	0.0335864	2.45e-05	0.000211288	AGO1
FBgn0002466	29.0655	0.499975	0.133388	2.51e-05	0.000216058	sti
FBgn0031470	13.0933	0.738333	0.204935	2.52e-05	0.000216321	CG18557
FBgn0036136	133.564	0.272991	0.0681245	2.52e-05	0.00021642	Ufd1
FBgn0030224	125.648	-0.276264	0.0688671	2.53e-05	0.000216819	CG12637
FBgn0027592	281.096	-0.1907	0.046473	2.56e-05	0.000219362	MED15
FBgn0041711	135.261	0.37419	0.0966249	2.57e-05	0.000219862	yellow-e
FBgn0002522	53.1763	0.407637	0.106193	2.57e-05	0.00022019	lab
FBgn0032414	730.273	-0.246755	0.0611648	2.57e-05	0.00022019	CG17211
FBgn0039896	148.653	-0.321203	0.0816893	2.59e-05	0.000221561	yellow-h
FBgn0020521	1131.15	0.293651	0.0737152	2.61e-05	0.000222787	pio
FBgn0266346	375.227	-0.205539	0.0502943	2.64e-05	0.000224972	CngB
FBgn0264554	50.0652	0.428488	0.112796	2.64e-05	0.000225468	asRNA:CR43933
FBgn0026563	598.808	-0.776686	0.217916	2.65e-05	0.000225518	CG1979
FBgn0261797	11365.5	-0.211673	0.0520253	2.65e-05	0.000225869	Dhc64C
FBgn0038947	1206.93	0.198347	0.048576	2.66e-05	0.000226346	Sar1
FBgn0026373	52.0234	0.360755	0.0934149	2.66e-05	0.000226457	Polr2C
FBgn0261671	13426.8	-0.135424	0.032905	2.75e-05	0.000233617	tweek
FBgn0262169	520.382	-0.31451	0.0801076	2.76e-05	0.00023469	magu
FBgn0029887	3488.94	-0.206239	0.0508829	2.84e-05	0.000240705	CG3198
FBgn0034588	741.525	0.329002	0.0843029	2.85e-05	0.000241538	CG9394
FBgn0033169	106.439	0.274013	0.0689478	2.91e-05	0.000246783	CG11123
FBgn0023441	4371.91	0.270494	0.0680586	2.93e-05	0.000247867	fus
FBgn0029708	2671.76	-0.188205	0.0459763	2.94e-05	0.000248631	CG3556
FBgn0003435	19553.2	-0.180236	0.0440914	2.95e-05	0.000249242	sm
FBgn0032456	10173.5	-0.239382	0.0582709	3e-05	0.00025331	MRP
FBgn0261673	419.619	-0.281855	0.0714399	3.01e-05	0.000254376	nemy
FBgn0010434	5849.7	-0.166407	0.0413902	3.08e-05	0.000259997	cora
FBgn0086904	640.546	0.212776	0.0527988	3.13e-05	0.000263434	Nacalpha
FBgn0031245	1085.31	-0.224656	0.055984	3.13e-05	0.000263534	CG3625
FBgn0085220	82.5716	0.295774	0.0754582	3.14e-05	0.000263808	Ufm1
FBgn0085397	833.234	-0.140956	0.034506	3.2e-05	0.000269227	Fili
FBgn0004870	1191.43	-0.252407	0.06356	3.21e-05	0.000270061	bab1
FBgn0019982	476.576	0.173039	0.0427491	3.22e-05	0.000270593	Gs1l
FBgn0011224	15096.3	-0.173709	0.0422356	3.26e-05	0.000273627	heph
FBgn0032394	107.772	0.376113	0.0986234	3.29e-05	0.000276133	Hacd1
FBgn0039132	1182.39	-0.172975	0.043357	3.3e-05	0.000276748	AP-1sigma
FBgn0052677	8552.13	-0.135312	0.0331213	3.32e-05	0.000277961	X11Lbeta
FBgn0016641	1163.43	0.122699	0.029882	3.35e-05	0.000280281	PTP-ER
FBgn0041233	45.1874	-0.443635	0.119246	3.35e-05	0.000280281	Gr59e
FBgn0036152	420.776	0.230699	0.0578316	3.4e-05	0.000283482	Dyro
FBgn0267621	249.898	-0.234723	0.059201	3.4e-05	0.000283482	lncRNA:CR45959
FBgn0011742	950.59	-0.172736	0.0429324	3.44e-05	0.00028664	Arp2
FBgn0000351	63.9162	-0.408272	0.108649	3.44e-05	0.000286644	cort
FBgn0036997	301.768	-0.433556	0.117181	3.44e-05	0.000286851	CG5955
FBgn0086378	893.442	-0.252928	0.0639849	3.46e-05	0.000287607	Alg-2
FBgn0010808	257.083	0.211685	0.0528794	3.5e-05	0.000291075	Chchd3
FBgn0036728	295.647	0.319845	0.0827843	3.51e-05	0.000291483	UQCR-Q
FBgn0267790	1511.86	-0.14014	0.0343664	3.52e-05	0.00029242	rump
FBgn0085217	587.503	-0.287716	0.0738118	3.54e-05	0.000293728	CG34188
FBgn0031609	72.774	-0.323831	0.0840742	3.55e-05	0.000294151	CG15443
FBgn0034140	492.205	0.510855	0.139859	3.56e-05	0.000294192	Lst
FBgn0265040	176.366	0.362229	0.0952052	3.55e-05	0.000294192	lncRNA:CR44157
FBgn0024944	1703.79	-0.102982	0.0250972	3.56e-05	0.000294192	Oamb
FBgn0266646	104.014	-0.320159	0.0825193	3.56e-05	0.000294192	lncRNA:CR45153
FBgn0011582	5534.36	-0.204443	0.0496002	3.57e-05	0.00029505	Dop1R1
FBgn0037934	126.941	0.353485	0.0925456	3.58e-05	0.000295157	CG6830
FBgn0040529	593.374	0.245717	0.0620238	3.61e-05	0.000298012	COX7A
FBgn0037634	132.991	-0.264396	0.067349	3.64e-05	0.000299633	hng2
FBgn0037164	813.502	0.188909	0.0469858	3.65e-05	0.000300313	CG11438
FBgn0003175	6917.88	0.172451	0.042647	3.67e-05	0.000301581	px
FBgn0000289	5170.05	-0.0976932	0.0241552	3.67e-05	0.000301581	cg
FBgn0262577	77.2949	-0.40917	0.109528	3.69e-05	0.000302957	CG43117
FBgn0052843	762.989	-0.20273	0.0506956	3.7e-05	0.000303549	Dh31-R
FBgn0051323	480.196	-0.20302	0.0508667	3.72e-05	0.000304936	CG31323
FBgn0038631	41.6716	0.512483	0.140989	3.76e-05	0.000307927	CG7695
FBgn0025583	1063.64	0.444837	0.120146	3.76e-05	0.000307927	BomS2
FBgn0000244	985.828	0.199741	0.0498727	3.76e-05	0.000307927	by
FBgn0004859	1357.26	0.198294	0.04947	3.76e-05	0.000307927	ci
FBgn0033903	223.052	-0.199078	0.0498002	3.8e-05	0.000310341	CG8323
FBgn0001978	874.959	0.155509	0.0383261	3.81e-05	0.000310972	stc
FBgn0086361	1641.34	-0.106147	0.0261337	3.81e-05	0.000311226	alph
FBgn0032400	2797.94	0.421465	0.113275	3.84e-05	0.000313325	CG6770
FBgn0010583	2026.42	-0.205542	0.0515327	3.84e-05	0.000313366	dock
FBgn0287592	177.782	-0.363101	0.0962465	3.92e-05	0.000318973	CG46462
FBgn0024807	9892.98	-0.185752	0.0471269	3.93e-05	0.00031969	DIP1
FBgn0028996	9072.31	-0.241027	0.061262	3.98e-05	0.000324099	onecut
FBgn0259821	4519.35	-0.165586	0.041062	4.01e-05	0.000326317	CG42402
FBgn0013997	2445.01	-0.159154	0.0394966	4.02e-05	0.000326379	Nrx-IV
FBgn0266846	56.5875	-0.341026	0.0895815	4.05e-05	0.000328455	lncRNA:CR45308
FBgn0259994	17129.9	-0.132951	0.0350345	4.07e-05	0.000330279	OtopLa
FBgn0027598	4313.16	-0.150806	0.0374038	4.1e-05	0.000332352	cindr
FBgn0038181	296.864	0.751217	0.217677	4.14e-05	0.000335224	CG9297
FBgn0054054	79.6664	0.377099	0.100544	4.15e-05	0.000335224	CG34054
FBgn0016917	7773.91	0.253263	0.0660014	4.15e-05	0.000335224	Stat92E
FBgn0053481	1756.02	-0.216284	0.0546765	4.15e-05	0.000335224	dpr7
FBgn0038751	12.0982	-0.707718	0.203543	4.15e-05	0.000335224	CG4770
FBgn0026309	143.456	0.238158	0.0605644	4.16e-05	0.000335788	aft
FBgn0029167	4108.9	0.275407	0.0710375	4.19e-05	0.0003379	Hml
FBgn0029864	2581.59	-0.153506	0.0381806	4.21e-05	0.000339575	CG15894
FBgn0025686	152.775	-0.459164	0.12591	4.22e-05	0.000339836	Amnionless
FBgn0028871	19.9485	0.566501	0.15934	4.28e-05	0.000344426	Cpr35B
FBgn0037758	846.847	0.16405	0.0409043	4.3e-05	0.000346002	CG9467
FBgn0033698	986.925	-0.106626	0.0263189	4.31e-05	0.000346101	CG8858
FBgn0036833	27.4841	-0.477175	0.131784	4.47e-05	0.000358955	CG3819
FBgn0034920	185.812	0.244044	0.0624748	4.48e-05	0.000359749	CG5597
FBgn0266696	16398.1	0.195586	0.0481706	4.52e-05	0.000362529	Svil
FBgn0015623	1457.57	0.185236	0.046615	4.56e-05	0.000365246	Cpr
FBgn0015766	8729.76	0.243314	0.0628911	4.58e-05	0.000366889	Msr-110
FBgn0263110	6099.82	-0.126591	0.0305638	4.6e-05	0.000368316	CG43367
FBgn0035091	1084.13	0.315564	0.0832825	4.61e-05	0.00036835	CG3829
FBgn0003507	2361.42	0.267816	0.0681127	4.61e-05	0.000368734	srp
FBgn0004865	1282.57	-0.16475	0.0407908	4.62e-05	0.000368734	Eip78C
FBgn0025582	485.678	0.229782	0.0586774	4.62e-05	0.000368765	eIF3e
FBgn0030519	481.184	0.223126	0.0568645	4.65e-05	0.000370596	CG11151
FBgn0051451	11613.9	-0.514043	0.14408	4.69e-05	0.000373426	lncRNA:CR31451
FBgn0032870	192.906	0.220341	0.0561652	4.77e-05	0.000379733	CG2608
FBgn0263499	163.913	-0.289402	0.0757201	4.81e-05	0.000382645	lncRNA:CR43488
FBgn0035649	208.026	-0.207016	0.0526589	4.82e-05	0.000383204	CG10483
FBgn0038143	7508.72	-0.194825	0.049395	4.86e-05	0.00038613	CG9813
FBgn0267579	1166.98	-0.183858	0.0467715	4.92e-05	0.000390439	lncRNA:CR45919
FBgn0267710	49.9324	-0.406179	0.110884	4.93e-05	0.000390822	lncRNA:CR46043
FBgn0037626	10.9808	0.887602	0.263875	4.94e-05	0.000391924	CG8236
FBgn0024913	3055.46	-0.245287	0.0633081	4.95e-05	0.000391924	Actbeta
FBgn0038890	1059.89	-0.127861	0.0318986	4.96e-05	0.000392639	sp3
FBgn0050393	65.2916	0.312586	0.0825466	4.97e-05	0.000393549	CG30393
FBgn0032292	113.017	0.249507	0.0643629	5.04e-05	0.000398545	EMC3
FBgn0039489	84.9513	-0.307837	0.0813147	5.04e-05	0.000398545	CG5880
FBgn0035593	178.554	0.235556	0.060609	5.07e-05	0.000400521	Yod1
FBgn0266129	494.835	-0.184357	0.0467335	5.09e-05	0.000401291	lov
FBgn0024804	3689.23	-0.172625	0.0433309	5.13e-05	0.000404264	Dbp80
FBgn0002552	337.35	0.202384	0.0515775	5.16e-05	0.000406898	lin
FBgn0036128	33.5414	-0.430703	0.118646	5.2e-05	0.000409223	Elo68beta
FBgn0267763	115.899	-0.43955	0.121646	5.2e-05	0.000409573	lncRNA:CR46094
FBgn0037026	230.106	0.229562	0.0590606	5.22e-05	0.000410078	CG3634
FBgn0031213	1385.77	-0.21343	0.0554236	5.23e-05	0.000410637	galectin
FBgn0028552	228.738	-0.227121	0.0584632	5.28e-05	0.000414858	gammaSnap1
FBgn0053679	26.0818	-0.427856	0.118039	5.31e-05	0.00041676	CG33679
FBgn0003090	791.01	0.259894	0.0676308	5.35e-05	0.000419536	pk
FBgn0001150	475.057	-0.240397	0.062247	5.39e-05	0.000421833	gt
FBgn0035099	345.362	-0.258986	0.06754	5.39e-05	0.000421833	CG6845
FBgn0022774	142.949	0.342074	0.0917984	5.39e-05	0.000422112	Oat
FBgn0044323	3240.27	-0.108673	0.0271665	5.46e-05	0.0004271	Cka
FBgn0000459	544.288	0.206783	0.0531003	5.52e-05	0.000431311	disco
FBgn0026189	3580.23	-0.11699	0.0293236	5.59e-05	0.000436669	promL
FBgn0002565	312.021	-0.794743	0.237106	5.61e-05	0.000437818	Lsp2
FBgn0050382	14.0022	0.917667	0.278551	5.67e-05	0.000441415	Prosalpha1R
FBgn0033730	58.9541	-0.504299	0.142992	5.67e-05	0.000441415	Cpr49Ag
FBgn0053673	16.0552	-0.509145	0.144499	5.67e-05	0.000441415	CG33673
FBgn0284255	122.74	0.244783	0.0636799	5.67e-05	0.000441491	Arpc4
FBgn0288310	3894.76	-0.169848	0.0435109	5.7e-05	0.000443053	mv
FBgn0026206	22908.2	-0.213846	0.0560424	5.72e-05	0.000444206	mei-P26
FBgn0023091	60.9504	-0.442998	0.123666	5.72e-05	0.000444206	dimm
FBgn0030410	32.4563	0.415073	0.114549	5.75e-05	0.000445984	Aven
FBgn0036104	414.885	-0.150044	0.038132	5.75e-05	0.000446091	CG6418
FBgn0013303	824.822	-0.199735	0.0512702	5.81e-05	0.000450483	Nca
FBgn0265346	124.497	0.332526	0.0894673	5.83e-05	0.000451606	lncRNA:CR44300
FBgn0086898	98.8791	0.255937	0.0670175	5.84e-05	0.000451613	dgo
FBgn0053462	9.11918	1.41996	0.44277	5.84e-05	0.000451869	CG33462
FBgn0033906	306.491	0.197767	0.0507614	5.9e-05	0.000455994	ReepB
FBgn0015038	86.4815	0.297011	0.0789189	5.93e-05	0.000457863	Cyp9b1
FBgn0265747	17.596	-0.730392	0.217852	5.93e-05	0.000457863	lncRNA:CR44554
FBgn0011672	1738.72	-0.143437	0.0359206	5.94e-05	0.000458211	Mvl
FBgn0021814	134.002	0.227713	0.0584715	6e-05	0.000462267	Vps28
FBgn0032836	975.313	0.209124	0.0539814	6.01e-05	0.000462695	CG10680
FBgn0261790	43.4991	0.348532	0.0943754	6.03e-05	0.00046398	SmE
FBgn0003687	96.6794	0.253818	0.0663222	6.05e-05	0.000464895	Tbp
FBgn0003268	268.296	0.195562	0.0503054	6.05e-05	0.000464895	rod
FBgn0039616	70.3097	-0.387457	0.106626	6.05e-05	0.000464895	CG11828
FBgn0039620	1202.44	0.297112	0.0790972	6.06e-05	0.000465504	wat
FBgn0264794	1673.9	-0.269259	0.0710157	6.09e-05	0.000467364	lncRNA:CR44024
FBgn0266628	40.9433	-0.403596	0.111831	6.14e-05	0.000471019	asRNA:CR45135
FBgn0263519	133.442	-0.50779	0.145252	6.17e-05	0.00047298	mir-4964
FBgn0266569	282.837	0.208291	0.0538314	6.24e-05	0.000477626	CG42259
FBgn0003515	69.4369	-0.3382	0.0913586	6.31e-05	0.000483095	st
FBgn0038827	287.14	0.200677	0.0518255	6.41e-05	0.000489924	Fancd2
FBgn0037973	93.2159	-0.362757	0.101125	6.42e-05	0.000490672	CG18547
FBgn0039941	368.948	-0.287296	0.0756127	6.46e-05	0.00049324	CG17167
FBgn0002931	880.781	-0.290365	0.0773951	6.47e-05	0.000493291	net
FBgn0052572	95.7531	-0.320097	0.0864169	6.5e-05	0.000495587	CG32572
FBgn0011659	49.4453	0.359482	0.0985501	6.55e-05	0.00049932	Mlh1
FBgn0038246	2086.49	-0.17722	0.0465603	6.57e-05	0.000500272	CG14853
FBgn0031484	67.547	0.291123	0.0778093	6.68e-05	0.000507955	CG3165
FBgn0044051	53.6483	-0.409848	0.114666	6.7e-05	0.000509315	Ilp1
FBgn0040297	5044.51	-0.18286	0.0471385	6.7e-05	0.000509378	Nhe2
FBgn0035076	478.521	0.351472	0.0961678	6.74e-05	0.000512173	Ance-5
FBgn0024983	229.585	0.175911	0.0452334	6.77e-05	0.000513841	CG4293
FBgn0003274	1005.67	0.326111	0.0884235	6.78e-05	0.000514146	RpLP2
FBgn0032420	154.29	-0.204243	0.0536452	6.79e-05	0.000514301	CG6583
FBgn0034200	887.206	0.26587	0.0704912	6.81e-05	0.000515432	Gbp2
FBgn0035186	142.948	-0.343837	0.0939878	6.84e-05	0.000517702	CG13912
FBgn0037449	43.0397	-0.466244	0.13289	6.87e-05	0.000519845	CG15185
FBgn0004169	283.98	0.651111	0.194004	6.91e-05	0.000521986	up
FBgn0014427	307.528	0.395138	0.110005	6.93e-05	0.000523306	CG11899
FBgn0038705	36.3297	-0.40495	0.113184	6.95e-05	0.000524727	CG11626
FBgn0259110	15806.9	-0.113663	0.0283829	6.99e-05	0.000527342	mmd
FBgn0038326	203.955	0.207503	0.0539914	7.02e-05	0.000529457	Hibch
FBgn0051788	103.947	-0.363405	0.10017	7.03e-05	0.000529682	CG31788
FBgn0031239	1436.39	-0.14289	0.0365253	7.04e-05	0.000529764	CG17075
FBgn0086372	9406.2	-0.18384	0.0460485	7.07e-05	0.000531842	lap
FBgn0031220	1947.68	0.244848	0.0647737	7.14e-05	0.000536838	CG4822
FBgn0028717	1254.9	-0.131982	0.0342198	7.22e-05	0.000542463	Lnk
FBgn0086690	5454.97	0.177101	0.0458037	7.24e-05	0.000543381	Plp
FBgn0263488	30.4004	0.52433	0.151756	7.28e-05	0.000546514	sncRNA:CR43603
FBgn0030310	170.665	0.324098	0.0883972	7.38e-05	0.000553405	PGRP-SA
FBgn0031830	533.595	0.22933	0.0603492	7.41e-05	0.000555194	COX5B
FBgn0031623	69.0426	-0.356779	0.0985062	7.41e-05	0.000555194	Taf12L
FBgn0265152	293.724	-0.292132	0.0788572	7.46e-05	0.000558019	lncRNA:CR44221
FBgn0032402	264.475	0.241874	0.0640226	7.53e-05	0.000563283	PLCXD
FBgn0015268	92.8398	0.343635	0.094441	7.56e-05	0.000564673	Nap1
FBgn0032956	1903.81	-0.126284	0.0322053	7.59e-05	0.000566642	Cul2
FBgn0035713	2934.18	0.135628	0.0353422	7.65e-05	0.000570954	velo
FBgn0027070	139.264	-0.361745	0.100247	7.66e-05	0.000570954	Ugt36E1
FBgn0265105	115.958	-0.281956	0.0759225	7.67e-05	0.000571651	asRNA:CR44207
FBgn0035669	16.7	0.568765	0.167511	7.69e-05	0.000572366	CG6592
FBgn0053177	67.4644	-0.353769	0.0979245	7.69e-05	0.000572366	CG33177
FBgn0043070	6905.8	0.104261	0.0279786	7.71e-05	0.000573761	MESK2
FBgn0053056	345.326	-0.262034	0.0700457	7.73e-05	0.000574559	CG33056
FBgn0036725	1099.46	0.135026	0.0346565	7.77e-05	0.000577199	CG18265
FBgn0052694	1460.97	0.354847	0.0979966	7.84e-05	0.000581491	CG32694
FBgn0264975	3295.29	-0.123381	0.0315381	7.84e-05	0.000581491	Nrg
FBgn0040343	90.9637	-0.306762	0.0835139	7.84e-05	0.000581491	CG3713
FBgn0260747	574.947	0.294633	0.0797602	7.87e-05	0.000582465	Chchd2
FBgn0005585	1798.64	0.164801	0.0430933	7.87e-05	0.000582465	Calr
FBgn0037606	557.631	-0.130908	0.0328021	7.88e-05	0.000582811	CG8032
FBgn0053639	1353.65	-0.160601	0.0415385	7.89e-05	0.000583089	CG33639
FBgn0023540	68.5634	0.540947	0.15861	7.9e-05	0.000583244	CG3630
FBgn0038865	871.756	0.182083	0.0488664	7.9e-05	0.000583244	cDIP
FBgn0267779	191.456	-0.365108	0.101813	7.99e-05	0.000589392	lncRNA:CR46110
FBgn0027082	73.5747	0.300897	0.0817222	8.02e-05	0.000591798	ProRS-m
FBgn0039908	13921.9	-0.164797	0.0428211	8.03e-05	0.000591848	Asator
FBgn0030938	54.5845	-0.341892	0.0945547	8.07e-05	0.000594225	CG15047
FBgn0035471	223.808	0.223532	0.0590524	8.15e-05	0.000600052	Sc2
FBgn0283467	58.9739	-0.302481	0.0823499	8.27e-05	0.000608566	PolD3
FBgn0267643	132.674	-0.279179	0.075459	8.29e-05	0.000609769	lncRNA:CR45981
FBgn0039305	27.2833	0.41927	0.11907	8.31e-05	0.000610188	CG11858
FBgn0266800	677.085	-0.229539	0.0607565	8.32e-05	0.000611005	lncRNA:CR45262
FBgn0036368	220.452	0.215504	0.0569497	8.34e-05	0.000611686	CG10738
FBgn0032059	120.062	0.248168	0.0666279	8.34e-05	0.000611763	PrBP
FBgn0052683	970.369	-0.162538	0.042238	8.44e-05	0.000618469	CG32683
FBgn0005586	3663.97	-0.194144	0.0515273	8.48e-05	0.00062073	Rab3
FBgn0035162	937.603	0.203932	0.0536583	8.57e-05	0.000626829	Sf3b3
FBgn0036811	39.5231	0.394335	0.111551	8.58e-05	0.000627188	MED11
FBgn0051961	282.14	-0.158892	0.041595	8.59e-05	0.00062759	TBCC
FBgn0030718	443.37	0.231257	0.0614821	8.63e-05	0.000630322	ND-20
FBgn0025827	76.7493	0.391435	0.110385	8.64e-05	0.000630487	CG6421
FBgn0038160	51.9927	0.508344	0.149248	8.73e-05	0.000637068	CG9759
FBgn0013764	994.519	0.22694	0.0604867	8.74e-05	0.00063739	Chi
FBgn0003969	1503.25	-0.155318	0.0384561	8.77e-05	0.000638542	vap
FBgn0053543	951.694	-0.182966	0.0482595	8.85e-05	0.000644118	CG33543
FBgn0037950	389.676	-0.276621	0.0750781	8.85e-05	0.000644118	HisCl1
FBgn0004956	68.4404	0.522545	0.15402	8.91e-05	0.000646514	upd1
FBgn0286818	1780.36	0.186829	0.0490629	8.9e-05	0.000646514	Pdi
FBgn0033744	628.557	-0.156036	0.0406244	8.9e-05	0.000646514	Dh44-R2
FBgn0036090	90.0452	-0.249309	0.0669566	8.91e-05	0.000646514	Cnep1r2
FBgn0286203	1229.88	0.228365	0.0608385	8.92e-05	0.000646518	stw
FBgn0051361	798.699	-0.188266	0.0494974	8.93e-05	0.000647295	dpr17
FBgn0035357	199.626	-0.254594	0.0685765	8.95e-05	0.000647775	MEP-1
FBgn0031837	68.9771	-0.324039	0.0887325	8.96e-05	0.000647775	DIP-iota
FBgn0033135	191.352	-0.348049	0.096149	8.95e-05	0.000647775	Tsp42En
FBgn0262540	221.38	-0.355368	0.0995358	8.99e-05	0.000650097	CG43094
FBgn0034381	1039.03	-0.162917	0.043095	9.02e-05	0.000651671	List
FBgn0029857	82.0059	0.31245	0.0863558	9.06e-05	0.000654249	wuho
FBgn0003944	31.4772	0.605676	0.182934	9.12e-05	0.000657788	Ubx
FBgn0052673	105.875	-0.370319	0.104623	9.18e-05	0.00066196	Rab9E
FBgn0266392	141.531	-0.294307	0.0811064	9.31e-05	0.000670814	lncRNA:CR45032
FBgn0035630	665.163	0.149172	0.0380073	9.32e-05	0.000671101	CG10576
FBgn0025740	1890.2	-0.251333	0.067588	9.34e-05	0.000672007	PlexB
FBgn0036474	235.877	0.335123	0.0933132	9.35e-05	0.000672139	Or71a
FBgn0000316	537.994	-0.14594	0.0379018	9.35e-05	0.000672139	cin
FBgn0036202	2824.75	-0.174213	0.0460093	9.38e-05	0.00067362	loaf
FBgn0033307	18.0335	0.852361	0.269222	9.39e-05	0.000673941	CG14752
FBgn0039916	1334.73	-0.193343	0.0512033	9.46e-05	0.000678975	Ekar
FBgn0024321	2194.8	-0.148058	0.038565	9.49e-05	0.000680225	NK7.1
FBgn0287695	94.0888	0.346582	0.0970802	9.55e-05	0.000684438	KFase
FBgn0034399	178.947	-0.24265	0.0652806	9.57e-05	0.000684992	CG15083
FBgn0039213	1409.23	0.125673	0.0325947	9.68e-05	0.000692124	atl
FBgn0030437	167.179	-0.248724	0.0672181	9.68e-05	0.000692124	hec
FBgn0004516	5249.07	-0.218279	0.0584549	9.78e-05	0.000698603	Gad1
FBgn0035639	154.822	0.26784	0.0729143	9.86e-05	0.000704064	kri
FBgn0034021	628.572	0.234395	0.0635531	9.86e-05	0.000704064	CG8180
FBgn0051812	46.6426	-0.324028	0.0902871	9.89e-05	0.000705246	Tsen2
FBgn0037976	635.492	-0.248044	0.0678009	9.99e-05	0.000711839	Tk
FBgn0027785	200.398	0.283833	0.0778623	0.000100315	0.000714621	NP15.6
FBgn0035917	230.046	0.53475	0.16006	0.000101203	0.000720487	Zasp66
FBgn0264078	2358.73	-0.143992	0.0376515	0.000101331	0.000720947	Flo2
FBgn0035146	216.87	0.195582	0.0520374	0.000101705	0.000723151	CG13893
FBgn0037688	168.356	0.254718	0.0691263	0.000101787	0.000723276	CG9356
FBgn0267628	156.962	-0.278423	0.0763204	0.000102499	0.00072788	lncRNA:CR45966
FBgn0263336	232.827	-0.357955	0.101328	0.000102921	0.000730413	lncRNA:CR43417
FBgn0000097	1991.11	0.172517	0.0455421	0.00010391	0.000736974	aop
FBgn0011660	156.28	0.261999	0.0714715	0.000104033	0.000737377	Pms2
FBgn0287864	635.941	-0.148838	0.0390757	0.000104106	0.000737432	hbs
FBgn0024509	303.321	0.199613	0.0532089	0.000104631	0.000740685	Sec13
FBgn0263967	48.9387	-0.307244	0.0853537	0.000104749	0.000741056	asRNA:CR43723
FBgn0050338	77.7777	-0.309871	0.0862574	0.000104853	0.00074133	CG30338
FBgn0032587	483.932	0.311947	0.0868805	0.000106278	0.000750933	CG5953
FBgn0040273	846.877	-0.131318	0.0343815	0.000106837	0.000754413	Spt5
FBgn0038290	1951.37	-0.235237	0.0637901	0.00010881	0.000767864	CG6912
FBgn0029710	87.3057	-0.278021	0.0766656	0.000109616	0.000773066	CG3568
FBgn0003719	149.951	0.329064	0.0924662	0.000110047	0.000775623	tld
FBgn0036053	1237.91	0.12976	0.0340111	0.00011037	0.000777411	iPLA2-VIA
FBgn0026438	4936.32	-0.21776	0.0583521	0.000110638	0.000778814	Eaat2
FBgn0264489	1063.87	0.409978	0.118974	0.000110802	0.00077948	CG43897
FBgn0038603	1474.24	0.116666	0.0305187	0.000111157	0.00078149	PKD
FBgn0033752	241.636	0.182427	0.0481595	0.000112247	0.000788666	CG8569
FBgn0036890	619.315	-0.14778	0.0390111	0.00011235	0.000788895	CG9368
FBgn0015622	3016.62	-0.287823	0.0798263	0.000113008	0.000793023	Cnx99A
FBgn0039647	4871.47	-0.139772	0.0368483	0.000113746	0.000797707	jus
FBgn0034789	5223.53	-0.127631	0.0335407	0.000114627	0.000803383	PIP5K59B
FBgn0027348	653.37	0.510008	0.153149	0.000115045	0.000805818	bgm
FBgn0026197	13968.5	0.359876	0.102883	0.000115234	0.000806639	lncRNA:noe
FBgn0038105	245.843	0.276831	0.0764861	0.000115528	0.000808198	yellow-f2
FBgn0039525	161.945	0.295828	0.0824772	0.0001163	0.000813092	CG5646
FBgn0261588	3640.63	0.17581	0.0467739	0.000116543	0.000814285	pdm3
FBgn0023510	2516.83	-0.124092	0.0325797	0.000117464	0.000820209	Rbcn-3B
FBgn0003892	769.826	0.253624	0.0692797	0.000117791	0.000820972	ptc
FBgn0038388	261.622	0.201782	0.0542784	0.000117783	0.000820972	CG4287
FBgn0040271	1463.17	0.180931	0.0483046	0.000117665	0.000820972	Sulf1
FBgn0037105	174.046	-0.235666	0.0641753	0.000118312	0.000824092	S1P
FBgn0027497	562.059	0.151052	0.0400627	0.000119331	0.00083068	Madm
FBgn0284221	424.593	0.162798	0.0433877	0.000119786	0.000833336	Sema5c
FBgn0050104	118.535	0.292104	0.0814931	0.000121633	0.000845658	NT5E-2
FBgn0038659	5926.11	-0.194895	0.0498009	0.000122554	0.000851538	EndoA
FBgn0003748	4674.93	-0.359907	0.103565	0.00012281	0.000852794	Treh
FBgn0029903	2970.25	-0.102911	0.0273634	0.000122921	0.000853041	pod1
FBgn0033862	288.351	-0.319318	0.0904613	0.000123177	0.00085429	CG6209
FBgn0024491	647.606	-0.199307	0.0537625	0.000123509	0.000856069	Bin1
FBgn0267469	234.833	-0.391121	0.114002	0.000125315	0.000868053	lncRNA:CR45819
FBgn0034697	529.065	0.158296	0.042244	0.000125398	0.00086809	GM130
FBgn0053096	48.8092	-0.385822	0.112342	0.00012571	0.000869717	CG33096
FBgn0052601	16.7593	-0.562677	0.173766	0.000127485	0.000881456	betaNACtes3
FBgn0003249	2728.02	-0.365482	0.10427	0.000127817	0.000883215	Rh3
FBgn0040735	205.982	0.510678	0.154943	0.000128375	0.000886526	BomT2
FBgn0037917	848.288	-0.115945	0.0305612	0.000128631	0.000887748	wkd
FBgn0033569	230.095	0.173655	0.0465411	0.00012876	0.000888098	CG12942
FBgn0037414	41.8081	0.472334	0.142179	0.000129316	0.000891384	Osi7
FBgn0025525	2018.9	-0.156166	0.0416639	0.000129841	0.000894462	bab2
FBgn0036239	927.205	-0.122345	0.0324659	0.000130884	0.000901093	Pop2
FBgn0039862	2730.69	-0.134252	0.0354441	0.000131092	0.000901976	kek6
FBgn0266354	3905.81	-0.144624	0.0385066	0.000132766	0.000912935	CG45002
FBgn0250867	3698.34	-0.165895	0.0445395	0.000133073	0.000914489	CG42238
FBgn0014009	1115.11	-0.140152	0.0375427	0.000133341	0.000915773	Rab2
FBgn0086357	937.887	0.191648	0.0518861	0.000136742	0.000938566	Sec61alpha
FBgn0010078	729.201	0.277879	0.0782638	0.000137329	0.000942016	RpL23
FBgn0035010	766.194	-0.15825	0.0427063	0.000137495	0.000942583	CG13579
FBgn0263655	45.1911	-0.412872	0.122617	0.000137668	0.000943195	CG43646
FBgn0260003	16342.8	0.153342	0.0401534	0.000138837	0.000950632	Dys
FBgn0087005	1103.23	0.209878	0.0572583	0.000139288	0.000953139	rtp
FBgn0037720	1465.64	0.216082	0.0591208	0.000139625	0.000954864	CG8312
FBgn0039682	1975.57	0.340141	0.0978393	0.000140196	0.000958188	Obp99c
FBgn0042696	7530.4	-0.232004	0.0643657	0.000140712	0.000961138	NfI
FBgn0003502	1524.47	0.149263	0.0410816	0.000141502	0.000965945	Btk
FBgn0004650	31.3109	-0.493944	0.151003	0.000142782	0.000974097	fs(1)N
FBgn0031530	1101.31	-0.165755	0.0449731	0.000143165	0.00097612	Pgant2
FBgn0026718	174.244	-0.3096	0.0881901	0.000143604	0.00097852	Agpat2
FBgn0036761	264.686	0.186911	0.0507273	0.000144692	0.000985335	MED19
FBgn0035227	4908.8	0.14998	0.0398214	0.000145783	0.000991573	Iml1
FBgn0264819	94.8027	-0.279134	0.0794396	0.000145745	0.000991573	asRNA:CR44027
FBgn0037063	358.906	-0.219099	0.0602119	0.000146621	0.00099667	CG9391
FBgn0284246	81.8138	0.261815	0.0730537	0.000146766	0.000997057	l(2)k09848
FBgn0029895	3696.03	-0.107574	0.0286195	0.000147501	0.00100145	CG14441
FBgn0030706	4570.85	-0.164368	0.0445436	0.000147754	0.00100256	Lrp4
FBgn0032707	206.256	0.314632	0.0899381	0.000148026	0.0010038	CG10348
FBgn0000317	1226.01	-0.137866	0.0369481	0.000148155	0.00100407	ck
FBgn0036926	1625.75	-0.245116	0.0683381	0.00014898	0.00100906	CG7646
FBgn0037031	608.585	-0.202679	0.05529	0.000149872	0.00101449	CG11456
FBgn0054056	88.3214	0.288743	0.0818603	0.000150179	0.00101596	CG34056
FBgn0038257	1252.02	-0.277291	0.078686	0.000151009	0.00102096	smp-30
FBgn0010612	259.017	0.324493	0.0932793	0.000151184	0.00102154	ATPsynG
FBgn0052112	500.473	-0.176328	0.0478958	0.000152464	0.00102957	CG32112
FBgn0000247	2205.9	-0.161964	0.0440186	0.000153995	0.00103928	ca
FBgn0033304	145.105	0.268721	0.0756379	0.0001543	0.00104072	Cyp6a13
FBgn0037470	619.896	-0.138101	0.0373249	0.000154647	0.00104244	Tailor
FBgn0037116	839.098	-0.119964	0.0321383	0.000155026	0.00104437	Als2
FBgn0031981	1946.88	-0.105611	0.0281858	0.000155319	0.00104509	Megf8
FBgn0041581	106.482	-0.839074	0.27829	0.000155284	0.00104509	AttB
FBgn0040793	385.17	0.239278	0.0666263	0.000156296	0.00105082	CG7630
FBgn0003744	988.743	-0.108501	0.0290153	0.000156356	0.00105082	trc
FBgn0032482	2527.15	-0.293738	0.0836978	0.000156721	0.00105264	Pect
FBgn0022984	1242.42	-0.172591	0.047429	0.000156863	0.00105297	qkr58E-3
FBgn0265140	3986.48	0.110284	0.0292646	0.00015918	0.00106785	Meltrin
FBgn0033196	2494.61	-0.148047	0.0397543	0.000159269	0.00106785	CG1358
FBgn0038300	204.541	0.183822	0.0501342	0.000159411	0.00106817	Mau2
FBgn0031935	132.528	0.29109	0.08309	0.000160831	0.00107704	CG13793
FBgn0032494	594.37	0.562507	0.177086	0.000162175	0.0010854	CG5945
FBgn0029663	1505.41	-0.165046	0.0446329	0.000162376	0.0010861	CG10804
FBgn0028664	355.361	-0.256285	0.0721456	0.000162873	0.00108878	VhaM9.7-c
FBgn0261053	470.986	0.194225	0.053298	0.000164435	0.00109857	Cad86C
FBgn0033667	19.7759	0.5472	0.17172	0.000164926	0.0011012	reb
FBgn0020414	981.989	0.229609	0.0640679	0.000165081	0.00110158	Idgf3
FBgn0035589	85.7949	-0.2838	0.0807567	0.000166446	0.00111003	CHMP2B
FBgn0035410	48.06	0.526862	0.164206	0.000168232	0.00112128	MnM
FBgn0039038	32.7464	0.411249	0.123429	0.000169934	0.00113196	CG6688
FBgn0025352	538.592	0.265019	0.0749655	0.00017039	0.00113433	Mtpbeta
FBgn0022382	5772.31	-0.14398	0.0390402	0.000171152	0.00113872	Pka-R2
FBgn0003890	580.458	0.202185	0.0558373	0.000171963	0.00114345	betaTub97EF
FBgn0021764	2987.9	-0.10193	0.027565	0.000172106	0.00114373	sdk
FBgn0262563	51.6862	0.492217	0.152347	0.00017248	0.00114554	CG43103
FBgn0026150	312.106	0.175926	0.0481542	0.000172853	0.00114734	ApepP
FBgn0031876	42.5864	-0.339056	0.0990706	0.000173418	0.00115041	Atac1
FBgn0037676	1112.99	-0.278216	0.0791893	0.00017447	0.00115671	CG8861
FBgn0262974	41.0426	-0.410305	0.123897	0.000178064	0.00117984	lncRNA:CR43285
FBgn0001565	477.886	0.184982	0.0509114	0.000179384	0.00118789	Hlc
FBgn0037384	206.464	-0.202059	0.056098	0.000180262	0.00119301	dgrn
FBgn0035317	67.0931	-0.303036	0.0885494	0.00018087	0.00119633	Oseg2
FBgn0031805	919.965	-0.219156	0.061295	0.000181007	0.00119653	Nepl4
FBgn0031987	121.535	0.250917	0.0709605	0.000182676	0.00120686	CG12375
FBgn0266390	145.034	-0.250704	0.0709531	0.000183146	0.00120926	lncRNA:CR45030
FBgn0036734	2565.94	-0.118575	0.0315058	0.000183786	0.00121269	CG7564
FBgn0285938	37.607	-0.371231	0.110709	0.000183881	0.00121269	CG46335
FBgn0033872	6106.48	-0.229261	0.0645314	0.000184099	0.00121342	CG6329
FBgn0001215	4801.55	-0.123371	0.0334365	0.000185018	0.00121877	Hrb98DE
FBgn0014931	40.1517	0.356087	0.105535	0.000186569	0.00122826	CG2678
FBgn0005612	1122.04	0.243212	0.0684995	0.000188464	0.00124002	Sox14
FBgn0051040	310.827	-0.175012	0.0482424	0.000191058	0.00125635	Cog7
FBgn0266901	14.3682	0.909548	0.308398	0.000192658	0.00126614	lncRNA:CR45361
FBgn0035131	29.9294	-0.425787	0.12998	0.0001936	0.00127159	mthl9
FBgn0003710	874.988	-0.157483	0.0435805	0.000194045	0.00127377	tipE
FBgn0038951	38.3413	0.359744	0.106999	0.000196588	0.00128971	Polr3F
FBgn0058002	213.214	-0.264199	0.0757308	0.000197048	0.00129198	ND-AGGG
FBgn0050158	972.498	-0.138299	0.0378255	0.000198705	0.00130208	CG30158
FBgn0262568	109.571	-0.301715	0.0879349	0.000198821	0.00130208	CG43108
FBgn0000181	1358.8	0.186099	0.0518611	0.000199961	0.00130879	bic
FBgn0050296	2398.05	-0.112318	0.0305595	0.00020015	0.00130927	RIC-3
FBgn0039883	17167	-0.126112	0.0345162	0.000200798	0.00131275	RhoGAP100F
FBgn0052115	47.1489	0.399352	0.121014	0.000201151	0.0013143	CG32115
FBgn0037487	287.019	-0.628449	0.205509	0.000201639	0.00131672	thw
FBgn0034058	101.199	0.24331	0.0690013	0.000203024	0.001325	Pex11ab
FBgn0035134	61.9657	0.267666	0.0767633	0.000204455	0.00133357	CG1231
FBgn0038504	2401.66	-0.160867	0.044225	0.00020461	0.00133381	Sur-8
FBgn0263118	168.773	0.306983	0.0898222	0.000205766	0.00134057	tx
FBgn0034645	119.21	-0.294976	0.0859777	0.000205995	0.00134128	ND-B12
FBgn0031865	151.081	-0.354847	0.106039	0.000206572	0.00134427	Nha1
FBgn0000473	682.474	-0.286006	0.0830066	0.000206854	0.00134533	Cyp6a2
FBgn0037410	379.437	-0.313409	0.0920621	0.000207174	0.00134663	Osi2
FBgn0262203	29.0081	-0.442427	0.137374	0.000207387	0.00134724	mir-967
FBgn0266719	729.347	-0.127093	0.0347585	0.000212441	0.00137928	stac
FBgn0037217	676.57	-0.258042	0.0741637	0.000215063	0.0013955	CG14636
FBgn0259238	131.525	0.257605	0.0739491	0.000215698	0.00139882	CG42336
FBgn0031312	70.8223	0.268936	0.0775699	0.000216393	0.00140252	Tango14
FBgn0039451	958.085	0.149877	0.0413477	0.00021767	0.00140983	CG6420
FBgn0037060	1768.02	-0.140603	0.038729	0.000217771	0.00140983	CG10508
FBgn0050440	534.889	0.249587	0.0714655	0.000218363	0.00141285	CG30440
FBgn0034707	104.526	0.25268	0.072101	0.000219821	0.00142065	MED16
FBgn0033645	76.4343	-0.642202	0.213145	0.000219718	0.00142065	CG13196
FBgn0264855	3256.75	-0.121587	0.033573	0.000220818	0.00142628	AP-2alpha
FBgn0002921	78480.5	-0.13936	0.0384372	0.000223576	0.00144327	Atpalpha
FBgn0003275	116.708	0.240732	0.0686215	0.000225052	0.00145197	Polr2F
FBgn0264720	36.6305	0.383261	0.116984	0.000225302	0.00145275	lncRNA:CR43988
FBgn0031381	319.233	0.293655	0.0859712	0.00022579	0.00145506	Npc2a
FBgn0039537	309.482	0.26351	0.0761375	0.000226227	0.00145705	Hsdl2
FBgn0037396	30.4866	0.475468	0.150307	0.00022643	0.00145753	CG11459
FBgn0020621	8112.39	-0.134618	0.0372186	0.000228241	0.00146835	Pkn
FBgn0267430	205.521	-0.298706	0.0879118	0.000229043	0.00147266	Pzl
FBgn0262579	6917.64	0.166408	0.0494182	0.00023073	0.00148218	Sarm
FBgn0259221	6904.99	-0.12772	0.0341552	0.000230786	0.00148218	ATP8A
FBgn0033367	669.322	0.260594	0.0753711	0.000231219	0.00148412	PPO2
FBgn0023388	4098.19	-0.0975356	0.0266498	0.00023148	0.00148495	Dap160
FBgn0015288	1115.77	0.33317	0.0996832	0.000231922	0.00148694	RpL22
FBgn0052441	306.481	0.266876	0.077462	0.000232155	0.00148758	EMC10
FBgn0265348	93.7218	-0.396859	0.122082	0.000232329	0.00148785	lncRNA:CR44302
FBgn0000250	2043.38	0.142984	0.0401567	0.00023445	0.00150059	cact
FBgn0002789	125.037	0.787375	0.2707	0.000235121	0.00150402	Mp20
FBgn0039563	91.5961	0.238494	0.0684951	0.000236131	0.00150964	CG4951
FBgn0267958	13.6904	-0.519411	0.166922	0.000236661	0.00151217	lncRNA:CR46238
FBgn0045035	703.895	-0.129307	0.0358016	0.000238816	0.00152484	tefu
FBgn0027108	1797.47	-0.159927	0.0445568	0.000238915	0.00152484	Inx2
FBgn0030004	111.307	0.247196	0.0710269	0.000240782	0.00153589	CG10958
FBgn0033807	11.0082	0.785451	0.268846	0.00024218	0.00154393	AQP
FBgn0031127	9.43667	-0.68037	0.229569	0.00024339	0.00155077	CG1835
FBgn0029155	4584.05	-0.160737	0.0450496	0.000244036	0.00155401	Men-b
FBgn0040309	1107.98	0.241572	0.069515	0.000245011	0.00155934	Jafrac1
FBgn0262538	404.311	-0.222381	0.0635992	0.000247241	0.00157264	CG43092
FBgn0037913	832.808	0.297731	0.0879361	0.000247398	0.00157275	fabp
FBgn0261929	908.346	-0.146104	0.0406966	0.000247814	0.00157451	5-HT2B
FBgn0034328	125.022	0.435636	0.136659	0.00024884	0.00158014	BomBc1
FBgn0031602	2183.54	-0.138736	0.0385564	0.000249341	0.00158243	CG15431
FBgn0259209	89.6508	0.76761	0.264957	0.000249738	0.00158406	Mlp60A
FBgn0038149	468.706	0.23065	0.066208	0.000250406	0.0015874	GILT1
FBgn0038750	14.2364	-0.692723	0.23514	0.000250846	0.0015893	CG4465
FBgn0028480	2123.63	0.184571	0.0517428	0.000251489	0.00159248	CG17841
FBgn0051912	14.4464	0.590361	0.195978	0.000252535	0.00159821	asRNA:CR31912
FBgn0036980	2008.92	-0.133598	0.0368294	0.000252999	0.00160025	RhoBTB
FBgn0032515	761.23	0.134615	0.0373914	0.000253262	0.00160101	loqs
FBgn0011305	715.188	0.187505	0.0530017	0.000256166	0.00161846	Rsf1
FBgn0032598	44.4047	-0.333168	0.10105	0.000257214	0.00162417	ChLD3
FBgn0003011	508.374	-0.227644	0.0656426	0.000259476	0.00163754	ort
FBgn0030156	26.4889	0.435771	0.137564	0.000259759	0.00163806	CG15247
FBgn0035170	727.214	-0.130762	0.0361566	0.000259849	0.00163806	dpr20
FBgn0032660	11.8351	-0.84699	0.297067	0.000260834	0.00164335	elfless
FBgn0037126	248.619	0.321952	0.0967103	0.000261991	0.00164973	CG14567
FBgn0023516	227.197	0.242022	0.0701344	0.000263083	0.00165567	Pex5
FBgn0039494	437.708	0.335812	0.101585	0.000263503	0.0016574	grass
FBgn0266687	21.1872	-0.417521	0.131116	0.000264878	0.00166511	lncRNA:CR45177
FBgn0035872	1319.33	0.114087	0.0316424	0.0002663	0.00167312	Cpsf6
FBgn0037549	481.187	-0.121007	0.0337247	0.000267554	0.00168006	CG7878
FBgn0033467	11.8647	0.588003	0.194762	0.000269499	0.00169134	Pdrg1
FBgn0265778	2881.57	-0.0892535	0.0246855	0.000271173	0.0017009	PDZ-GEF
FBgn0010501	229.06	-0.180616	0.0517179	0.000272464	0.00170805	Dcp-1
FBgn0040736	1161.26	0.493449	0.16056	0.000273239	0.00171195	BomS3
FBgn0033476	2286.07	-0.31789	0.0958403	0.000274046	0.00171606	oys
FBgn0036790	343.563	-0.197326	0.0563205	0.00027547	0.00172402	AstC-R1
FBgn0040609	63.4229	0.355072	0.109377	0.000278945	0.0017448	CG3348
FBgn0027657	967.523	0.256692	0.0752062	0.000279224	0.00174558	glob1
FBgn0264006	17064.2	-0.202267	0.057951	0.000280051	0.00174978	dysc
FBgn0014006	1810.34	-0.221546	0.0642007	0.000281741	0.00175936	Ask1
FBgn0037249	2106.85	0.108334	0.0302085	0.000283844	0.00177151	eIF3a
FBgn0013469	504.663	0.277983	0.0824027	0.000285071	0.00177818	klu
FBgn0262604	190.205	-0.303539	0.091274	0.000286909	0.00178866	lncRNA:CR43130
FBgn0038959	97.4386	0.466797	0.150679	0.000289409	0.00180226	CG13856
FBgn0261479	71.1064	0.259072	0.0763115	0.000289366	0.00180226	nero
FBgn0030418	290.939	-0.165316	0.0468559	0.000289586	0.00180237	CG4004
FBgn0033751	278.074	0.178432	0.0508085	0.000291012	0.00180924	CG8818
FBgn0020647	4314.22	-0.113067	0.0316256	0.000290924	0.00180924	KrT95D
FBgn0034248	26.102	0.392289	0.122581	0.000291202	0.00180943	CG14483
FBgn0024330	326.824	0.126004	0.0353949	0.000294079	0.0018263	MED6
FBgn0037238	4731.04	-0.141622	0.0419914	0.000294386	0.0018272	CG1090
FBgn0030447	80.1196	0.249424	0.0731276	0.000295747	0.00183464	CG2200
FBgn0051044	392.9	0.283575	0.0845548	0.000295932	0.00183478	lncRNA:CR31044
FBgn0260400	7377.33	-0.198125	0.0570678	0.000296307	0.0018361	elav
FBgn0031435	149.399	0.254105	0.074801	0.000296898	0.00183874	Elba2
FBgn0035733	377.151	-0.181457	0.0523087	0.000297208	0.00183887	CG8641
FBgn0267674	166.373	-0.246708	0.0724041	0.000297243	0.00183887	lncRNA:CR46010
FBgn0040900	39.8744	0.392599	0.123458	0.000299051	0.00184803	CG17777
FBgn0266549	796.865	-0.299765	0.0902259	0.000299031	0.00184803	lncRNA:CR45102
FBgn0032524	459.142	-0.1296	0.0363261	0.000300762	0.00185758	Hacd2
FBgn0000183	2191.39	-0.107141	0.0300232	0.000301172	0.00185909	BicD
FBgn0030945	210.284	0.242742	0.0711429	0.000301642	0.00186098	Ing3
FBgn0063494	117.47	0.341754	0.104926	0.000305252	0.00188222	GstE6
FBgn0039748	61.3487	0.330889	0.10147	0.000306494	0.00188781	CG15529
FBgn0029672	218.31	0.204258	0.0589362	0.000306478	0.00188781	CG2875
FBgn0008646	51.9484	0.31255	0.0949032	0.000310927	0.00191408	E5
FBgn0031379	374.805	0.16141	0.0459403	0.000313287	0.00192755	CG7289
FBgn0036446	1773.76	-0.225593	0.0659324	0.00031509	0.00193759	Mgat4a
FBgn0031460	53.2815	-0.305224	0.0924992	0.000316353	0.00194429	CG15399
FBgn0039054	12514.5	-0.149633	0.0423395	0.00032028	0.00196736	Cow
FBgn0259989	20.1572	-0.473798	0.155459	0.000323519	0.00198618	CG42486
FBgn0262033	172.656	-0.727688	0.257664	0.0003241	0.00198866	lncRNA:CR42844
FBgn0000287	401.997	-0.183601	0.0530653	0.000324531	0.00199022	salr
FBgn0039249	442.941	0.143859	0.041303	0.00032493	0.00199159	CG11168
FBgn0027948	5499.42	-0.0969192	0.0272159	0.00032754	0.00200649	msps
FBgn0035711	22.4508	0.631735	0.217976	0.000330265	0.00202209	CG8519
FBgn0004638	909.641	-0.160715	0.0459773	0.000330805	0.0020243	drk
FBgn0035161	53.8336	-0.404938	0.12922	0.000331073	0.00202484	CG13898
FBgn0031814	2050.95	-0.149475	0.0424779	0.000333133	0.00203633	retm
FBgn0051855	88.3904	0.28542	0.0858078	0.000333872	0.00203975	CG31855
FBgn0266692	99.6782	-0.29689	0.090257	0.000335324	0.00204751	asRNA:CR45182
FBgn0035730	114.792	-0.319042	0.0978812	0.000335603	0.00204811	CG17744
FBgn0035915	87.0136	-0.397224	0.126585	0.000335806	0.00204824	S-Lap1
FBgn0010395	90.854	0.240643	0.0711493	0.000336049	0.00204861	Itgbn
FBgn0032020	59.2322	-0.290529	0.0877947	0.000336965	0.00205309	strat
FBgn0016715	177.677	0.273245	0.0820155	0.000337292	0.00205397	Reg-2
FBgn0001091	1183.37	0.264445	0.0791009	0.000339347	0.00206537	Gapdh1
FBgn0036101	94.2163	-0.301983	0.0920027	0.000340583	0.00207177	NijA
FBgn0036220	279.384	-0.292038	0.0885917	0.000341972	0.0020791	CG5897
FBgn0266316	579.941	-0.206286	0.0601878	0.000342745	0.00208268	asRNA:CR44981
FBgn0035688	4847.91	-0.137598	0.03973	0.000346283	0.00210305	fmt
FBgn0034576	299.176	0.202274	0.0588939	0.000347389	0.00210863	ND-B14.7
FBgn0266186	452.176	0.174109	0.0501522	0.000347743	0.00210964	Vamp7
FBgn0013342	13798.1	-0.194937	0.0569446	0.000350527	0.00212539	nSyb
FBgn0267244	153.857	-0.253925	0.0757688	0.000351182	0.00212821	lncRNA:CR45684
FBgn0287606	796.41	-0.288334	0.0876569	0.000352297	0.00213383	lncRNA:CR46475
FBgn0011289	409.235	0.151205	0.0433228	0.000353671	0.002141	TfIIA-L
FBgn0053100	4190.67	-0.178121	0.0515545	0.000360654	0.0021821	eIF4EHP
FBgn0033032	252.682	-0.167256	0.0482355	0.000361707	0.0021873	kune
FBgn0063491	219.054	0.429655	0.139686	0.00036354	0.0021972	GstE9
FBgn0266418	3258.03	-0.148722	0.0429704	0.000365391	0.00220721	wake
FBgn0033945	77.6264	0.313845	0.0965694	0.000366029	0.00220872	CG12868
FBgn0264384	755.703	-0.291598	0.0889607	0.000366032	0.00220872	lncRNA:CR43836
FBgn0038706	499.976	-0.228673	0.0677226	0.000367113	0.00221406	CG3517
FBgn0053193	230.029	0.190582	0.055497	0.000367351	0.00221431	sav
FBgn0003559	592.343	-0.118458	0.0335571	0.000369074	0.00222351	su(f)
FBgn0266448	16.6434	0.664388	0.233486	0.000373763	0.00224817	CG45078
FBgn0033209	62.2997	0.289951	0.0882981	0.000373503	0.00224817	CG12107
FBgn0284435	664.316	-0.147258	0.0423534	0.000373766	0.00224817	tyn
FBgn0267708	104.494	-0.329589	0.102688	0.00037451	0.00225145	lncRNA:CR46041
FBgn0032330	938.937	0.255233	0.0766261	0.000376473	0.00226204	Samuel
FBgn0264374	69.1358	-0.294381	0.0897523	0.000376916	0.0022635	lncRNA:CR43826
FBgn0033566	72.8644	0.25531	0.0770548	0.000377471	0.00226563	CG18004
FBgn0032588	81.0141	-0.348191	0.109889	0.000380693	0.00228375	CG5968
FBgn0052333	1673.99	0.122043	0.0348527	0.000381007	0.00228442	CG32333
FBgn0266518	77.9259	0.299546	0.0919846	0.000382486	0.00229207	Dpit47
FBgn0002733	164.617	0.249533	0.074854	0.000384609	0.00230113	E(spl)mbeta-HLH
FBgn0033191	245.301	0.15925	0.0459518	0.000384397	0.00230113	CG1598
FBgn0267400	199.104	-0.206292	0.0607463	0.000384411	0.00230113	lncRNA:CR45762
FBgn0035798	12.5123	-0.606821	0.211916	0.000385026	0.0023024	frac
FBgn0032025	298.701	0.366049	0.116164	0.000385712	0.00230528	CG7778
FBgn0266572	1575.93	-0.129911	0.0372393	0.00038833	0.0023197	ebo
FBgn0040554	81.8282	-0.321566	0.100338	0.000388832	0.00232147	asRNA:CR17025
FBgn0266180	65.2402	-0.36492	0.116306	0.000390778	0.00233185	lncRNA:CR44886
FBgn0004657	1945.12	-0.0933318	0.0265463	0.000391957	0.00233765	mys
FBgn0037298	816.435	0.229881	0.0684854	0.000395186	0.00235567	Sccpdh1
FBgn0005633	48.8842	-0.463258	0.154488	0.000395423	0.00235584	fln
FBgn0032770	40.8983	0.394053	0.127345	0.000397209	0.00236523	CG13086
FBgn0015794	161.502	0.242853	0.0728175	0.00039873	0.00237303	Rab18
FBgn0265257	60.8239	-0.391638	0.126731	0.000403006	0.00239722	CG44271
FBgn0287620	91.921	0.318679	0.0996618	0.000410696	0.00244032	lncRNA:CR46489
FBgn0034796	103.065	0.252104	0.0760875	0.0004109	0.00244032	CG3700
FBgn0034808	674.277	-0.174337	0.0509232	0.000410552	0.00244032	CG9896
FBgn0038665	262.081	0.289215	0.0889899	0.000412848	0.00245059	euc
FBgn0019644	875.224	0.266832	0.0812422	0.000413921	0.00245567	ATPsynB
FBgn0035825	77.1772	0.268971	0.0820456	0.000416496	0.00246965	CG8111
FBgn0261550	3583.15	-0.0982906	0.0281123	0.00041702	0.00247146	Orp8
FBgn0035415	12.6905	0.615898	0.216835	0.000418801	0.00248071	CG14966
FBgn0040294	372.789	0.161551	0.0470091	0.000419812	0.0024854	POSH
FBgn0000490	821.359	0.341412	0.108019	0.000423202	0.00250415	dpp
FBgn0005355	418.121	0.202891	0.0599608	0.000424502	0.00251052	Su(fu)
FBgn0034861	67.4967	0.445509	0.149132	0.000425491	0.00251505	CG9815
FBgn0031874	42.5995	-0.308868	0.096261	0.000426062	0.00251711	CG13775
FBgn0039406	181.609	0.257733	0.0782206	0.000427345	0.00252205	RpL34a
FBgn0050021	1080.18	-0.157696	0.0461491	0.000427246	0.00252205	metro
FBgn0029955	126.916	-0.182883	0.0538103	0.000430932	0.00254189	CG15478
FBgn0000588	1800.8	-0.14526	0.042686	0.000431627	0.00254466	esc
FBgn0267615	84.2729	-0.32076	0.100769	0.000432175	0.00254656	lncRNA:CR45953
FBgn0010213	250.942	0.291392	0.0901479	0.000434866	0.00256108	Sod2
FBgn0287215	33.6347	-0.367668	0.118146	0.000435443	0.0025618	lncRNA:CR46445
FBgn0032609	30.4213	-0.440128	0.146807	0.000435231	0.0025618	CG13280
FBgn0266099	76.0474	-0.292723	0.0907395	0.000436725	0.00256801	CG44836
FBgn0259794	197.78	-0.257296	0.0783684	0.000437363	0.00257042	sinah
FBgn0030944	134.907	0.23991	0.0725404	0.000439169	0.00257969	Hou
FBgn0267558	12.2902	-0.519599	0.178926	0.000439586	0.00258079	lncRNA:CR45898
FBgn0052250	189.743	0.233226	0.0701711	0.000440573	0.00258524	PMP34
FBgn0026326	346.455	-0.132649	0.03815	0.000441362	0.00258853	Mad1
FBgn0050197	955.202	-0.226129	0.0689059	0.000442074	0.00259136	CG30197
FBgn0041713	121.531	-0.256893	0.0783875	0.000442682	0.00259357	yellow-c
FBgn0020415	540	0.172986	0.0507873	0.000446549	0.00261487	Idgf2
FBgn0015521	441.795	0.291282	0.0904323	0.000448846	0.00262696	RpS21
FBgn0037548	51.587	-0.369689	0.119377	0.000449831	0.00263136	CG7900
FBgn0053516	716.081	-0.113445	0.0327259	0.000451267	0.00263739	dpr3
FBgn0051710	296.268	-0.36296	0.11703	0.000451329	0.00263739	CG31710
FBgn0052576	125.155	-0.23405	0.0706305	0.000452435	0.00264248	CG32576
FBgn0037358	319.252	0.152393	0.0444844	0.000454437	0.0026528	elm
FBgn0261789	140.112	0.216859	0.0650267	0.000461575	0.00269308	SmD2
FBgn0035577	114.644	-0.251204	0.0766443	0.000462037	0.00269438	CG13708
FBgn0031646	41.8251	0.393649	0.129156	0.000462543	0.00269594	snsl
FBgn0025549	966.04	-0.143306	0.0418268	0.000464802	0.0027077	unc-119
FBgn0004882	2692.35	-0.14701	0.0428996	0.000466301	0.00271504	orb
FBgn0264908	7610.99	-0.134136	0.0388866	0.000470468	0.00273789	pHCl-1
FBgn0039028	3209.56	0.309565	0.0978258	0.000473053	0.00275151	CG13840
FBgn0000635	4494.06	-0.125767	0.0342334	0.000473407	0.00275215	Fas2
FBgn0036579	328.407	-0.149523	0.0437602	0.000475405	0.00276234	Tmx3
FBgn0284444	157.28	-0.267689	0.0826858	0.000476364	0.00276649	ddbt
FBgn0033539	441.02	-0.109578	0.0317578	0.000478208	0.00277577	Git
FBgn0025621	357.637	0.186358	0.0553227	0.000478702	0.00277721	CG16989
FBgn0038515	457.6	0.145547	0.0427485	0.000481374	0.00278985	CG5823
FBgn0267717	95.9865	-0.362818	0.117858	0.000481154	0.00278985	asRNA:CR46050
FBgn0036804	68.2283	0.260669	0.0800719	0.000481779	0.00279007	Sgf11
FBgn0262782	1402.67	0.2141	0.0643718	0.000481909	0.00279007	Mdh1
FBgn0000229	1031.97	-0.162645	0.0483612	0.000482935	0.00279458	bsk
FBgn0039101	32.2169	-0.409437	0.135954	0.000484061	0.00279966	CG16710
FBgn0031711	104.804	0.245755	0.0750282	0.000485063	0.00280402	CG6907
FBgn0267538	106.109	-0.272699	0.0846839	0.000491817	0.00284161	lncRNA:CR45878
FBgn0035648	77.3096	-0.282349	0.0886193	0.000492455	0.00284384	CG13288
FBgn0037519	38.3372	0.340338	0.109679	0.000492729	0.00284397	CG3014
FBgn0032377	102.275	0.208189	0.0623748	0.000494342	0.00285044	CG14937
FBgn0014075	1273.36	-0.116261	0.0338391	0.000494355	0.00285044	Uggt
FBgn0034497	80.1559	0.605741	0.218157	0.000498445	0.00287255	Mpcp1
FBgn0264482	53.6688	-0.386191	0.127335	0.000500899	0.00288522	lncRNA:CR43890
FBgn0052374	24.3645	0.447066	0.151881	0.000502813	0.00289451	CG32374
FBgn0030678	46.5493	0.331763	0.106114	0.000503024	0.00289451	CG11679
FBgn0053653	23562.7	-0.14714	0.0422799	0.00050374	0.00289714	Cadps
FBgn0030913	1514.79	-0.162674	0.0480905	0.000504025	0.00289731	kairos
FBgn0034022	23.7534	0.554651	0.1969	0.00050579	0.00290544	CG12964
FBgn0035245	532.807	-0.218483	0.0660358	0.000505955	0.00290544	GC
FBgn0000046	99.8983	0.60844	0.220482	0.000507756	0.0029143	Act87E
FBgn0263441	415.833	-0.196669	0.0590522	0.000515606	0.00295785	asRNA:CR43464
FBgn0039136	335.66	0.118789	0.0347035	0.00051639	0.00296084	CG5902
FBgn0265298	1053.91	-0.160858	0.0481661	0.000520119	0.00298071	SC35
FBgn0267639	79.5958	-0.346979	0.112803	0.000520944	0.00298392	lncRNA:CR45977
FBgn0061492	174.486	0.187206	0.0559745	0.000521815	0.00298739	loj
FBgn0264705	232.366	0.292393	0.0920545	0.000522541	0.00299004	lncRNA:CR43974
FBgn0038427	1112.04	-0.134856	0.0396146	0.000522964	0.00299094	ema
FBgn0286032	34.1863	-0.406469	0.135208	0.00052323	0.00299095	lncRNA:CR46352
FBgn0262972	97.6061	-0.45798	0.156925	0.00052505	0.00299983	lncRNA:cherub
FBgn0033274	107.406	0.257267	0.0790281	0.000525635	0.00300165	CG14757
FBgn0039937	97.258	-0.227824	0.0695296	0.000525931	0.00300182	fd102C
FBgn0034051	3025.77	-0.103263	0.0300035	0.000527973	0.00301196	Mlf
FBgn0051759	493.813	0.209926	0.0633794	0.000530204	0.00302316	CG31759
FBgn0032450	117.15	0.205582	0.0620247	0.000531713	0.00303023	CG5776
FBgn0040505	5756.93	-0.14313	0.0393965	0.000532582	0.00303365	Alk
FBgn0051781	96.07	0.418627	0.140812	0.000536216	0.00305127	lncRNA:CR31781
FBgn0036451	4371.4	-0.0816802	0.023743	0.000536044	0.00305127	Helz
FBgn0030839	96.6824	-0.260335	0.0808405	0.000537989	0.00305981	ENGase
FBgn0023507	856.28	0.197088	0.0593645	0.000540361	0.00307175	D2hgdh
FBgn0032884	149.222	0.229301	0.070094	0.000541749	0.00307809	Pomp
FBgn0030425	645.893	0.133295	0.038647	0.000542531	0.00308099	Nep6
FBgn0034267	19.8844	-0.405763	0.136254	0.000544244	0.00308916	CG4984
FBgn0262886	29.8407	-0.400548	0.134032	0.000546343	0.00309952	lncRNA:CR43241
FBgn0034435	385.672	-0.193545	0.0583614	0.000547259	0.00310315	fest
FBgn0023083	1668.61	-0.129769	0.0382017	0.000548233	0.00310711	fray
FBgn0050009	23.1189	-0.477173	0.165887	0.000549855	0.00311474	lncRNA:CR30009
FBgn0010015	24.0943	0.589053	0.212989	0.000553364	0.00313304	CanA1
FBgn0032290	79.4631	-0.240401	0.0741561	0.000553844	0.00313419	CG6443
FBgn0265512	1234.64	0.156101	0.0461679	0.000556663	0.00314856	mlt
FBgn0038250	107.631	0.270431	0.0843945	0.000558465	0.00315717	CG3505
FBgn0035890	127.925	0.205194	0.062077	0.000559529	0.0031603	CG13667
FBgn0086656	766.66	-0.111798	0.0333616	0.000559577	0.0031603	shrb
[truncated: 9,286 more rows]
