# Supplementary material for: Increased Glycine-N-methyltransferase expression disrupts light-dependent gene expression rhythms in the Drosophila eye
Source: J Cell Sci. 2026 Apr 17;139(7):jcs264529. doi: 10.1242/jcs.264529 (PMC13120682; doi:10.1242/jcs.264529)
Supplement: Table S5. Differential Gene Expression (DEseq2) lGMR > GnmtS145A vs. lGMR > + [file joces-139-264529-TableS5.xlsx]

## Sheet: Table 5 - DEseq2 - GnmtS145A
Supplemental Table 5: Differential Gene Expression (DEseq2) lGMR > GnmtS145A vs. lGMR > +
FBgn	baseMean	log2FoldChange	lfcSE	pvalue	padj	gene_name
FBgn0027615	492.36	3.32986	0.079619	0	0	OXA1L
FBgn0037956	1557.8	-1.49939	0.0341008	0	0	CG6959
FBgn0038301	527.749	-2.60547	0.0520725	0	0	CG6654
FBgn0052475	256.308	-5.30426	0.117513	0	0	mthl8
FBgn0051774	2999.3	-0.964935	0.0261005	4.63e-300	1.04e-296	fred
FBgn0284251	617.966	1.31898	0.0395196	2.65e-245	4.99e-242	l(2)05287
FBgn0036556	3957.53	1.58507	0.052556	4.25e-201	6.85e-198	hzg
FBgn0038074	2363.76	3.02237	0.103446	5.02e-189	7.08e-186	Gnmt
FBgn0039350	828.342	1.26827	0.0445143	7.19e-180	9.02e-177	jigr1
FBgn0027620	1087.17	-0.856537	0.0344187	4.1e-140	4.63e-137	Acf
FBgn0039349	940.81	1.06872	0.0465986	1.48e-117	1.52e-114	Ssadh
FBgn0004034	52.9492	2.83602	0.130151	6.96e-106	6.55e-103	y
FBgn0051146	213.044	1.47645	0.0686158	6.64e-104	5.76e-101	Nlg1
FBgn0037974	42.3381	-3.76401	0.182354	7.8e-96	6.29e-93	CG12224
FBgn0264341	40.8123	-6.27021	0.310399	5.37e-91	4.04e-88	CG43797
FBgn0262150	43.3502	2.98616	0.149437	8e-90	5.64e-87	CG42876
FBgn0038302	51.7019	-1.93814	0.0988242	9.72e-87	6.45e-84	CG4210
FBgn0003082	231.054	0.917489	0.047868	3.7e-83	2.32e-80	phr
FBgn0031233	569.665	-0.713205	0.0382491	1.28e-78	7.59e-76	Tbc1d15-17
FBgn0034440	34.6669	3.39292	0.184632	2.97e-76	1.68e-73	CG10073
FBgn0267240	22.2227	5.1014	0.278343	3.48e-75	1.87e-72	lncRNA:CR45680
FBgn0051860	249.591	-0.948696	0.0539537	2.02e-70	1.04e-67	ZnT33D
FBgn0040524	74.0173	1.59644	0.0925945	5.99e-68	2.94e-65	CG11052
FBgn0034706	352.597	1.16848	0.0684122	1.32e-66	6.18e-64	CG11275
FBgn0058191	1471.66	0.726995	0.045136	1.56e-59	7.04e-57	CG40191
FBgn0045479	24.7368	3.42146	0.213838	2.19e-58	9.52e-56	Gr64a
FBgn0040571	735.863	0.820785	0.0536535	4.9e-54	2.05e-51	CG17193
FBgn0034705	62.6786	1.51649	0.0994809	1.21e-53	4.87e-51	CG11170
FBgn0038846	49.3097	2.42627	0.163201	1.97e-51	7.66e-49	CG5697
FBgn0266783	11.6172	8.90211	1.27293	1.64e-50	6.03e-48	lncRNA:CR45248
FBgn0036659	110.738	-1.45852	0.0989682	1.66e-50	6.03e-48	CG9701
FBgn0262889	26.2019	2.97103	0.202012	3.62e-50	1.28e-47	CG43244
FBgn0013278	811.453	1.77328	0.120751	6.92e-50	2.37e-47	Hsp70Bb
FBgn0037973	93.2159	-1.54594	0.108717	3.1e-47	1.03e-44	CG18547
FBgn0263021	25.664	2.36184	0.169529	3.42e-45	1.1e-42	CG43316
FBgn0264835	208.1	-0.847902	0.0613686	1.26e-44	3.96e-42	lncRNA:CR44043
FBgn0039348	742.714	0.535785	0.0389891	5.6e-44	1.71e-41	Npl4
FBgn0038339	48.3963	-1.49435	0.109619	1.49e-43	4.42e-41	CG6118
FBgn0037662	382.419	0.647706	0.0477362	4.38e-43	1.27e-40	CG11997
FBgn0050471	45.6057	-1.89326	0.139923	6.67e-43	1.88e-40	CG30471
FBgn0265140	3986.48	0.397998	0.0294716	1.25e-42	3.43e-40	Meltrin
FBgn0265813	27.0911	2.58644	0.192271	2.49e-42	6.68e-40	lncRNA:CR44602
FBgn0266249	11.8397	-3.81875	0.286464	2.1e-41	5.5e-39	lncRNA:CR44944
FBgn0038161	11.9344	5.42864	0.40248	3.18e-41	8.16e-39	CG9269
FBgn0265317	13.2203	6.09625	0.461307	8.35e-41	2.09e-38	CG44290
FBgn0033192	4674.46	-0.386769	0.029384	1.08e-40	2.64e-38	Corin
FBgn0264956	25.0274	-3.10446	0.23634	2e-40	4.8e-38	lncRNA:CR44125
FBgn0264353	7.41469	7.41278	0.953267	3.04e-40	7.14e-38	asRNA:CR43809
FBgn0039812	16.8375	-3.22039	0.245696	4.89e-40	1.13e-37	CG15548
FBgn0035241	114.852	-1.41056	0.110693	1.47e-38	3.32e-36	CG12105
FBgn0003060	14.5315	4.26084	0.334574	1.95e-37	4.31e-35	CG9757
FBgn0051773	339.594	-0.693765	0.0553412	3.59e-37	7.79e-35	CG31773
FBgn0051634	17.0501	-2.09314	0.167798	7.8e-37	1.66e-34	Oatp26F
FBgn0031434	160.649	0.936007	0.0760897	5.41e-36	1.13e-33	insv
FBgn0263401	10.4851	5.92287	0.488174	6.04e-36	1.24e-33	CG43447
FBgn0050091	30.0485	-1.94311	0.158176	7.97e-36	1.61e-33	CG30091
FBgn0265374	16.4608	2.47384	0.201621	1.22e-35	2.42e-33	lncRNA:CR44315
FBgn0033769	112.473	-0.887898	0.0732001	4.52e-35	8.8e-33	CG8768
FBgn0259896	117.779	1.02712	0.0851684	1.08e-34	2.06e-32	NimC1
FBgn0036875	277.476	-0.978361	0.0813027	1.44e-34	2.72e-32	CG9449
FBgn0082831	2477.18	-0.512077	0.0434126	1.02e-33	1.89e-31	pps
FBgn0037975	24.4748	-3.94378	0.328404	1.06e-33	1.94e-31	CG3397
FBgn0050288	14.9468	2.67607	0.225542	1.81e-33	3.25e-31	CG30288
FBgn0266883	9.81611	-5.52974	0.463497	2.45e-33	4.32e-31	lncRNA:CR45344
FBgn0062411	16.2684	-2.83162	0.23886	2.7e-33	4.68e-31	Ctr1C
FBgn0010222	273.1	-1.97984	0.168557	3.6e-33	6.16e-31	Nmdmc
FBgn0038889	192.514	0.722594	0.0615665	6.6e-33	1.11e-30	Fancm
FBgn0259715	673.948	0.747459	0.0643012	2.15e-32	3.56e-30	CG42369
FBgn0038159	8.72377	3.59459	0.309207	7.38e-32	1.21e-29	CG14369
FBgn0004839	223.362	0.640998	0.0558785	1.75e-31	2.82e-29	otk
FBgn0002562	90.8866	-2.3346	0.20467	2e-31	3.19e-29	Lsp1alpha
FBgn0033742	61.9954	-1.17383	0.103502	4.54e-31	7.12e-29	Nepl10
FBgn0264865	230.197	0.674744	0.0595195	6.08e-31	9.4e-29	lncRNA:CR44056
FBgn0028899	184.442	-0.946245	0.0839364	1.24e-30	1.89e-28	CG31817
FBgn0032484	502.169	0.742129	0.0660114	1.64e-30	2.47e-28	kek4
FBgn0051431	135.697	0.809958	0.0722907	2.87e-30	4.26e-28	CG31431
FBgn0038160	51.9927	1.58309	0.142051	3.87e-30	5.67e-28	CG9759
FBgn0031232	56.5386	-1.00148	0.0902054	8.53e-30	1.23e-27	CG11617
FBgn0036290	188.917	-0.57973	0.0522612	1.11e-29	1.58e-27	CG10638
FBgn0266784	7.86356	5.62397	0.534865	2.71e-29	3.82e-27	lncRNA:CR45249
FBgn0003023	20.0312	1.50696	0.138782	1.04e-28	1.45e-26	otu
FBgn0033443	383.163	-0.594636	0.0555203	6.09e-28	8.39e-26	CG1698
FBgn0064912	61.1191	1.07415	0.100995	1.17e-27	1.6e-25	CG31178
FBgn0041180	3515.25	0.742141	0.0701875	2.79e-27	3.75e-25	Tep4
FBgn0034554	7.73015	3.0099	0.283541	3.39e-27	4.5e-25	CAH14
FBgn0259140	16.5701	1.99977	0.191232	6.05e-27	7.94e-25	Cubn2
FBgn0037230	4133.43	0.461227	0.044147	1.65e-26	2.14e-24	Nepl11
FBgn0265072	9.45667	5.44578	0.643089	2.72e-26	3.49e-24	lncRNA:CR44183
FBgn0265631	22.3243	-2.08026	0.203835	1.14e-25	1.44e-23	CG44438
FBgn0037630	531.589	-0.540822	0.0530296	1.79e-25	2.24e-23	Ir85a
FBgn0262983	57.85	1.73903	0.171505	2e-25	2.49e-23	CG43291
FBgn0267910	7595.48	1.1845	0.117372	2.53e-25	3.1e-23	lncRNA:CR34335
FBgn0033926	1108.38	1.33961	0.132528	2.77e-25	3.36e-23	Arc1
FBgn0062961	99.582	1.0457	0.103627	3.65e-25	4.38e-23	lncRNA:CR33942
FBgn0264369	136.799	-0.861041	0.0857599	6.53e-25	7.76e-23	lncRNA:CR43821
FBgn0002121	2732.84	-0.358684	0.03604	6.62e-25	7.76e-23	l(2)gl
FBgn0028546	178.022	-0.586519	0.0582679	6.67e-25	7.76e-23	ics
FBgn0050289	14.7997	2.00141	0.199978	1.14e-24	1.31e-22	CG30289
FBgn0038280	6.35242	-3.39706	0.338957	1.3e-24	1.48e-22	CG14861
FBgn0031209	173.668	-0.835845	0.0839819	1.56e-24	1.76e-22	Ir21a
FBgn0031739	226.381	0.541043	0.0542214	1.66e-24	1.85e-22	CG14005
FBgn0038281	5.64818	-4.0863	0.406283	3.23e-24	3.57e-22	RpL10Aa
FBgn0020270	189.953	-0.558582	0.0564918	3.89e-24	4.26e-22	mre11
FBgn0039972	107.402	-0.727438	0.0742941	8.21e-24	8.91e-22	Marf1
FBgn0266101	5709.4	0.300752	0.0304025	9.35e-24	1e-21	CG44838
FBgn0032638	271.434	1.09653	0.11354	2.67e-23	2.84e-21	SPH93
FBgn0010223	73.9261	0.866904	0.0898465	3.15e-23	3.32e-21	Galphaf
FBgn0036809	5.23776	3.58798	0.369076	3.4e-23	3.55e-21	CG12477
FBgn0031097	601.724	-0.866727	0.0909014	7.48e-23	7.75e-21	obst-A
FBgn0260463	48.2435	1.31086	0.1378	1.16e-22	1.19e-20	Unc-115b
FBgn0287214	43.637	-1.14813	0.120693	1.21e-22	1.23e-20	lncRNA:CR46444
FBgn0015714	230.148	1.0573	0.111387	1.33e-22	1.34e-20	Cyp6a17
FBgn0031231	135.215	-0.705967	0.0751172	4.25e-22	4.24e-20	mRpL10
FBgn0035094	1011.83	-0.665014	0.070967	5.36e-22	5.3e-20	CG9380
FBgn0039282	2263.53	-0.25819	0.0272757	8.52e-22	8.36e-20	Bili
FBgn0020258	123.878	0.706917	0.0760754	1.2e-21	1.16e-19	ppk
FBgn0052198	7.08568	3.81322	0.412355	1.76e-21	1.7e-19	CG32198
FBgn0030679	218.542	0.453398	0.0494522	3.45e-21	3.3e-19	CG8206
FBgn0035348	4867.83	-0.631916	0.0689138	4.26e-21	4.04e-19	CG16758
FBgn0037409	360.617	-0.605896	0.0664301	5.97e-21	5.61e-19	Osi24
FBgn0043854	329.759	-0.701702	0.0771466	6.33e-21	5.9e-19	slam
FBgn0039140	1012.01	0.304077	0.0328877	6.74e-21	6.23e-19	Miro
FBgn0036222	124.805	0.708985	0.0780496	6.91e-21	6.34e-19	SdhAL
FBgn0035791	95.2825	0.672845	0.0741394	9.33e-21	8.43e-19	CG8539
FBgn0015546	481.499	0.372406	0.0405871	9.34e-21	8.43e-19	spel1
FBgn0033730	58.9541	-1.32835	0.147296	9.89e-21	8.85e-19	Cpr49Ag
FBgn0036106	14998.5	-0.867441	0.0951501	1.19e-20	1.05e-18	CG6409
FBgn0053286	109.855	-0.645266	0.0716655	1.77e-20	1.56e-18	CG33286
FBgn0267257	23.0489	1.39313	0.15526	1.84e-20	1.61e-18	lncRNA:CR45693
FBgn0032986	2817.27	-0.553374	0.0615139	1.86e-20	1.62e-18	CG3262
FBgn0083123	524.889	-0.785749	0.0876971	2.16e-20	1.86e-18	Uhg5
FBgn0033236	1076.21	-0.277797	0.0307342	2.48e-20	2.12e-18	CG14764
FBgn0033354	72.4823	0.788549	0.0881571	2.64e-20	2.24e-18	FANCI
FBgn0264470	392.431	0.461852	0.0518147	5.38e-20	4.53e-18	lncRNA:CR43878
FBgn0267987	401.344	-0.536403	0.0613517	2.06e-19	1.72e-17	lncRNA:CR46254
FBgn0040102	86.5339	0.665807	0.076324	2.42e-19	1.98e-17	lectin-24Db
FBgn0003248	276.704	0.588034	0.0674889	2.42e-19	1.98e-17	Rh2
FBgn0027780	472.793	-0.422091	0.0482232	2.42e-19	1.98e-17	Aasdh
FBgn0035790	40.5653	1.15196	0.133098	2.74e-19	2.23e-17	Cyp316a1
FBgn0263020	11.6394	2.01105	0.231359	2.94e-19	2.37e-17	CG43315
FBgn0053503	14.1221	-2.06062	0.239796	3.58e-19	2.87e-17	Cyp12d1-d
FBgn0261563	1010.34	-0.642751	0.0747781	5.85e-19	4.65e-17	wb
FBgn0027070	139.264	-0.884163	0.103126	6.06e-19	4.78e-17	Ugt36E1
FBgn0031902	232.322	-1.0517	0.123423	8.92e-19	6.99e-17	Wnt6
FBgn0032914	18.1991	1.18284	0.13892	1.04e-18	8.06e-17	CG14397
FBgn0051174	28.261	1.1937	0.140313	1.15e-18	8.89e-17	CG31174
FBgn0067779	1553.66	-0.329496	0.0382043	1.16e-18	8.91e-17	dbr
FBgn0027525	603.897	0.405297	0.047227	1.21e-18	9.23e-17	LTV1
FBgn0002564	64.6101	-0.818613	0.0963868	1.32e-18	1e-16	Lsp1gamma
FBgn0003996	1480.05	0.518368	0.0607947	1.38e-18	1.04e-16	w
FBgn0031227	77.7627	0.736733	0.0871133	1.98e-18	1.48e-16	CG3709
FBgn0035756	2109.18	-0.258612	0.0299236	2.16e-18	1.6e-16	unc-13-4A
FBgn0050377	47.8848	-1.0859	0.129458	2.92e-18	2.15e-16	CG30377
FBgn0032900	127.321	0.593084	0.0705761	3.89e-18	2.85e-16	CG14401
FBgn0039321	559.005	0.684901	0.0821946	5.89e-18	4.29e-16	CG10550
FBgn0013307	157.096	0.65856	0.0790252	6.03e-18	4.36e-16	Odc1
FBgn0287620	91.921	0.820028	0.0992925	9.07e-18	6.52e-16	lncRNA:CR46489
FBgn0063667	31.4198	1.25502	0.152624	1.13e-17	8.1e-16	meep
FBgn0035328	26.386	-1.31555	0.16041	1.33e-17	9.47e-16	yellow-g2
FBgn0264272	659.715	0.706542	0.0859441	1.44e-17	1.02e-15	mwh
FBgn0032891	38.3298	0.919065	0.112333	1.85e-17	1.3e-15	Oseg5
FBgn0011279	65.5135	-1.10792	0.136055	1.97e-17	1.37e-15	Obp69a
FBgn0051028	39.9444	-1.40615	0.172659	2.23e-17	1.54e-15	CG31028
FBgn0261800	523.275	0.590658	0.0721749	2.33e-17	1.6e-15	LanB1
FBgn0267003	27.498	-1.2769	0.157735	2.99e-17	2.04e-15	lncRNA:CR45447
FBgn0287213	33.8224	-1.24641	0.154889	4.59e-17	3.12e-15	CG46443
FBgn0013277	190.946	1.95631	0.243582	4.64e-17	3.14e-15	Hsp70Ba
FBgn0037064	187.685	0.486434	0.0599377	4.79e-17	3.21e-15	CG9389
FBgn0052333	1673.99	0.28728	0.0352396	7.78e-17	5.19e-15	CG32333
FBgn0033207	25.3362	1.53455	0.193359	1.53e-16	1.01e-14	CG12826
FBgn0265945	40.9676	0.882051	0.111618	1.63e-16	1.07e-14	lncRNA:CR44732
FBgn0039807	139.724	-0.831419	0.105219	1.82e-16	1.19e-14	CG15546
FBgn0033574	489.75	0.55391	0.069802	1.88e-16	1.22e-14	Spn47C
FBgn0033777	444.337	-0.418513	0.052643	2.31e-16	1.5e-14	CG17574
FBgn0014018	1452.97	-0.739947	0.0942803	2.82e-16	1.82e-14	Rel
FBgn0033729	47.4842	-1.32794	0.169953	3.09e-16	1.98e-14	Cpr49Af
FBgn0058469	5845.5	1.09904	0.141355	4.21e-16	2.67e-14	lncRNA:CR40469
FBgn0267485	15.2172	-1.25054	0.16045	4.19e-16	2.67e-14	asRNA:CR45835
FBgn0044810	105.965	1.25869	0.162068	4.54e-16	2.86e-14	TotX
FBgn0034290	120.914	0.653574	0.0838222	4.76e-16	2.98e-14	CG5773
FBgn0035382	178.82	-0.503729	0.0648286	7.17e-16	4.47e-14	Or63a
FBgn0085201	15.1045	1.64708	0.213556	8.52e-16	5.28e-14	COX7AL2
FBgn0262679	43.4602	-0.988402	0.128333	8.61e-16	5.31e-14	CG43149
FBgn0039480	16.9821	-1.35856	0.177431	9.7e-16	5.95e-14	Cpr97Ea
FBgn0051370	80.1292	0.552302	0.0717523	1.01e-15	6.18e-14	CG31370
FBgn0028956	59.4372	0.913765	0.119551	1.13e-15	6.87e-14	mthl3
FBgn0036221	71.4942	0.685505	0.0896108	1.43e-15	8.64e-14	CG11588
FBgn0040507	246.736	-0.642839	0.0840146	1.55e-15	9.28e-14	ACXD
FBgn0032218	439.753	0.678588	0.0891011	1.87e-15	1.11e-13	CG5381
FBgn0037000	185.261	0.397243	0.0516443	1.86e-15	1.11e-13	ZnT77C
FBgn0037410	379.437	-0.714755	0.0939345	1.9e-15	1.12e-13	Osi2
FBgn0035947	341.302	0.357992	0.0467093	2.75e-15	1.61e-13	Srp68
FBgn0026397	14.9731	-1.35704	0.180553	2.89e-15	1.69e-13	Or22b
FBgn0266719	729.347	-0.275244	0.0356647	2.93e-15	1.71e-13	stac
FBgn0267430	205.521	0.656827	0.087198	3.64e-15	2.11e-13	Pzl
FBgn0032913	9.01851	1.66698	0.223224	4.28e-15	2.46e-13	CG9259
FBgn0039490	26.146	-0.943682	0.126841	5.78e-15	3.31e-13	CG5882
FBgn0262887	199.476	0.496126	0.0662743	7.19e-15	4.1e-13	lncRNA:CR43242
FBgn0053147	4030.26	-0.194931	0.0254278	7.27e-15	4.12e-13	Hs3st-A
FBgn0036015	849.457	0.689801	0.0928547	7.73e-15	4.32e-13	CG3088
FBgn0036225	268.772	0.589039	0.0790783	7.67e-15	4.32e-13	CG5883
FBgn0259151	49.1088	-0.770646	0.103766	7.71e-15	4.32e-13	CG42266
FBgn0040260	181.638	0.781693	0.105384	8.17e-15	4.54e-13	Ugt37D1
FBgn0039151	1462.38	0.597348	0.0805229	9.61e-15	5.32e-13	CG13607
FBgn0035097	53.0207	-0.884221	0.120041	1.11e-14	6.1e-13	CG13405
FBgn0259818	726.609	0.265077	0.0352113	1.38e-14	7.57e-13	CG42399
FBgn0267017	30.2419	-1.01467	0.138308	1.42e-14	7.77e-13	lncRNA:CR45461
FBgn0040900	39.8744	0.887417	0.121266	1.43e-14	7.78e-13	CG17777
FBgn0033856	24.4121	-0.93506	0.127756	1.54e-14	8.29e-13	CG13334
FBgn0036781	8.339	-2.10795	0.288844	1.61e-14	8.65e-13	CG13699
FBgn0001977	304.767	-0.363057	0.0491137	2.03e-14	1.09e-12	CIAPIN1
FBgn0028871	19.9485	1.10885	0.152813	2.36e-14	1.25e-12	Cpr35B
FBgn0051973	6474.47	-0.321005	0.0432376	2.37e-14	1.25e-12	Cda5
FBgn0037614	631.324	0.338365	0.0457775	2.44e-14	1.29e-12	TMEM216
FBgn0020765	79.063	0.994511	0.138047	3.52e-14	1.85e-12	Acp65Aa
FBgn0031229	191.633	0.445592	0.0612705	3.86e-14	2.02e-12	CG3436
FBgn0053635	72.7055	0.606289	0.0841181	4.57e-14	2.38e-12	CG33635
FBgn0036987	130.275	-0.451298	0.0624143	5.4e-14	2.79e-12	CG5274
FBgn0053233	840.39	-0.353291	0.0486196	5.75e-14	2.96e-12	CG33233
FBgn0038525	17.8703	3.90818	0.545667	6.03e-14	3.09e-12	CG14329
FBgn0010497	506.959	-0.922185	0.129504	6.3e-14	3.21e-12	dmGlut
FBgn0265843	21.8902	-1.03573	0.146195	9.02e-14	4.58e-12	lncRNA:CR44632
FBgn0003137	7250.26	0.469425	0.0659637	1.16e-13	5.85e-12	Ppn
FBgn0026190	21.633	1.10905	0.157755	1.32e-13	6.67e-12	PH4alphaMP
FBgn0051668	15.234	1.22729	0.175573	1.52e-13	7.61e-12	CG31668
FBgn0036348	17.8838	1.13738	0.162889	1.58e-13	7.87e-12	CG17687
FBgn0040528	91.2485	0.558345	0.079285	1.58e-13	7.87e-12	CG15864
FBgn0050083	37.8477	0.910586	0.130392	1.88e-13	9.26e-12	CG30083
FBgn0261015	328.576	-0.406575	0.0574633	1.88e-13	9.26e-12	Pif1A
FBgn0267728	74.2464	-0.68702	0.098715	1.99e-13	9.78e-12	otk2
FBgn0037874	2407.42	0.326876	0.046042	2.12e-13	1.04e-11	Tctp
FBgn0034553	10.108	1.75746	0.253331	2.22e-13	1.08e-11	CG9993
FBgn0053189	203.599	-0.486915	0.0694563	2.32e-13	1.12e-11	CG33189
FBgn0035983	1057.76	-0.198398	0.0276503	2.72e-13	1.31e-11	CG4080
FBgn0267697	30.9622	0.880055	0.127044	2.74e-13	1.32e-11	asRNA:CR46033
FBgn0037870	59.6186	-0.692701	0.100171	3.14e-13	1.5e-11	CG18577
FBgn0036670	272.093	-0.48306	0.06984	4.33e-13	2.06e-11	CG13029
FBgn0035124	26.9342	0.837656	0.122267	4.47e-13	2.12e-11	ttm2
FBgn0037525	17316.7	-0.245298	0.0365174	5.27e-13	2.49e-11	CG17816
FBgn0031377	1023.54	-0.239507	0.0339903	5.33e-13	2.51e-11	CG15356
FBgn0038840	239.503	0.464354	0.0673331	5.38e-13	2.52e-11	Grik
FBgn0051865	31.3589	-0.949895	0.139514	5.57e-13	2.6e-11	Ada1-1
FBgn0264606	8830.22	-0.180649	0.0255944	6.1e-13	2.83e-11	Fife
FBgn0038279	343.444	-0.570659	0.0836708	6.13e-13	2.83e-11	Sdr
FBgn0031726	9.95125	1.94602	0.286712	6.32e-13	2.91e-11	Cyp6a16
FBgn0034002	600.87	-0.321514	0.0464888	8.11e-13	3.72e-11	CG8079
FBgn0027584	1142.04	0.542866	0.0799597	9.62e-13	4.4e-11	CG4757
FBgn0034470	534.009	0.685871	0.10144	9.74e-13	4.43e-11	Obp56d
FBgn0011723	286.719	0.418725	0.0613852	1.04e-12	4.71e-11	byn
FBgn0026398	13.3424	-1.27895	0.190547	1.04e-12	4.71e-11	Or22a
FBgn0264617	187.518	0.547693	0.0808393	1.08e-12	4.87e-11	asRNA:CR43957
FBgn0050101	32.4722	1.11049	0.166252	1.2e-12	5.37e-11	Vajk4
FBgn0052104	354.382	-0.657303	0.0978024	1.27e-12	5.67e-11	CG32104
FBgn0013308	91.2955	0.780755	0.116471	1.33e-12	5.91e-11	Odc2
FBgn0053234	879.761	-0.336419	0.049263	1.4e-12	6.21e-11	CG33234
FBgn0033984	2289.78	-0.329996	0.0483311	1.44e-12	6.35e-11	Lap1
FBgn0035771	350.6	-0.313091	0.0460939	1.55e-12	6.81e-11	Sec63
FBgn0004573	755.644	-0.233021	0.0337461	1.57e-12	6.89e-11	5-HT7
FBgn0021995	168.781	-0.415516	0.0612951	1.87e-12	8.16e-11	Rs1
FBgn0265086	31.1856	0.818642	0.123371	1.94e-12	8.43e-11	lncRNA:CR44197
FBgn0040238	1183.56	-0.332362	0.0491314	2.27e-12	9.8e-11	Best1
FBgn0259219	118.444	0.622271	0.0936067	2.3e-12	9.89e-11	CG42319
FBgn0038098	260.359	0.353196	0.0523882	2.31e-12	9.9e-11	CG7381
FBgn0036301	89.5131	-0.498902	0.0747923	2.4e-12	1.03e-10	CG4069
FBgn0004242	36871.9	-0.308319	0.0455541	2.5e-12	1.06e-10	Syt1
FBgn0038680	185.547	0.451738	0.0677535	2.82e-12	1.19e-10	Cyp12a5
FBgn0267777	7.84574	-1.77242	0.271845	4.69e-12	1.98e-10	lncRNA:CR46108
FBgn0267431	1740.67	0.403659	0.0610635	4.85e-12	2.04e-10	Myo81F
FBgn0050424	149.87	-0.394922	0.0598139	4.96e-12	2.08e-10	cGlr2
FBgn0035550	41.979	0.987892	0.152033	5e-12	2.09e-10	CG11349
FBgn0010551	895.371	-0.328871	0.0499728	7.79e-12	3.24e-10	Phb2
FBgn0033889	2086.47	-0.22242	0.0335479	8.22e-12	3.41e-10	CG6701
FBgn0039645	228.219	-0.828972	0.129475	9.12e-12	3.77e-10	CG11898
FBgn0087035	2847.93	-0.203996	0.0307494	9.18e-12	3.78e-10	AGO2
FBgn0287215	33.6347	-0.808655	0.126451	1.03e-11	4.21e-10	lncRNA:CR46445
FBgn0029895	3696.03	-0.191759	0.0288647	1.27e-11	5.19e-10	CG14441
FBgn0039482	8.06137	-1.76013	0.277801	1.36e-11	5.54e-10	CG14258
FBgn0003495	934.714	-0.342637	0.0528464	1.48e-11	6.03e-10	spz
FBgn0033728	97.9267	0.722047	0.114115	1.71e-11	6.9e-10	Cpr49Ae
FBgn0037205	140.11	-1.17381	0.186782	1.71e-11	6.9e-10	BoYb
FBgn0262476	5394.74	-0.267426	0.0410751	1.75e-11	7e-10	CG43066
FBgn0051776	27.1022	-0.892801	0.141796	1.74e-11	7e-10	CG31776
FBgn0033374	65.6508	-0.838038	0.133964	1.81e-11	7.22e-10	Boot
FBgn0033978	169.599	-0.730963	0.115845	1.82e-11	7.23e-10	Cyp6a23
FBgn0037203	276.916	-0.583712	0.0922072	1.96e-11	7.75e-10	slif
FBgn0265814	47.5925	-0.907001	0.144651	1.97e-11	7.79e-10	lncRNA:CR44603
FBgn0052071	12.1578	-1.23881	0.198559	2.05e-11	8.07e-10	CG32071
FBgn0038180	74.7976	-0.810587	0.128963	2.16e-11	8.45e-10	Cht5
FBgn0031976	31.1742	-0.915427	0.146082	2.21e-11	8.64e-10	CG7367
FBgn0051029	46.1525	-1.04042	0.166806	2.4e-11	9.35e-10	CG31029
FBgn0051664	121.017	0.595036	0.0946444	2.7e-11	1.05e-09	CG31664
FBgn0051755	84.9106	0.613861	0.0978212	2.8e-11	1.08e-09	SoYb
FBgn0005664	490.393	0.976749	0.157904	2.82e-11	1.09e-09	Crys
FBgn0037204	57.7531	-1.09761	0.177103	3.02e-11	1.16e-09	CG11131
FBgn0032078	629.181	-0.254071	0.0391882	3.18e-11	1.22e-09	C1GalTA
FBgn0031435	149.399	0.4774	0.0761922	3.6e-11	1.37e-09	Elba2
FBgn0038282	2778.8	-0.214739	0.0333227	3.94e-11	1.5e-09	dpr9
FBgn0050472	66.2269	-0.638163	0.103195	4.36e-11	1.65e-09	CG30472
FBgn0037025	65.3881	0.54115	0.0869505	4.47e-11	1.69e-09	Spc105R
FBgn0036436	23.3189	0.922768	0.150051	4.84e-11	1.82e-09	CG4914
FBgn0032879	954.102	-0.453684	0.0731542	5.16e-11	1.93e-09	CarT
FBgn0033558	643.802	-0.596765	0.0972677	6.55e-11	2.45e-09	CG12344
FBgn0034660	13.4289	1.50329	0.246211	6.67e-11	2.49e-09	Loxl2
FBgn0051205	202.204	0.869331	0.142841	6.94e-11	2.58e-09	CG31205
FBgn0032698	15.8686	-1.06049	0.174619	6.97e-11	2.58e-09	CG10336
FBgn0267758	68.2282	-0.631888	0.103702	7.3e-11	2.69e-09	asRNA:CR46089
FBgn0033214	30.1436	-0.833509	0.137511	8.06e-11	2.96e-09	CG1941
FBgn0031446	122.967	0.472659	0.0771228	8.91e-11	3.27e-09	Trf5
FBgn0036224	205.016	0.54304	0.0890889	9.08e-11	3.32e-09	Rpt4R
FBgn0261509	1545.33	-0.185935	0.0289282	9.86e-11	3.59e-09	haf
FBgn0040074	548.904	0.893304	0.147387	1.16e-10	4.22e-09	retinin
FBgn0031936	503.696	-0.395372	0.064657	1.39e-10	5.02e-09	CG13794
FBgn0039924	2854.34	-0.282052	0.0458103	1.49e-10	5.36e-09	PIP4K
FBgn0033904	100.801	-0.465682	0.0774197	1.65e-10	5.93e-09	CG18327
FBgn0261550	3583.15	-0.177536	0.0283386	1.72e-10	6.15e-09	Orp8
FBgn0033699	1009.3	0.322952	0.0528665	1.74e-10	6.22e-09	RpS11
FBgn0033985	466.851	-0.342537	0.0567685	2.51e-10	8.93e-09	CG10257
FBgn0285948	817.742	0.343099	0.0569709	2.75e-10	9.74e-09	RpL27A
FBgn0031389	52.2449	-0.486814	0.0819801	2.78e-10	9.84e-09	CG4259
FBgn0031245	1085.31	-0.342327	0.0570513	3.13e-10	1.11e-08	CG3625
FBgn0037617	100.032	0.40726	0.0684859	3.36e-10	1.18e-08	nom
FBgn0264810	12.2083	1.15889	0.199515	3.9e-10	1.37e-08	Pburs
FBgn0264347	146.141	-0.532477	0.0911352	4.28e-10	1.5e-08	lncRNA:CR43803
FBgn0054027	26.628	-0.91969	0.159317	4.45e-10	1.55e-08	CG34027
FBgn0262570	146.285	0.449186	0.0766121	4.83e-10	1.68e-08	CG43110
FBgn0050033	53.5102	0.712312	0.123313	5.06e-10	1.75e-08	CG30033
FBgn0261714	2786.75	0.626857	0.108629	5.1e-10	1.75e-08	Cpn
FBgn0029629	296.386	0.295847	0.0497885	5.09e-10	1.75e-08	eIF3g1
FBgn0267667	73.9555	-0.561388	0.0967999	5.39e-10	1.85e-08	asRNA:CR46005
FBgn0039167	998.999	0.286621	0.0481044	5.44e-10	1.86e-08	CG17786
FBgn0036731	43.4092	-0.723323	0.125272	5.45e-10	1.86e-08	CG6333
FBgn0264720	36.6305	-0.763956	0.132783	5.51e-10	1.87e-08	lncRNA:CR43988
FBgn0263219	7264.17	-0.158633	0.0260287	5.54e-10	1.88e-08	Dscam4
FBgn0039879	110.378	-0.420357	0.0718413	5.76e-10	1.95e-08	Ir100a
FBgn0263839	210.861	1.70834	0.300435	6.16e-10	2.08e-08	sncRNA:CR43701
FBgn0026573	1591.35	-0.168514	0.0277909	6.51e-10	2.19e-08	ADD1
FBgn0051436	130.522	-0.495668	0.0857191	6.93e-10	2.32e-08	CG31436
FBgn0036906	115.539	0.394341	0.0676695	7.37e-10	2.46e-08	CG14102
FBgn0032719	684.595	-0.214113	0.0359192	8.18e-10	2.72e-08	CG17321
FBgn0035281	75.7438	-0.637477	0.112294	9.69e-10	3.21e-08	Cpr62Bc
FBgn0051262	15.3782	-0.919178	0.163366	1.11e-09	3.68e-08	CG31262
FBgn0265899	29.9801	-1.02097	0.182101	1.14e-09	3.75e-08	lncRNA:CR44688
FBgn0034219	43.2837	0.848081	0.150793	1.16e-09	3.82e-08	mthl4
FBgn0266633	70.2586	-0.608265	0.108058	1.36e-09	4.46e-08	asRNA:CR45140
FBgn0265106	337.219	-0.361098	0.0630464	1.47e-09	4.81e-08	lncRNA:CR44208
FBgn0039641	34.47	0.654118	0.117073	1.51e-09	4.92e-08	CG14511
FBgn0264815	8717.34	-0.197345	0.0335331	1.57e-09	5.1e-08	Pde1c
FBgn0031460	53.2815	-0.552067	0.0983148	1.6e-09	5.18e-08	CG15399
FBgn0017545	2493.09	0.247709	0.0425935	1.67e-09	5.4e-08	RpS3A
FBgn0041709	19.6913	-0.956024	0.172345	1.75e-09	5.65e-08	yellow-g
FBgn0264002	257.942	-0.35732	0.0628868	1.96e-09	6.31e-08	MsR2
FBgn0033572	17.1458	-0.979115	0.177615	2.01e-09	6.44e-08	polyph
FBgn0034634	149.478	0.351286	0.0618737	2.12e-09	6.77e-08	CG10494
FBgn0038814	67.5013	-0.495822	0.0887221	2.19e-09	6.97e-08	CG15923
FBgn0038912	457.14	0.431127	0.0767674	2.2e-09	6.98e-08	CG6656
FBgn0026570	52.9259	-0.541569	0.0977122	2.35e-09	7.44e-08	CG5704
FBgn0032429	267.924	-0.279266	0.0487827	2.39e-09	7.56e-08	CG5446
FBgn0262955	705.856	0.19534	0.033564	2.43e-09	7.65e-08	Polr2B
FBgn0032598	44.4047	-0.593266	0.107204	2.45e-09	7.69e-08	ChLD3
FBgn0040212	626.08	0.188852	0.0325383	3.21e-09	1.01e-07	Gnpat
FBgn0265900	16.4694	-1.35407	0.25023	3.25e-09	1.01e-07	lncRNA:CR44689
FBgn0029002	107.238	0.371278	0.0666894	3.62e-09	1.13e-07	miple2
FBgn0035538	7138.29	-0.30504	0.0541188	3.75e-09	1.16e-07	DopEcR
FBgn0035477	854.62	0.216805	0.0380001	3.94e-09	1.22e-07	CG14982
FBgn0043070	6905.8	0.173372	0.0281811	3.93e-09	1.22e-07	MESK2
FBgn0285949	687.022	0.354075	0.0637178	4.14e-09	1.28e-07	RpL31
FBgn0053509	17.3237	1.01237	0.18941	4.86e-09	1.5e-07	CG33509
FBgn0031347	174.221	-0.370053	0.0671782	4.93e-09	1.51e-07	nis
FBgn0037206	479.858	-0.421566	0.0777836	5.02e-09	1.53e-07	CG12768
FBgn0031971	323.533	0.526903	0.0971455	5.04e-09	1.54e-07	Sirup
FBgn0036138	12.8375	-1.08997	0.203072	5.09e-09	1.55e-07	CG14143
FBgn0011672	1738.72	-0.203512	0.0363417	5.23e-09	1.58e-07	Mvl
FBgn0266960	14.112	-0.902116	0.168546	5.24e-09	1.58e-07	lncRNA:CR45411
FBgn0028699	511.735	-0.42117	0.0772041	5.44e-09	1.64e-07	Rh50
FBgn0261554	3224.09	-0.175857	0.030964	5.84e-09	1.76e-07	CG42672
FBgn0087005	1103.23	0.321314	0.0583042	6.28e-09	1.88e-07	rtp
FBgn0053531	1129.89	-0.181401	0.0320536	6.52e-09	1.95e-07	Ddr
FBgn0035770	2011.14	-0.456828	0.0846772	6.95e-09	2.07e-07	pst
FBgn0032470	103.007	-0.520194	0.0969757	7.01e-09	2.09e-07	Ttc30
FBgn0267221	35.1336	-0.990216	0.187708	7.13e-09	2.12e-07	lncRNA:CR45661
FBgn0010238	960.861	-0.287592	0.0521446	7.35e-09	2.18e-07	Lac
FBgn0035943	32.4888	-0.946907	0.179928	7.98e-09	2.36e-07	CG5653
FBgn0038143	7508.72	-0.275898	0.0500764	8.07e-09	2.38e-07	CG9813
FBgn0028936	97.3904	0.360531	0.0663587	8.32e-09	2.44e-07	NimB5
FBgn0069242	108.225	0.471622	0.0881926	9.09e-09	2.66e-07	eca
FBgn0034963	125.724	-0.308866	0.0566277	9.07e-09	2.66e-07	Not11
FBgn0039801	490.918	0.51883	0.0977372	9.57e-09	2.79e-07	Npc2h
FBgn0039131	72.4321	-0.892644	0.171059	9.94e-09	2.89e-07	CG12268
FBgn0032010	1595.41	-0.472668	0.0891974	1.01e-08	2.94e-07	CG8086
FBgn0051721	1174.21	0.179728	0.0321953	1.07e-08	3.09e-07	Trim9
FBgn0011589	1883.51	-0.233287	0.0424424	1.12e-08	3.22e-07	Elk
FBgn0260440	164.504	-0.33538	0.0622282	1.12e-08	3.24e-07	spdo
FBgn0036585	17.849	1.04462	0.201916	1.21e-08	3.47e-07	CG13071
FBgn0039355	43.7218	-0.492622	0.0939647	1.4e-08	4.02e-07	CG4730
FBgn0034223	183.099	0.306147	0.0566864	1.46e-08	4.18e-07	Tes
FBgn0035159	69.3904	-0.474494	0.0903411	1.48e-08	4.21e-07	CG13896
FBgn0086706	969.749	0.27271	0.0504745	1.53e-08	4.35e-07	pix
FBgn0285950	1390.76	0.288332	0.0536681	1.54e-08	4.35e-07	RpL19
FBgn0032447	440.849	-0.26854	0.04972	1.54e-08	4.36e-07	PICK1
FBgn0085638	1270.11	-0.259507	0.048503	1.79e-08	5.05e-07	CG41378
FBgn0038674	21.6326	-0.841487	0.164585	1.82e-08	5.13e-07	CG14285
FBgn0038079	11.3523	1.10311	0.216248	1.86e-08	5.21e-07	NijC
FBgn0040398	854.559	0.386139	0.0733974	1.9e-08	5.31e-07	CG14629
FBgn0029167	4108.9	0.380476	0.0723322	1.92e-08	5.35e-07	Hml
FBgn0083945	370.118	-0.348593	0.0663357	2.2e-08	6.13e-07	CG34109
FBgn0022023	518.741	0.23456	0.0435996	2.22e-08	6.17e-07	eIF3h
FBgn0287614	741.248	0.242303	0.0451241	2.24e-08	6.22e-07	lncRNA:CR46483
FBgn0287216	17.2361	-0.909431	0.179166	2.32e-08	6.41e-07	lncRNA:CR46446
FBgn0285952	1173.15	0.240164	0.0448063	2.41e-08	6.65e-07	eEF5
FBgn0034920	185.812	0.335134	0.0637505	2.45e-08	6.74e-07	CG5597
FBgn0039800	581.939	0.47678	0.0923225	2.46e-08	6.76e-07	Npc2g
FBgn0250839	3956.61	-0.273927	0.0516845	2.48e-08	6.78e-07	CG2016
FBgn0030159	385.704	-0.540973	0.105694	2.53e-08	6.91e-07	CG9689
FBgn0035948	176.67	0.457471	0.0888199	2.55e-08	6.94e-07	CG5644
FBgn0032614	341.041	-0.290412	0.0549852	2.6e-08	7.08e-07	CG13284
FBgn0263330	31.3692	0.655389	0.128941	2.65e-08	7.2e-07	lncRNA:CR43411
FBgn0015756	916.422	0.336178	0.0642391	2.69e-08	7.29e-07	RpL9
FBgn0036597	34.9577	1.13767	0.227064	2.72e-08	7.34e-07	CG4962
FBgn0014076	80.2557	-0.54246	0.106357	2.73e-08	7.34e-07	Vm32E
FBgn0002622	1391	0.353875	0.0679728	2.95e-08	7.91e-07	RpS3
FBgn0032499	246.194	0.259978	0.049141	3.05e-08	8.17e-07	Uvrag
FBgn0032431	84.8407	-0.443164	0.0865143	3.18e-08	8.49e-07	CG5435
FBgn0262680	14.6623	-1.04286	0.209086	3.18e-08	8.49e-07	lncRNA:CR43150
FBgn0037717	866.124	0.194675	0.0366833	3.3e-08	8.78e-07	CG8301
FBgn0037110	68.6297	-0.512892	0.10115	3.44e-08	9.13e-07	ORMDL
FBgn0034761	333.525	0.623662	0.123902	3.45e-08	9.15e-07	CG4250
FBgn0037758	846.847	0.220079	0.0413646	3.49e-08	9.23e-07	CG9467
FBgn0037202	45.2141	-0.689349	0.137339	3.56e-08	9.39e-07	Ssl1
FBgn0051912	14.4464	0.949915	0.191106	3.58e-08	9.41e-07	asRNA:CR31912
FBgn0053679	26.0818	-0.628832	0.124921	3.63e-08	9.53e-07	CG33679
FBgn0041246	31.7037	0.574412	0.113975	3.65e-08	9.55e-07	Gr32a
FBgn0266846	56.5875	-0.474924	0.0938642	4.2e-08	1.1e-06	lncRNA:CR45308
FBgn0025686	152.775	-0.635048	0.127868	4.27e-08	1.11e-06	Amnionless
FBgn0051989	150.796	0.297802	0.0577588	4.81e-08	1.25e-06	Cap-D3
FBgn0011829	130.181	0.441599	0.0877538	5.02e-08	1.3e-06	Ret
FBgn0034968	909.222	0.311606	0.0606382	5.08e-08	1.31e-06	RpL12
FBgn0053124	12.2499	1.00714	0.206335	5.33e-08	1.38e-06	CG33124
FBgn0031540	103.141	-0.429457	0.085436	5.39e-08	1.39e-06	Pif1
FBgn0039806	16.016	-0.898704	0.184045	5.83e-08	1.5e-06	CG15545
FBgn0032600	9844.11	-0.278568	0.0541424	6.27e-08	1.61e-06	BuGZ
FBgn0053542	28.9893	-0.917123	0.189228	6.39e-08	1.63e-06	upd3
FBgn0036022	919.913	0.455518	0.0910631	6.44e-08	1.64e-06	CG8329
FBgn0038751	12.0982	-1.03132	0.212097	6.44e-08	1.64e-06	CG4770
FBgn0002593	1131.56	0.467767	0.0940754	6.46e-08	1.64e-06	RpLP1
FBgn0053191	120.817	-0.370581	0.0735741	6.48e-08	1.64e-06	CG33191
FBgn0262869	10111.9	-0.139503	0.026292	7.05e-08	1.78e-06	Gfrl
FBgn0040502	707.272	0.491063	0.0994	7.13e-08	1.8e-06	CG8343
FBgn0031800	309.745	0.540484	0.109965	7.62e-08	1.92e-06	CG9497
FBgn0033137	152.282	-0.613091	0.126328	7.62e-08	1.92e-06	Tsp42Ep
FBgn0267347	136.037	-0.339219	0.0675023	8.11e-08	2.03e-06	squ
FBgn0003187	27.6488	-0.827668	0.172396	9.3e-08	2.33e-06	qua
FBgn0035815	225.966	-0.379253	0.0765942	9.7e-08	2.42e-06	Snmp2
FBgn0046793	96.8731	0.36805	0.0742258	1e-07	2.5e-06	CG32236
FBgn0035205	730.664	-0.215412	0.0420142	1.01e-07	2.5e-06	Ctr9
FBgn0003525	32.4276	-0.629871	0.130869	1.04e-07	2.58e-06	stg
FBgn0013325	853.568	0.368926	0.0745343	1.07e-07	2.64e-06	RpL11
FBgn0262123	270.571	-0.37781	0.076821	1.11e-07	2.74e-06	l(2)41Ab
FBgn0033912	689.032	0.369135	0.074844	1.12e-07	2.75e-06	RpS23
FBgn0010258	48.1296	-0.505518	0.104431	1.13e-07	2.77e-06	Rbp4
FBgn0035504	969.621	-0.236079	0.0465437	1.14e-07	2.8e-06	Teh4
FBgn0265576	130.889	1.49202	0.317587	1.19e-07	2.92e-06	CG44403
FBgn0053483	15.1279	-0.944196	0.19889	1.21e-07	2.96e-06	CG33483
FBgn0264426	46.9214	-0.544424	0.113469	1.22e-07	2.98e-06	CG43844
FBgn0259215	158.974	0.323025	0.0652019	1.24e-07	3.02e-06	Ir93a
FBgn0026372	1829.8	0.35233	0.0716138	1.28e-07	3.1e-06	RpL23A
FBgn0259716	401.777	0.352659	0.0717752	1.32e-07	3.2e-06	Nepl6
FBgn0039937	97.258	0.337392	0.0685052	1.33e-07	3.22e-06	fd102C
FBgn0053494	190.666	0.432916	0.0893166	1.35e-07	3.26e-06	CG33494
FBgn0267796	140.524	0.324754	0.0658366	1.36e-07	3.28e-06	Tmc
FBgn0034399	178.947	-0.332578	0.0674843	1.39e-07	3.34e-06	CG15083
FBgn0034743	882.197	0.3112	0.0625121	1.41e-07	3.37e-06	RpS16
FBgn0004620	58.9394	0.437777	0.0906119	1.46e-07	3.49e-06	GluRIIA
FBgn0037270	407.826	0.279557	0.0563039	1.49e-07	3.56e-06	eIF3f1
FBgn0031682	140.303	0.341729	0.0698131	1.53e-07	3.63e-06	CG5828
FBgn0052845	79.4799	0.482247	0.10074	1.53e-07	3.65e-06	CG32845
FBgn0287617	1133.55	-0.273921	0.0551408	1.54e-07	3.65e-06	asRNA:CR46486
FBgn0264987	112.301	-0.442567	0.0920608	1.57e-07	3.71e-06	lncRNA:CR44138
FBgn0021764	2987.9	-0.142756	0.027707	1.59e-07	3.75e-06	sdk
FBgn0027589	684.556	-0.226053	0.0450008	1.64e-07	3.86e-06	CG1688
FBgn0030349	2333.1	-0.174481	0.0342949	1.65e-07	3.87e-06	CG10353
FBgn0039686	20.1537	-0.799216	0.170553	1.66e-07	3.88e-06	CG15506
FBgn0036652	32.385	0.587514	0.12426	1.67e-07	3.91e-06	CG13032
FBgn0002626	593.284	0.352991	0.073027	1.67e-07	3.91e-06	RpL32
FBgn0034639	375.186	-0.347213	0.0715309	1.78e-07	4.14e-06	CG15673
FBgn0035574	1227.67	0.271704	0.0550738	1.8e-07	4.18e-06	RhoGEF64C
FBgn0267704	47.9421	-0.576405	0.122896	1.86e-07	4.32e-06	lncRNA:flam
FBgn0032701	106.05	-0.353364	0.0729889	1.91e-07	4.44e-06	CG10341
FBgn0038488	732.141	0.131563	0.0257243	1.93e-07	4.47e-06	m-cup
FBgn0028844	8.43151	1.14758	0.246861	1.95e-07	4.5e-06	CG15283
FBgn0266878	93.2997	-0.524948	0.111321	2.01e-07	4.64e-06	lncRNA:CR45339
FBgn0027783	109.202	0.379472	0.079143	2.07e-07	4.75e-06	SMC2
FBgn0261597	1697.46	0.373976	0.0778464	2.08e-07	4.76e-06	RpS26
FBgn0028562	49.3679	0.523468	0.111652	2.22e-07	5.08e-06	sut2
FBgn0038034	133.095	-0.349026	0.0726211	2.26e-07	5.17e-06	Cyp9f3
FBgn0033661	1222.24	-0.235093	0.0475211	2.31e-07	5.27e-06	CG13185
FBgn0035099	345.362	-0.333024	0.0692156	2.39e-07	5.43e-06	CG6845
FBgn0026056	1009.92	-0.233301	0.0472984	2.43e-07	5.52e-06	Rlip
FBgn0035422	929.77	0.273472	0.0559643	2.52e-07	5.71e-06	RpL28
FBgn0011740	585.114	0.190203	0.0383121	2.62e-07	5.91e-06	alpha-Man-IIa
FBgn0039101	32.2169	-0.656292	0.14249	2.68e-07	6.05e-06	CG16710
FBgn0033437	218.863	-0.219587	0.0445612	2.72e-07	6.12e-06	CG12926
FBgn0050090	11.9749	1.02081	0.224377	2.82e-07	6.34e-06	CG30090
FBgn0031519	17.0753	0.783652	0.171309	2.95e-07	6.59e-06	Fign
FBgn0000414	6562.44	0.202884	0.0410644	2.95e-07	6.59e-06	Dab
FBgn0037288	1314.16	-0.577386	0.125213	2.95e-07	6.59e-06	CG14661
FBgn0250755	362.861	-0.200225	0.0404301	2.98e-07	6.65e-06	CG42233
FBgn0025676	542.3	-0.236968	0.0485063	2.99e-07	6.65e-06	CkIIalpha-i3
FBgn0034451	97.1397	-0.32339	0.0677506	3.05e-07	6.77e-06	TBCB
FBgn0035861	35.0262	0.921907	0.202547	3.07e-07	6.81e-06	CG7213
FBgn0010263	11108	0.298511	0.0626485	3.1e-07	6.86e-06	Rbp9
FBgn0263980	21325.2	-0.151024	0.0304976	3.17e-07	6.99e-06	Stacl
FBgn0284245	13411.3	0.273513	0.056743	3.2e-07	7.05e-06	eEF1alpha1
FBgn0005533	679.394	0.341742	0.0721058	3.32e-07	7.31e-06	RpS17
FBgn0031631	150.664	0.326765	0.068967	3.34e-07	7.33e-06	CG3225
FBgn0039065	215.866	-0.252671	0.0523944	3.65e-07	8e-06	Rad60
FBgn0033580	30.9117	-0.56356	0.123178	3.74e-07	8.18e-06	CG13231
FBgn0065098	6907.34	0.50369	0.10946	3.77e-07	8.23e-06	RNaseMRP:RNA
FBgn0035380	228.243	0.293059	0.0615061	3.78e-07	8.23e-06	CG9970
FBgn0026259	1941.68	0.172619	0.0348301	3.85e-07	8.37e-06	eIF5B
FBgn0034753	600.785	0.265567	0.0553688	3.9e-07	8.46e-06	CG2852
FBgn0001565	477.886	0.249252	0.0517746	3.93e-07	8.52e-06	Hlc
FBgn0030616	997.443	0.337006	0.0714304	3.98e-07	8.61e-06	RpL37a
FBgn0005593	1230.84	0.252918	0.0527252	4.12e-07	8.88e-06	RpL7
FBgn0032472	564.315	0.483176	0.105301	4.26e-07	9.18e-06	CG9928
FBgn0034138	1258.8	0.311867	0.0660751	4.29e-07	9.22e-06	RpS15
FBgn0262599	32.867	0.5301	0.116724	4.5e-07	9.65e-06	SmydA-3
FBgn0000477	316.618	-0.375952	0.0813314	4.51e-07	9.67e-06	DNaseII
FBgn0085427	3119.2	0.609696	0.135219	4.53e-07	9.68e-06	CG34398
FBgn0053281	22.7824	0.742481	0.165609	4.55e-07	9.7e-06	CG33281
FBgn0015781	83.5325	0.446243	0.0973248	4.55e-07	9.7e-06	P5cr
FBgn0010387	301.553	-0.404222	0.0876265	4.62e-07	9.81e-06	Acbp2
FBgn0263986	367.899	0.414781	0.0901629	4.86e-07	1.03e-05	cd
FBgn0261854	5813.21	-0.123158	0.0248679	4.93e-07	1.04e-05	aPKC
FBgn0010411	1305.53	0.296408	0.0631152	5e-07	1.06e-05	RpS18
FBgn0033855	147.567	0.381013	0.0826984	5.03e-07	1.06e-05	link
FBgn0031431	33.6112	0.604184	0.134552	5.09e-07	1.07e-05	CG3515
FBgn0283437	508.192	0.375452	0.0812887	5.1e-07	1.07e-05	PPO1
FBgn0035317	67.0931	-0.424913	0.09283	5.08e-07	1.07e-05	Oseg2
FBgn0016926	4375.45	-0.302746	0.0653078	5.46e-07	1.14e-05	Pino
FBgn0266711	355.317	0.233285	0.0491015	5.71e-07	1.19e-05	EloC
FBgn0261596	1152.98	0.338033	0.0730514	5.85e-07	1.22e-05	RpS24
FBgn0033101	224.416	0.436349	0.0963113	6.18e-07	1.29e-05	CG9436
FBgn0035151	29.3049	-0.590477	0.132688	6.22e-07	1.29e-05	CG17129
FBgn0287605	240.438	-0.38452	0.0843739	6.45e-07	1.34e-05	lncRNA:CR46474
FBgn0035207	1747.59	0.16695	0.0345993	6.52e-07	1.35e-05	Herc4
FBgn0038199	118.3	0.361291	0.0788301	6.55e-07	1.35e-05	CCHa1
FBgn0000395	661.978	-0.401688	0.0879782	6.54e-07	1.35e-05	cv-2
FBgn0039629	68.9751	0.416095	0.0918356	6.61e-07	1.36e-05	CG11842
FBgn0010198	1142.99	0.233381	0.0494276	6.96e-07	1.43e-05	RpS15Aa
FBgn0038144	25.5534	-0.579947	0.130817	7.06e-07	1.45e-05	CG8870
FBgn0262127	2142.84	-0.180967	0.037759	7.14e-07	1.46e-05	kibra
FBgn0039722	230.967	-0.421241	0.0934806	7.13e-07	1.46e-05	Capa
FBgn0265496	25.2872	-0.588794	0.133335	7.13e-07	1.46e-05	lncRNA:CR44365
FBgn0035233	52.9533	0.40397	0.0895139	7.18e-07	1.46e-05	Pex10
FBgn0086251	195.236	-0.273658	0.0587731	7.3e-07	1.48e-05	del
FBgn0052572	95.7531	-0.404229	0.08957	7.31e-07	1.48e-05	CG32572
FBgn0086898	98.8791	0.316702	0.0688291	7.44e-07	1.51e-05	dgo
FBgn0032184	99.214	-0.328996	0.0725225	7.6e-07	1.54e-05	CG13135
FBgn0029091	319.444	0.565917	0.128182	7.65e-07	1.54e-05	Chs2
FBgn0035160	74.8803	-0.363129	0.0803575	8.33e-07	1.68e-05	hng3
FBgn0037635	904.601	-0.290296	0.0630988	8.49e-07	1.7e-05	CG9837
FBgn0025391	1708.29	-0.420588	0.093422	8.49e-07	1.7e-05	Scgdelta
FBgn0039805	49.5124	-0.752983	0.173993	8.68e-07	1.74e-05	Cpr100A
FBgn0034976	1678.5	-0.130922	0.0271219	8.74e-07	1.75e-05	CG4049
FBgn0020620	2306.73	-0.154511	0.0322429	8.77e-07	1.75e-05	RN-tre
FBgn0263399	74.4211	-0.425637	0.0956081	8.93e-07	1.78e-05	CG43445
FBgn0026257	209.401	0.24524	0.0527939	9.12e-07	1.82e-05	cav
FBgn0286723	58.5463	1.0206	0.238838	9.59e-07	1.9e-05	hll
FBgn0039429	41.092	0.537331	0.122857	9.6e-07	1.9e-05	CG14238
FBgn0266696	16398.1	0.23514	0.0486763	9.59e-07	1.9e-05	Svil
FBgn0052343	312.687	-0.201963	0.0431582	9.81e-07	1.94e-05	Atac3
FBgn0031805	919.965	-0.285218	0.0625628	1e-06	1.97e-05	Nepl4
FBgn0001224	56.5072	1.19506	0.281912	1.03e-06	2.02e-05	Hsp23
FBgn0260860	127.787	-0.268904	0.0585955	1.04e-06	2.04e-05	Bet5
FBgn0002563	5252.35	-0.715402	0.162239	1.05e-06	2.06e-05	Lsp1beta
FBgn0015609	15636	-0.135376	0.0282248	1.05e-06	2.06e-05	CadN
FBgn0283461	300.149	0.679227	0.157838	1.07e-06	2.09e-05	Drs
FBgn0263402	28.039	0.822176	0.191841	1.09e-06	2.12e-05	CG43448
FBgn0031292	61.1209	0.5288	0.121469	1.09e-06	2.13e-05	CG15824
FBgn0039713	1541.89	0.295482	0.0649073	1.09e-06	2.13e-05	RpS8
FBgn0053462	9.11918	1.80665	0.429405	1.1e-06	2.14e-05	CG33462
FBgn0261602	1619.29	0.387294	0.0872102	1.13e-06	2.2e-05	RpL8
FBgn0000100	1415.68	0.323586	0.0719122	1.14e-06	2.22e-05	RpLP0
FBgn0035049	1846.47	-0.400435	0.0912799	1.29e-06	2.49e-05	Mmp1
FBgn0031418	247.163	-0.346547	0.0779543	1.29e-06	2.49e-05	CG3609
FBgn0040360	9.83273	0.994786	0.236702	1.32e-06	2.55e-05	CG14626
FBgn0034022	23.7534	0.82175	0.194932	1.41e-06	2.72e-05	CG12964
FBgn0028561	11.219	0.899858	0.213718	1.42e-06	2.72e-05	sut3
FBgn0264561	1222.44	-0.136154	0.0288396	1.43e-06	2.75e-05	Glg1
FBgn0085428	67.5708	0.380204	0.0866356	1.48e-06	2.82e-05	Nox
FBgn0038730	30.8305	0.617876	0.1457	1.52e-06	2.9e-05	Acsx1L
FBgn0039031	218.678	0.385096	0.0880344	1.53e-06	2.92e-05	Gbp3
FBgn0038799	98.6365	0.587	0.139048	1.72e-06	3.27e-05	MFS9
FBgn0038290	1951.37	0.288343	0.0647304	1.79e-06	3.39e-05	CG6912
FBgn0053474	20.8941	-0.696412	0.166576	1.78e-06	3.39e-05	CG33474
FBgn0038651	1733.5	-0.108773	0.0231116	1.8e-06	3.41e-05	Epg5
FBgn0034601	45.9128	-0.462071	0.107933	1.81e-06	3.43e-05	CG4286
FBgn0034487	61.7452	-0.444535	0.104229	1.84e-06	3.48e-05	Efhc1.2
FBgn0030985	122.838	0.353694	0.0810176	1.87e-06	3.52e-05	Obp18a
FBgn0267087	99.2771	0.361781	0.0832495	1.94e-06	3.63e-05	lncRNA:CR45531
FBgn0038845	256.669	0.341789	0.0783653	1.94e-06	3.63e-05	Alp5
FBgn0086710	400.95	0.317133	0.072219	1.94e-06	3.63e-05	RpL30
FBgn0267484	191.365	-0.276145	0.0621479	1.94e-06	3.63e-05	asRNA:CR45834
FBgn0051300	424.339	-0.623381	0.149163	1.94e-06	3.63e-05	CG31300
FBgn0003941	871.579	0.277283	0.0634762	1.96e-06	3.65e-05	RpL40
FBgn0033491	385.744	-0.257374	0.0577649	1.96e-06	3.65e-05	CG18011
FBgn0035282	65.6677	1.31823	0.323288	1.97e-06	3.67e-05	CNMa
FBgn0036956	34.6748	0.469146	0.110509	1.98e-06	3.67e-05	CG13813
FBgn0029897	799.068	0.267989	0.0600737	1.98e-06	3.67e-05	RpL17
FBgn0263594	2037.31	0.134202	0.0286218	2.02e-06	3.73e-05	lost
FBgn0033683	25.9733	0.655135	0.157559	2.03e-06	3.75e-05	CG18343
FBgn0035934	95.1127	0.309028	0.0704058	2.07e-06	3.81e-05	TrpA1
FBgn0038775	223.248	0.292708	0.0667385	2.07e-06	3.81e-05	CG17199
FBgn0039479	85.1929	-0.595955	0.142882	2.08e-06	3.82e-05	CG14257
FBgn0003517	1552.54	0.368232	0.0856883	2.09e-06	3.84e-05	sta
FBgn0034047	48.9874	0.462295	0.109044	2.1e-06	3.86e-05	cGlr1
FBgn0050005	111.71	-0.302689	0.0689575	2.11e-06	3.86e-05	GstT2
FBgn0064225	2612.59	0.194708	0.0434319	2.12e-06	3.86e-05	RpL5
FBgn0033756	138.178	-0.34778	0.080259	2.15e-06	3.91e-05	CG17760
FBgn0033579	144.751	-0.261624	0.0590494	2.24e-06	4.08e-05	CG13229
FBgn0039481	15.0782	-0.770941	0.187302	2.27e-06	4.12e-05	Cpr97Eb
FBgn0034985	878.532	0.24186	0.0542311	2.28e-06	4.14e-05	CG3328
FBgn0030773	708.448	0.357856	0.0830074	2.35e-06	4.26e-05	CG9676
FBgn0031379	374.805	0.210026	0.0466536	2.36e-06	4.27e-05	CG7289
FBgn0035831	22.6467	0.609524	0.146807	2.37e-06	4.28e-05	Pop4
FBgn0259099	490.288	0.323208	0.0744682	2.45e-06	4.42e-05	DCX-EMAP
FBgn0038930	1506.43	0.352873	0.0819647	2.48e-06	4.46e-05	BomT3
FBgn0032782	404.408	-0.216698	0.0484341	2.56e-06	4.59e-05	Rab9
FBgn0001225	103.691	1.72106	0.430545	2.57e-06	4.62e-05	Hsp26
FBgn0085459	121.002	-0.356969	0.0834125	2.59e-06	4.64e-05	CG34430
FBgn0035806	176.093	-0.564345	0.136429	2.59e-06	4.64e-05	PGRP-SD
FBgn0038947	1206.93	0.218813	0.0490531	2.7e-06	4.82e-05	Sar1
FBgn0032414	730.273	-0.271747	0.062152	2.76e-06	4.91e-05	CG17211
FBgn0038716	60.0015	-0.508488	0.122719	2.77e-06	4.92e-05	CG7342
FBgn0051288	40.9177	0.492657	0.118593	2.8e-06	4.96e-05	CG31288
FBgn0028737	328.772	0.298942	0.0690064	2.8e-06	4.96e-05	eEF1beta
FBgn0039958	1218.15	-0.250684	0.0569798	2.81e-06	4.97e-05	CG12567
FBgn0259742	361.143	-0.272448	0.0625236	2.96e-06	5.23e-05	CG42360
FBgn0033501	101.79	-0.477967	0.115434	3.1e-06	5.47e-05	CG12911
FBgn0032477	390.379	0.231233	0.0524159	3.14e-06	5.54e-05	Alg7
FBgn0286071	519.802	-0.341379	0.0802478	3.15e-06	5.54e-05	AdamTS-A
FBgn0266736	23.1334	-0.629418	0.154682	3.19e-06	5.6e-05	asRNA:CR45209
FBgn0039857	1782.19	0.29412	0.0682299	3.2e-06	5.62e-05	RpL6
FBgn0024733	1252.11	0.196059	0.0439687	3.21e-06	5.62e-05	RpL10
FBgn0286827	4392.99	-0.289894	0.0660323	3.23e-06	5.66e-05	lncRNA:CR43334
FBgn0051820	28.5123	-0.586902	0.143724	3.25e-06	5.68e-05	CG31820
FBgn0032322	76.0076	0.479315	0.116093	3.38e-06	5.9e-05	CG16743
FBgn0035257	46.5969	0.451838	0.109373	3.46e-06	6.02e-05	CG12011
FBgn0035344	382.609	0.27091	0.0627269	3.56e-06	6.18e-05	Cyp4d20
FBgn0014863	1644.06	0.189913	0.0427219	3.59e-06	6.23e-05	Mlp84B
FBgn0264793	259.741	0.267932	0.0620713	3.62e-06	6.27e-05	lncRNA:CR44023
FBgn0263109	52.307	-0.484267	0.118269	3.73e-06	6.46e-05	CG43366
FBgn0035767	193.021	0.252034	0.0582323	3.87e-06	6.68e-05	Cln7
FBgn0039300	709.629	0.309519	0.0732199	3.94e-06	6.78e-05	RpS27
FBgn0264368	25.6345	-0.600646	0.149348	3.93e-06	6.78e-05	asRNA:CR43820
FBgn0037686	435.135	0.302888	0.0712446	3.95e-06	6.8e-05	RpL34b
FBgn0250785	1149.06	-0.180561	0.0406892	3.98e-06	6.83e-05	vari
FBgn0028743	1157.27	0.205506	0.0466918	4.02e-06	6.89e-05	Dhit
FBgn0033885	85.6752	-0.394499	0.0952747	4.02e-06	6.89e-05	DJ-1alpha
FBgn0004465	228.623	0.253165	0.0586407	4.04e-06	6.9e-05	Su(P)
FBgn0036713	173.587	0.312949	0.0740449	4.16e-06	7.1e-05	Mip
FBgn0019932	215.14	0.297359	0.0703736	4.25e-06	7.25e-05	SamDC
FBgn0032287	144.276	0.42412	0.103383	4.31e-06	7.31e-05	CG6415
FBgn0034691	2115.85	0.191325	0.0434727	4.31e-06	7.31e-05	Synj
FBgn0051956	29.4959	-0.615468	0.154236	4.3e-06	7.31e-05	Pgant4
FBgn0037085	31.9949	-0.669264	0.168838	4.43e-06	7.51e-05	Neu2
FBgn0036768	66.7412	-0.526628	0.1309	4.51e-06	7.62e-05	CG7402
FBgn0030136	1308.69	0.253476	0.059101	4.56e-06	7.7e-05	RpS28b
FBgn0032191	413.684	0.207675	0.0476146	4.6e-06	7.76e-05	Snx17
FBgn0263336	232.827	-0.42433	0.103935	4.66e-06	7.85e-05	lncRNA:CR43417
FBgn0011722	7743.58	-0.359007	0.0871399	4.8e-06	8.08e-05	Tig
FBgn0266879	55.7435	-0.42397	0.10389	4.85e-06	8.15e-05	lncRNA:CR45340
FBgn0032518	921.676	0.30209	0.0718728	4.89e-06	8.2e-05	RpL24
FBgn0264883	144.94	-0.380432	0.0926265	4.92e-06	8.24e-05	lncRNA:CR44074
FBgn0035371	1166.97	-0.201968	0.0468599	4.97e-06	8.32e-05	AhcyL1
FBgn0265102	124.234	0.294029	0.0699258	5.08e-06	8.48e-05	Oseg1
FBgn0010409	872.277	0.273856	0.0647008	5.09e-06	8.49e-05	RpL18A
FBgn0034046	1606.03	-0.172759	0.0370579	5.11e-06	8.5e-05	tun
FBgn0261808	1105.3	-0.335022	0.0807625	5.11e-06	8.5e-05	cu
FBgn0034644	6007.92	-0.168016	0.0400309	5.28e-06	8.76e-05	Ip6k
FBgn0036213	1243.83	0.245039	0.057014	5.31e-06	8.79e-05	RpL10Ab
FBgn0038795	332.852	0.263296	0.0621825	5.37e-06	8.89e-05	CG4335
FBgn0034045	186.621	-0.427356	0.10587	5.54e-06	9.15e-05	CG8249
FBgn0024814	347.586	0.300729	0.0720873	5.7e-06	9.41e-05	Clc
FBgn0085219	11.051	-0.761829	0.196037	5.95e-06	9.81e-05	CG34190
FBgn0013279	40.5866	1.1824	0.31003	5.99e-06	9.86e-05	Hsp70Bc
FBgn0039757	1515.26	0.271272	0.0646633	6.23e-06	0.000102256	RpS7
FBgn0085302	103.602	-0.348491	0.0854385	6.3e-06	0.00010334	CG34273
FBgn0010265	625.657	0.291544	0.0701541	6.34e-06	0.00010387	RpS13
FBgn0031470	13.0933	-0.941322	0.245499	6.57e-06	0.000107462	CG18557
FBgn0038731	28.8621	0.492347	0.124469	6.61e-06	0.000107981	Acsx1R
FBgn0017579	1111.27	0.288599	0.0687316	6.62e-06	0.000108002	RpL14
FBgn0004867	1036.37	0.328913	0.0802705	6.65e-06	0.000108273	RpS2
FBgn0259861	24.1545	0.982224	0.258322	6.68e-06	0.000108632	Su(Ste):CR42430
FBgn0038819	73.5194	0.702804	0.182182	6.77e-06	0.000109981	Cpr92F
FBgn0267687	174.807	0.282494	0.068161	6.99e-06	0.000113328	lncRNA:CR46023
FBgn0261592	1564.42	0.271334	0.0651707	7.1e-06	0.000114929	RpS6
FBgn0054057	39.9348	0.413951	0.103771	7.31e-06	0.000118206	CG34057
FBgn0023511	774.649	0.154077	0.0355957	7.45e-06	0.000120288	Edem1
FBgn0015035	135.825	-1.2076	0.322023	7.47e-06	0.000120388	Cyp4e3
FBgn0003274	1005.67	0.362838	0.0902133	7.71e-06	0.000123893	RpLP2
FBgn0036302	1121.39	-0.166103	0.0388207	7.71e-06	0.000123893	sowah
FBgn0047135	478.53	0.252436	0.0606185	7.98e-06	0.000128072	CG32276
FBgn0040321	252.038	0.31576	0.0776286	8.09e-06	0.000129733	GNBP3
FBgn0051812	46.6426	-0.378269	0.094769	8.21e-06	0.000131441	Tsen2
FBgn0050295	462.394	-0.278681	0.068315	8.3e-06	0.000132472	Ipk1
FBgn0030721	84.3806	-0.317297	0.0782036	8.3e-06	0.000132472	CG12698
FBgn0010772	4703.02	-0.157046	0.0366514	8.34e-06	0.000133	Xe7
FBgn0032987	1030.45	0.240314	0.0575941	8.4e-06	0.000133662	RpL21
FBgn0033170	149.133	-0.357664	0.0892384	8.42e-06	0.000133778	sPLA2
FBgn0267816	62.2154	0.476295	0.122224	8.52e-06	0.000135168	lncRNA:CR46141
FBgn0264326	175.802	-0.235747	0.0564895	8.54e-06	0.00013541	PolE1
FBgn0000121	49550.2	0.280115	0.0682921	8.67e-06	0.000137285	Arr2
FBgn0037727	82.3539	0.385463	0.0973919	9.05e-06	0.000143032	Nepl12
FBgn0000277	13.4084	2.18166	0.593556	9.08e-06	0.000143262	CecA2
FBgn0028697	1246.58	0.214822	0.0500902	9.09e-06	0.000143264	RpL15
FBgn0264829	23.1679	0.534524	0.138882	9.17e-06	0.000144382	CG44037
FBgn0037894	320.751	-0.185135	0.0436101	9.24e-06	0.000145254	Ipo9
FBgn0033749	132.957	-0.301445	0.0744691	9.38e-06	0.000147238	achi
FBgn0051997	298.188	-0.28374	0.0696683	9.62e-06	0.000150773	CG31997
FBgn0037328	690.216	0.271923	0.0664416	9.76e-06	0.000152725	RpL35A
FBgn0003279	2223.88	0.305864	0.0755036	9.78e-06	0.000152825	RpL4
FBgn0267996	66.8291	-0.509344	0.132562	9.91e-06	0.000154647	asRNA:CR46263
FBgn0037719	169.246	0.21339	0.0511435	1.02e-05	0.000158824	bocks
FBgn0034618	867.908	0.379565	0.0949133	1.04e-05	0.000162132	CG9485
FBgn0010314	40.6218	0.82107	0.220943	1.05e-05	0.000163611	Cks30A
FBgn0013305	1946.78	-0.212882	0.0511715	1.07e-05	0.000166334	Nmda1
FBgn0264385	76.8873	0.343114	0.086533	1.07e-05	0.000166338	lncRNA:CR43837
FBgn0035715	984.892	-0.202375	0.0487893	1.09e-05	0.000168669	Ist1
FBgn0266616	16.1468	0.556324	0.146776	1.12e-05	0.000172285	lncRNA:CR45123
FBgn0036107	129.427	-0.314794	0.0788801	1.12e-05	0.000172285	galla-2
FBgn0003882	281.22	0.179721	0.0426861	1.13e-05	0.000174725	tub
FBgn0028647	510.376	-0.135496	0.0312336	1.14e-05	0.00017515	CG11902
FBgn0051354	19.8943	1.48816	0.410857	1.16e-05	0.000178534	Hsp70Bbb
FBgn0017430	117.577	0.25941	0.0638586	1.17e-05	0.00017979	Nelf-E
FBgn0043012	232.412	0.211498	0.0517763	1.17e-05	0.00017979	AP-2sigma
FBgn0034588	741.525	0.339179	0.0858674	1.21e-05	0.000185854	CG9394
FBgn0034972	52.2936	0.363787	0.0930654	1.24e-05	0.000189527	CG10339
FBgn0003660	709.055	-0.142005	0.0334194	1.26e-05	0.000192071	Syb
FBgn0019936	612.32	0.245748	0.0604294	1.27e-05	0.000193585	RpS20
FBgn0085194	50.6536	-0.616216	0.165728	1.27e-05	0.000193585	CG34165
FBgn0261584	106.663	0.35888	0.0915922	1.29e-05	0.000195656	CG42694
FBgn0002590	1163.67	0.241125	0.0611902	1.31e-05	0.000198735	RpS5a
FBgn0031623	69.0426	-0.393356	0.101962	1.34e-05	0.000202865	Taf12L
FBgn0039642	28.3028	0.523568	0.139213	1.34e-05	0.00020298	CG11882
FBgn0036299	751.524	-0.155134	0.0368164	1.36e-05	0.000205921	Tsf2
FBgn0031893	815.805	-0.18852	0.0454864	1.37e-05	0.000207587	MICU1
FBgn0033504	6390.45	0.134524	0.0325842	1.38e-05	0.00020772	CAP
FBgn0035227	4908.8	0.16475	0.0399397	1.38e-05	0.000208156	Iml1
FBgn0037796	1194.04	-0.293476	0.0740132	1.4e-05	0.000210029	CG12814
FBgn0039780	26.7304	0.47271	0.125167	1.41e-05	0.000212256	PH4alphaNE1
FBgn0038172	307.497	0.247371	0.0612291	1.42e-05	0.000213319	Adgf-D
FBgn0034475	27.1578	0.496501	0.132312	1.43e-05	0.000214893	Obp56h
FBgn0034654	194.884	0.286944	0.0722813	1.44e-05	0.000215184	eIF3k
FBgn0024944	1703.79	-0.107475	0.0252211	1.49e-05	0.000222744	Oamb
FBgn0036619	42.6328	0.726996	0.199385	1.52e-05	0.000226193	Cpr72Ec
FBgn0035526	2373	-0.178421	0.0438581	1.53e-05	0.000227612	CG1316
FBgn0029804	416.455	-0.2156	0.0529496	1.53e-05	0.000227811	CG3097
FBgn0013275	103.888	1.92306	0.545515	1.58e-05	0.000234285	Hsp70Aa
FBgn0038874	293.627	-0.316424	0.0811607	1.59e-05	0.000235903	ETHR
FBgn0265703	18.236	-0.690968	0.188859	1.59e-05	0.000236014	lncRNA:CR44510
FBgn0010412	1312.09	0.26845	0.0676964	1.61e-05	0.000238091	RpS19a
FBgn0039770	355.635	0.263723	0.0664727	1.64e-05	0.000241683	CG15537
FBgn0037653	253.775	0.193198	0.0474309	1.64e-05	0.000241683	Iru
FBgn0033463	2642.97	-0.0971627	0.0228759	1.67e-05	0.000246949	CG1513
FBgn0033740	20.8109	-0.559415	0.152044	1.69e-05	0.000249365	dgt5
FBgn0012042	13.2806	1.12593	0.317858	1.71e-05	0.00025146	AttA
FBgn0266145	145.752	-0.280562	0.0712938	1.71e-05	0.000251499	lncRNA:CR44851
FBgn0010280	5857.05	-0.123197	0.0294079	1.82e-05	0.000267351	Taf4
FBgn0003310	2303.45	-0.149351	0.0359703	1.84e-05	0.000269082	S
FBgn0288834	16.6941	0.622089	0.171522	1.86e-05	0.000272205	RPA2
FBgn0011284	1768.71	0.256359	0.0648386	1.88e-05	0.000274764	RpS4
FBgn0035497	1806.68	-0.138714	0.0333526	1.91e-05	0.000278799	CG14995
FBgn0024987	4423.7	-0.142611	0.0343639	1.91e-05	0.000278799	ssx
FBgn0260764	162.706	-0.295745	0.076156	1.91e-05	0.000278799	CG42562
FBgn0004403	846.535	0.279845	0.0713633	1.93e-05	0.00028044	RpS14a
FBgn0265665	28.108	-0.496817	0.134891	1.93e-05	0.00028044	lncRNA:CR44472
FBgn0086691	208.58	-0.301128	0.0777722	1.97e-05	0.000285322	UK114
FBgn0261983	620.106	-0.137591	0.0331305	1.99e-05	0.000288277	l(2)gd1
FBgn0032515	761.23	0.155227	0.0376811	2.03e-05	0.000293037	loqs
FBgn0259749	513.921	0.176165	0.0431814	2.04e-05	0.000294677	mmy
FBgn0066365	15.2841	0.919094	0.261043	2.1e-05	0.000302392	dyl
FBgn0039581	2884.46	-0.140886	0.0341285	2.1e-05	0.000302392	Moca-cyp
FBgn0033791	1103.54	-0.133487	0.0322454	2.13e-05	0.000305896	Drl-2
FBgn0285963	1394.67	0.148446	0.0359592	2.13e-05	0.0003068	CG46339
FBgn0035187	316.755	-0.288889	0.0749464	2.15e-05	0.000309098	Trh
FBgn0051792	8.13263	1.37755	0.394578	2.18e-05	0.000312512	CG31792
FBgn0032402	264.475	0.255019	0.0652054	2.27e-05	0.000325449	PLCXD
FBgn0023197	31.357	0.419671	0.113796	2.31e-05	0.000330425	Jon74E
FBgn0032656	767.497	-0.146235	0.0356973	2.33e-05	0.00033319	CG5674
FBgn0286511	472.497	-0.231464	0.0587587	2.4e-05	0.000341794	Pld
FBgn0036725	1099.46	-0.144014	0.0351418	2.4e-05	0.000342023	CG18265
FBgn0039325	234.601	-0.430097	0.117354	2.41e-05	0.000343616	CG10560
FBgn0014877	328.023	0.212589	0.053607	2.49e-05	0.000353603	Roe1
FBgn0030057	122.297	-0.243942	0.0623152	2.49e-05	0.000353603	Ppt1
FBgn0011710	548.389	-0.184641	0.0460578	2.55e-05	0.000360931	Septin1
FBgn0038959	97.4386	0.5497	0.153747	2.59e-05	0.000366358	CG13856
FBgn0267958	13.6904	-0.624109	0.175816	2.6e-05	0.000367568	lncRNA:CR46238
FBgn0267408	1063.14	0.432348	0.118392	2.61e-05	0.000368176	AOX1
FBgn0067864	700.519	0.193492	0.0493531	2.63e-05	0.000370903	Patj
FBgn0250906	1424.35	0.154503	0.0380646	2.67e-05	0.000375555	Pgk
FBgn0032048	537.415	-0.300297	0.0792413	2.7e-05	0.000379885	Dh31
FBgn0041337	193.193	0.467636	0.129661	2.73e-05	0.000383871	Cyp309a2
FBgn0036825	641.202	0.302219	0.0797608	2.74e-05	0.000383871	RpL26
FBgn0265578	51.6038	-0.419488	0.114928	2.74e-05	0.000383871	CG44405
FBgn0038165	2812.12	-0.136912	0.033572	2.75e-05	0.000384504	Task6
FBgn0029785	964.455	0.213249	0.0541802	2.78e-05	0.000388065	RpL35
FBgn0085217	587.503	-0.284513	0.0750662	2.8e-05	0.000391204	CG34188
FBgn0016756	2520.99	0.125724	0.030733	2.89e-05	0.000402585	Usp47
FBgn0033482	705.144	0.145816	0.0359626	2.93e-05	0.00040794	CG1371
FBgn0004400	39.2429	0.396541	0.10864	2.95e-05	0.000410981	rhi
FBgn0267738	24.7142	0.491723	0.13774	2.97e-05	0.000413244	asRNA:CR46069
FBgn0000808	47.5423	-0.350128	0.0945909	2.99e-05	0.000414676	gd
FBgn0031538	389.028	0.276194	0.0724647	3.01e-05	0.000416716	CG3246
FBgn0032609	30.4213	-0.540608	0.15321	3.01e-05	0.000416823	CG13280
FBgn0020910	2812.75	0.201757	0.0510723	3.04e-05	0.000420834	RpL3
FBgn0033518	62.3499	-0.538105	0.152836	3.05e-05	0.000421713	Prx2540-2
FBgn0051014	43.0867	0.429207	0.11911	3.09e-05	0.000426541	PH4alphaSG1
FBgn0041623	51.5546	0.346277	0.0937655	3.18e-05	0.000438109	Or65c
FBgn0033917	44.4706	-0.360328	0.0982447	3.21e-05	0.000441925	SmydA-1
FBgn0036877	34.0627	-0.437743	0.122099	3.24e-05	0.000445723	CG9452
FBgn0267769	153.958	-0.358419	0.0984515	3.25e-05	0.000446638	lncRNA:CR46100
FBgn0286785	859.679	-0.181596	0.0465154	3.3e-05	0.000451931	scb
FBgn0004512	285.408	0.33345	0.09032	3.33e-05	0.000455408	Mdr49
FBgn0034158	1921.22	-0.105868	0.0259503	3.33e-05	0.000455615	RalGPS
FBgn0027598	4313.16	0.14992	0.0373851	3.37e-05	0.000460612	cindr
FBgn0262260	28.9855	0.555592	0.159026	3.39e-05	0.000461909	mir-2282
FBgn0262018	2662.71	-0.119609	0.0293036	3.46e-05	0.000471798	CadN2
FBgn0267797	50.0208	0.455368	0.12864	3.5e-05	0.000476025	lncRNA:CR46122
FBgn0027348	653.37	0.549234	0.156218	3.51e-05	0.000477135	bgm
FBgn0011768	216.151	0.315298	0.0851153	3.54e-05	0.000480014	Fdh
FBgn0010225	4512.07	0.163788	0.0412584	3.58e-05	0.000485083	Gel
FBgn0001321	21.2973	-0.515775	0.146879	3.58e-05	0.000485083	knk
FBgn0034009	611.148	0.133467	0.0335649	3.59e-05	0.000485903	CG8155
FBgn0003041	454.608	0.201227	0.0517186	3.65e-05	0.000493794	pbl
FBgn0262029	23.8137	0.504815	0.143869	3.66e-05	0.00049411	d
FBgn0033428	220.706	0.196222	0.0504148	3.77e-05	0.000507478	Urod
FBgn0052072	25.7239	-0.444823	0.125747	3.77e-05	0.000507478	Elo68alpha
FBgn0004657	1945.12	-0.107865	0.0266474	3.78e-05	0.000508815	mys
FBgn0038917	74.8395	-0.31258	0.0846492	3.79e-05	0.000509002	CG6678
FBgn0260660	5319.78	-0.143936	0.0362251	3.84e-05	0.000514584	Mp
FBgn0038020	153.378	-0.506296	0.145915	3.88e-05	0.00052051	GstD9
FBgn0003942	957.168	0.190763	0.0489288	3.89e-05	0.00052114	RpS27A
FBgn0266680	272.404	-0.238315	0.0625671	3.9e-05	0.00052186	lncRNA:CR45170
FBgn0037011	130.73	-0.224695	0.0587509	3.93e-05	0.000524238	CG4858
FBgn0264495	8250.26	-0.13822	0.0340634	3.95e-05	0.000526694	gpp
FBgn0033921	120.94	-0.269122	0.071896	3.95e-05	0.000526728	tej
FBgn0260768	13.5889	0.631422	0.184452	3.99e-05	0.000531212	CG42566
FBgn0050502	17.4466	0.774528	0.229505	4e-05	0.000532049	fa2h
FBgn0028856	279.027	-0.326841	0.0895514	4.03e-05	0.000535135	CG18063
FBgn0288701	455.354	-0.201654	0.0522486	4.12e-05	0.00054686	lncRNA:CR46499
FBgn0053493	120.014	0.260573	0.0693345	4.14e-05	0.000548102	CG33493
FBgn0034861	67.4967	0.526944	0.152876	4.16e-05	0.000549713	CG9815
FBgn0039478	114.027	-0.281098	0.0757671	4.25e-05	0.000561821	Nep5
FBgn0003891	6835.72	0.139357	0.0347766	4.31e-05	0.000569371	tud
FBgn0038909	42.8377	0.370733	0.103676	4.38e-05	0.000575702	CG6569
FBgn0038499	331.573	-0.148693	0.03688	4.38e-05	0.000575702	Brf
FBgn0036757	26.608	-0.837886	0.252566	4.37e-05	0.000575702	Ir75a
FBgn0265793	52.7847	-0.373523	0.105348	4.41e-05	0.000579773	lncRNA:CR44582
FBgn0028479	983.245	0.234879	0.0621827	4.45e-05	0.000583724	Mtpalpha
FBgn0003321	3959.56	-0.14531	0.0371839	4.47e-05	0.000586138	sbr
FBgn0039527	95.1133	0.318559	0.0875868	4.52e-05	0.000592004	CG5639
FBgn0035578	178.014	-0.243656	0.0648075	4.57e-05	0.000597038	CG13707
FBgn0051220	12.033	0.68578	0.205125	4.69e-05	0.000612715	CG31220
FBgn0011227	132.117	0.342294	0.0955637	4.79e-05	0.000624952	ox
FBgn0037354	79.9562	0.2946	0.0806871	4.83e-05	0.00062913	CG12171
FBgn0033494	2005.73	-0.226651	0.060912	4.86e-05	0.000632911	KCNQ
FBgn0001230	338.414	0.995446	0.306623	4.88e-05	0.000633887	Hsp68
FBgn0011272	939.834	0.277996	0.0755683	4.89e-05	0.00063476	RpL13
FBgn0027581	147.059	-0.249451	0.0670261	4.95e-05	0.000641911	CG6191
FBgn0265017	28.0358	0.460717	0.133201	5.01e-05	0.000648596	lncRNA:CR43751
FBgn0030425	645.893	0.151166	0.0389464	5.1e-05	0.000660373	Nep6
FBgn0045800	426.975	-0.241653	0.0647266	5.12e-05	0.000661576	Uhg1
FBgn0039491	31.6174	-0.481559	0.141067	5.15e-05	0.000664665	CG6059
FBgn0039623	950.617	-0.116707	0.0295324	5.18e-05	0.000667688	CG1951
FBgn0032640	332.015	0.201773	0.0527499	5.22e-05	0.000672774	Sgt
FBgn0050000	231.608	-0.209273	0.0553221	5.26e-05	0.000677065	GstT1
FBgn0036016	23.74	0.52846	0.156934	5.37e-05	0.000689792	CG3306
FBgn0032193	43.6717	0.365467	0.103266	5.38e-05	0.000690514	CG5727
FBgn0039703	76.1544	0.373718	0.106885	5.51e-05	0.000706208	CG7829
FBgn0026760	216.852	0.174046	0.0453045	5.52e-05	0.000706756	Tehao
FBgn0028523	286.107	-0.220604	0.0580821	5.55e-05	0.000709434	CG5888
FBgn0037902	167.501	0.235776	0.0634144	5.64e-05	0.000721315	CG5281
FBgn0265959	4509.14	-0.201	0.0530829	5.73e-05	0.000731956	rdgC
FBgn0034454	81.3189	0.433216	0.126508	5.77e-05	0.000735533	CG15120
FBgn0015000	218.085	-0.188771	0.0496835	5.85e-05	0.000745308	betaggt-I
FBgn0034397	65.5537	0.323122	0.0909815	5.91e-05	0.000751261	CG15082
FBgn0038135	137.899	2.40244	0.869958	5.94e-05	0.000754594	CG8773
FBgn0053978	2485.97	-0.19691	0.0533875	5.99e-05	0.000759848	CG33978
FBgn0036818	332.6	-0.276133	0.076332	6.05e-05	0.000767232	CG14074
FBgn0010078	729.201	0.292643	0.0798951	6.11e-05	0.000774176	RpL23
FBgn0036101	94.2163	-0.336402	0.0952951	6.15e-05	0.000777652	NijA
FBgn0001253	53.5368	-0.41484	0.120964	6.28e-05	0.000793006	ImpE1
FBgn0264266	272.77	0.288624	0.0803816	6.31e-05	0.00079648	lncRNA:CR43766
FBgn0285947	931.085	0.243555	0.0661066	6.33e-05	0.000797742	RpS10b
FBgn0262872	4866.25	0.0883929	0.0223717	6.35e-05	0.000799433	milt
FBgn0034117	583.412	0.219981	0.0591047	6.37e-05	0.000801699	CG7997
FBgn0036260	1785.29	0.332465	0.0947697	6.4e-05	0.000803701	Rh7
FBgn0033836	11.5444	-0.649616	0.198746	6.46e-05	0.000810296	CG18278
FBgn0027090	229.232	0.19732	0.0531436	6.49e-05	0.000813149	GlnRS
FBgn0037899	230.836	0.23838	0.0649471	6.63e-05	0.000829739	RpL24-like
FBgn0039109	346.294	0.185858	0.0494164	6.65e-05	0.000830814	CG10365
FBgn0052813	734.334	-0.187166	0.0498176	6.64e-05	0.000830814	CG32813
FBgn0024277	10261.9	-0.101063	0.0257652	6.72e-05	0.000838188	trio
FBgn0038834	836.891	0.20947	0.0563581	6.92e-05	0.000862336	RpS30
FBgn0004865	1282.57	-0.15651	0.0409472	6.92e-05	0.000862336	Eip78C
FBgn0003748	4674.93	-0.366512	0.105877	6.94e-05	0.00086318	Treh
FBgn0026721	814.811	0.305599	0.0863711	7.02e-05	0.000871475	fat-spondin
FBgn0033903	223.052	-0.189757	0.0506415	7.02e-05	0.000871475	CG8323
FBgn0003410	1191.81	-0.122779	0.0317177	7.2e-05	0.00089269	sina
FBgn0040508	37.4943	-0.450073	0.134297	7.27e-05	0.000900233	ACXC
FBgn0039802	89.9928	0.314773	0.0896836	7.39e-05	0.000914188	dj-1beta
FBgn0028999	36.3622	-0.424844	0.126723	7.65e-05	0.000945184	nerfin-1
FBgn0051778	178.272	0.303067	0.0861135	7.7e-05	0.000950176	CG31778
FBgn0023178	114.257	0.270577	0.0758507	7.81e-05	0.000962807	Pdf
FBgn0051606	190.74	0.27795	0.0781681	7.87e-05	0.000969564	CG31606
FBgn0038170	82.2362	-0.325125	0.0934593	7.9e-05	0.000972684	CG14367
FBgn0038880	392.016	-0.222705	0.0609959	7.92e-05	0.000973819	SIFaR
FBgn0033500	334.228	-0.202137	0.0540177	7.95e-05	0.00097642	Csgalnact
FBgn0033169	106.439	0.253657	0.0706979	8.27e-05	0.0010143	CG11123
FBgn0261279	1777.88	-0.118735	0.0310372	8.3e-05	0.00101646	lqfR
FBgn0014033	186.669	0.286163	0.0811721	8.38e-05	0.00102136	Sr-CI
FBgn0028879	3788.7	-0.106141	0.0274983	8.37e-05	0.00102136	CG15270
FBgn0052056	770.3	-0.168235	0.0450672	8.37e-05	0.00102136	scramb1
FBgn0051075	419.061	-0.351973	0.102927	8.35e-05	0.00102136	CG31075
FBgn0263339	49.2927	-0.410837	0.122923	8.37e-05	0.00102136	lncRNA:CR43420
FBgn0036278	222.602	-0.254121	0.0710128	8.43e-05	0.00102625	CrzR
FBgn0039417	115.893	0.273682	0.0774278	8.52e-05	0.00103558	CG6073
FBgn0086673	26.9294	-0.727741	0.232859	8.86e-05	0.00107595	CG13272
FBgn0267326	6719.35	0.999944	0.331254	8.95e-05	0.00108481	Ntl
FBgn0028703	4380.07	-0.139608	0.036858	8.95e-05	0.00108481	Nhe3
FBgn0264574	17671.4	-0.117675	0.0308116	9.44e-05	0.00114353	Glut1
FBgn0286781	3401.86	-0.189523	0.0516203	9.61e-05	0.00116217	cass
FBgn0037530	1177.41	0.130702	0.0345629	9.77e-05	0.00118054	EMC1
FBgn0051961	282.14	-0.158005	0.0422349	9.89e-05	0.00119313	TBCC
FBgn0038237	2860.78	-0.10278	0.0269393	9.94e-05	0.00119867	Pde6
FBgn0037881	301.124	0.200032	0.0548974	9.98e-05	0.00120201	GCC88
FBgn0050197	955.202	-0.248263	0.0701679	0.000100303	0.00120663	CG30197
FBgn0050122	3787.99	-0.0867246	0.0226702	0.000100477	0.00120744	CG30122
FBgn0286818	1780.36	0.180674	0.0493081	0.000100679	0.00120857	Pdi
FBgn0034511	124.423	0.442546	0.136143	0.00010453	0.00125347	GNBP-like3
FBgn0262604	190.205	0.313699	0.0919663	0.000105454	0.00126186	lncRNA:CR43130
FBgn0037414	41.8081	-0.499007	0.156017	0.000105374	0.00126186	Osi7
FBgn0286898	2150.46	-0.105305	0.0276892	0.000106028	0.0012674	Tango1
FBgn0037683	45.8738	0.366151	0.110008	0.000108112	0.00128958	CG18473
FBgn0085414	4826.94	-0.101761	0.0268539	0.000108038	0.00128958	dpr12
FBgn0052137	677.91	0.163693	0.0445058	0.000108277	0.00129018	CG32137
FBgn0264711	13.1426	0.677939	0.218598	0.000109488	0.00129922	CG43980
FBgn0001098	3188.51	0.240151	0.0677132	0.000109417	0.00129922	Gdh
FBgn0035010	766.194	-0.158187	0.0429863	0.000109497	0.00129922	CG13579
FBgn0266594	31.1916	-0.388914	0.118054	0.000109227	0.00129922	lncRNA:CR45119
FBgn0014865	219.072	0.874025	0.28846	0.000110662	0.00131167	Mtk
FBgn0025608	603.56	0.139346	0.0374136	0.000113555	0.00134454	Faf2
FBgn0031643	448.793	0.180713	0.0495045	0.00011368	0.00134462	CG3008
FBgn0039359	786.504	0.199572	0.0553197	0.000113912	0.00134596	RpL27
FBgn0004611	11014.5	-0.118336	0.0317419	0.000114834	0.00135543	Plc21C
FBgn0035762	234.798	0.176133	0.0480478	0.000115822	0.00136565	Rint1
FBgn0036337	538.329	0.157246	0.0425838	0.000116315	0.00137004	Adk2
FBgn0032603	235.275	0.266603	0.0768956	0.000117376	0.00138006	CG17928
FBgn0263987	2286.92	-0.126117	0.0336945	0.00011741	0.00138006	spoon
FBgn0264750	299.995	-0.201597	0.0560989	0.000117829	0.00138354	CG44008
FBgn0037215	1366.61	-0.125008	0.0333832	0.000118247	0.001387	beta-Man
FBgn0032846	128.065	0.218293	0.0615503	0.000118523	0.0013888	Pyroxd1
FBgn0266599	10163.1	0.227776	0.064803	0.000119845	0.00140283	Hsc70-4
FBgn0039265	222.357	0.183177	0.0505179	0.00012019	0.00140458	CG11790
FBgn0085434	47606	-0.103046	0.0274667	0.000120243	0.00140458	NaCP60E
FBgn0032032	102.938	0.246132	0.0704402	0.000121301	0.00141547	CG17294
FBgn0033427	236.778	0.203548	0.056819	0.000122165	0.00142408	Smyd4-1
FBgn0028542	63.4491	0.367718	0.112033	0.000122659	0.00142837	NimB4
FBgn0000559	11675.8	0.195435	0.0539432	0.000123665	0.00143859	eEF2
FBgn0031990	3131.75	0.131447	0.0350364	0.000124109	0.00144227	PAPLA1
FBgn0031609	72.774	-0.293642	0.0864367	0.000124789	0.00144868	CG15443
FBgn0039428	27.8298	0.512873	0.163442	0.000126115	0.00146257	CG14237
FBgn0286213	780.242	0.238165	0.0681331	0.000128179	0.00148493	RpS12
FBgn0264443	598.852	-0.136789	0.0367758	0.000128307	0.00148493	CG43861
FBgn0032283	67.1766	0.502376	0.160125	0.000128591	0.00148636	CG7296
FBgn0037526	330.731	0.165429	0.0453843	0.000128694	0.00148636	ArgRS-m
FBgn0004567	138.889	-0.212015	0.0597928	0.000131387	0.00151593	slp2
FBgn0038118	65.9601	-0.392387	0.121482	0.000132336	0.00152531	timeout
FBgn0261599	857.955	0.319596	0.0958182	0.000134339	0.00154682	RpS29
FBgn0031935	132.528	0.28796	0.0851214	0.000134697	0.00154936	CG13793
FBgn0032456	10173.5	-0.205607	0.0585844	0.000134939	0.00155056	MRP
FBgn0261530	257.973	0.193544	0.0545064	0.000135634	0.00155696	nbs
FBgn0035533	3207.9	-0.102688	0.0274127	0.000136044	0.00156008	Cip4
FBgn0033395	2320.11	-0.220628	0.0628519	0.000136199	0.00156027	Cyp4p2
FBgn0011725	1464.18	0.116	0.031038	0.000137101	0.00156901	twin
FBgn0035677	1352.45	-0.116774	0.0314631	0.000137404	0.00157089	CG13293
FBgn0032224	170.527	0.203301	0.0574442	0.000140207	0.00160131	Sps2
FBgn0266316	579.941	-0.214516	0.0610246	0.000142328	0.00162389	asRNA:CR44981
FBgn0085380	1333.98	0.191189	0.0538385	0.000145435	0.00165599	dcma
FBgn0041210	6420.06	-0.121414	0.0329823	0.000145297	0.00165599	HDAC4
FBgn0275436	199.804	0.212661	0.0605512	0.00014578	0.00165825	PheRS-m
FBgn0024995	120.538	0.253752	0.0740248	0.000146776	0.00166622	CG2680
FBgn0038638	137.267	-0.296693	0.0886595	0.000146663	0.00166622	CG7702
FBgn0013276	260.709	1.61726	0.568412	0.000149162	0.0016916	Hsp70Ab
FBgn0001226	34.5933	0.971914	0.334942	0.000149693	0.00169472	Hsp27
FBgn0038039	2275.39	-0.172344	0.0479125	0.000149737	0.00169472	CG5196
FBgn0085480	13.7692	-0.623491	0.206792	0.000151894	0.00171741	CG34451
FBgn0259794	197.78	-0.27194	0.0804904	0.000152336	0.00172068	sinah
FBgn0265297	11111.1	0.202166	0.0551828	0.000155741	0.00175739	pAbp
FBgn0033648	12.5486	-0.662661	0.222588	0.000156604	0.00176535	Ir48b
FBgn0266684	217.527	-0.364566	0.113564	0.000161037	0.00181352	lncRNA:CR45174
FBgn0038652	945.669	0.381887	0.119615	0.000161858	0.00182094	CG7720
FBgn0013973	3739.74	-0.11445	0.0310991	0.000163347	0.00183587	Gycbeta100B
FBgn0034971	919.238	-0.173796	0.0492708	0.00016724	0.00187775	Gpat4
FBgn0051327	7.79889	0.668687	0.225165	0.000168095	0.00188547	CG31327
FBgn0264386	40237.7	-0.140102	0.0386479	0.000168379	0.00188678	Ca-alpha1T
FBgn0011828	2150.44	0.191787	0.0548247	0.000174093	0.00194887	Pxn
FBgn0262204	127.22	0.421161	0.135337	0.000174505	0.00195155	mir-2279
FBgn0000038	9333.1	-0.150902	0.0423174	0.000176221	0.00196879	nAChRbeta1
FBgn0031909	99.6691	-0.226021	0.0655901	0.000178162	0.00198851	CG5181
FBgn0265074	31.1629	0.445534	0.144138	0.000181343	0.00201802	lncRNA:CR44185
FBgn0039024	756.049	0.154137	0.042935	0.000181263	0.00201802	Nepl15
FBgn0086361	1641.34	-0.0964584	0.0261968	0.000181062	0.00201802	alph
FBgn0031012	302.572	-0.242215	0.0716487	0.000182146	0.00202496	CG8051
FBgn0053296	69.4122	0.483119	0.15887	0.000182761	0.0020298	CG33296
FBgn0025111	149.188	-0.236287	0.0693674	0.000185688	0.00206028	Ant2
FBgn0034328	125.022	0.433585	0.140858	0.00018603	0.00206204	BomBc1
FBgn0050203	241.797	-0.222828	0.0650631	0.000186838	0.00206896	CG30203
FBgn0025621	357.637	0.195346	0.0560711	0.000187025	0.00206901	CG16989
FBgn0022774	142.949	0.30607	0.093967	0.000190334	0.00210356	Oat
FBgn0032362	20.4283	0.4849	0.160294	0.000192081	0.00212078	spz4
FBgn0037879	28.8849	0.455738	0.149821	0.000192638	0.00212485	scpr-C
FBgn0036219	224.518	-0.23315	0.0689169	0.000193914	0.00213684	CCDC151
FBgn0266095	111.065	0.29619	0.0906427	0.000197484	0.00217406	lncRNA:CR44832
FBgn0038415	253.383	-0.338469	0.106214	0.000197847	0.00217593	CG17929
FBgn0029170	61.0705	-0.730419	0.254511	0.000198845	0.00218478	TwdlT
FBgn0028577	8402.44	0.158392	0.0457315	0.000201848	0.00221562	hfp
FBgn0250843	207.784	0.213915	0.0619474	0.000202312	0.00221855	Prosalpha6
FBgn0051999	1542.86	-0.180734	0.0516969	0.000203519	0.00222962	CG31999
FBgn0267160	380.527	0.263946	0.0796566	0.000205156	0.00224538	asRNA:CR45600
FBgn0013759	12648.7	-0.0902572	0.0247953	0.000205582	0.00224786	CASK
FBgn0040383	85.5881	0.293157	0.0899783	0.000206162	0.00224984	CG5254
FBgn0263412	36.9082	-0.432519	0.14184	0.000205998	0.00224984	lncRNA:CR43458
FBgn0035964	182.995	0.203659	0.0593903	0.000206806	0.00225468	Dhpr
FBgn0000299	1349.81	0.241179	0.0718385	0.000207375	0.0022587	Col4a1
FBgn0039152	545.521	-0.318017	0.0991814	0.000208545	0.00226926	Root
FBgn0267828	1673.63	0.138194	0.0386419	0.000211283	0.00229684	Fatp1
FBgn0031327	153.169	-0.396254	0.128427	0.000211996	0.00230237	CG5397
FBgn0047038	119.809	0.273931	0.0833138	0.000214018	0.0023221	ND-13B
FBgn0000289	5170.05	-0.0878813	0.0241251	0.000217966	0.00236266	cg
FBgn0029766	900.615	0.285361	0.0891221	0.000219647	0.00237106	CG15784
FBgn0045038	243.365	0.281922	0.0865554	0.000219886	0.00237106	Proc
FBgn0036039	801.093	-0.120478	0.0335362	0.000219485	0.00237106	Naa60
FBgn0035167	27.6879	-0.401798	0.131327	0.000219699	0.00237106	Gr61a
FBgn0001256	21.6737	-0.533395	0.181164	0.000219306	0.00237106	ImpL1
FBgn0039755	9.88157	-0.725094	0.255045	0.000220002	0.00237106	CG15531
FBgn0034181	1342.8	0.102672	0.0283767	0.000221355	0.00238337	CG8963
FBgn0035285	1298.83	0.12614	0.0352433	0.000226267	0.00243394	CG12025
FBgn0031980	460.397	0.328794	0.103817	0.000228212	0.00245252	RpL36A
FBgn0085244	341.334	0.187268	0.0543052	0.000228744	0.0024559	CG34215
FBgn0042126	37.2505	-0.432464	0.143317	0.000231353	0.00248154	CG18788
FBgn0000257	309.388	0.17553	0.0506174	0.000232903	0.0024958	car
FBgn0037261	1805.49	-0.0933259	0.0258037	0.0002358	0.00252445	CG9775
FBgn0034697	529.065	0.149844	0.0425321	0.00023671	0.00253179	GM130
FBgn0031127	9.43667	-0.681847	0.240139	0.000241463	0.00258017	CG1835
FBgn0039748	61.3487	0.329251	0.10506	0.000242258	0.00258623	CG15529
FBgn0039620	1202.44	0.261783	0.0801541	0.000246297	0.00262686	wat
FBgn0262858	19.1339	0.468564	0.157795	0.000246608	0.00262737	MtnF
FBgn0027790	423.748	-0.436845	0.146541	0.000246811	0.00262737	GV1
FBgn0261608	547.063	0.294843	0.0922077	0.000249791	0.00265659	RpL37A
FBgn0029659	24.09	-0.457126	0.153972	0.000250894	0.00266581	CG16782
FBgn0029176	2222.77	0.204738	0.0605439	0.000253205	0.00268783	eEF1gamma
FBgn0262169	520.382	-0.263694	0.0811424	0.000254227	0.00269614	magu
FBgn0035186	142.948	-0.30478	0.0961999	0.000255008	0.00270189	CG13912
FBgn0039266	902.205	0.196577	0.0578669	0.000256237	0.00270728	CG11791
FBgn0028473	960.964	0.166803	0.0481006	0.000256166	0.00270728	Non1
FBgn0033845	257.741	-0.16278	0.0468453	0.000255891	0.00270728	mars
FBgn0260941	6458.88	-0.157818	0.0454231	0.000258393	0.00272751	app
FBgn0034707	104.526	0.242804	0.0739382	0.000260754	0.00274729	MED16
FBgn0020618	1909.98	0.224079	0.0672385	0.000260702	0.00274729	Rack1
FBgn0053285	44.9204	0.326787	0.104469	0.000263084	0.00276925	CG33285
FBgn0003943	4112.48	-0.24396	0.074807	0.000267694	0.00281516	Ubi-p63E
FBgn0000045	182.586	0.409325	0.136439	0.000267948	0.0028152	Act79B
FBgn0028862	1054.81	0.123019	0.0347855	0.000268241	0.00281566	dao
FBgn0286037	165.272	-0.202405	0.0600708	0.000269127	0.00282233	sisRNA:3
FBgn0050361	1702.57	-0.095289	0.0266322	0.00027015	0.00283043	mtt
FBgn0039316	264.768	0.245484	0.0750392	0.000270893	0.00283558	CG11893
FBgn0020248	80.0045	-0.23381	0.0718461	0.000271197	0.00283613	stet
FBgn0263083	88.6459	0.303735	0.0956036	0.00027159	0.00283761	CG43351
FBgn0259978	1167.17	-0.112192	0.031589	0.000271841	0.00283761	vlc
FBgn0267348	506.682	0.288287	0.0905726	0.000273845	0.00285588	LanB2
FBgn0032615	45.2744	0.337553	0.109247	0.000276228	0.00287807	CG6012
FBgn0044048	37.6611	0.381079	0.126045	0.000277622	0.00288994	Ilp5
FBgn0261625	571.227	-0.129398	0.0369534	0.000281233	0.00292482	GLS
FBgn0031030	7046.51	-0.100508	0.0281853	0.0002818	0.00292802	Tao
FBgn0010638	276.051	0.22983	0.0696859	0.000283276	0.00294065	Sec61beta
FBgn0027583	103.835	0.226308	0.0686485	0.000285333	0.00295928	CG7601
FBgn0027932	2028.13	-0.246854	0.0749881	0.000286502	0.00296868	Akap200
FBgn0031608	88.1961	0.25698	0.0797488	0.000290693	0.00300934	CG15435
FBgn0032683	577.065	-0.190341	0.0564521	0.000292162	0.00302177	kon
FBgn0023170	371.953	0.35373	0.116104	0.000294324	0.00304135	RpL39
FBgn0032517	421.916	0.123191	0.0351761	0.000295979	0.00305286	CG7099
FBgn0032428	126.498	-0.288954	0.0917468	0.000295819	0.00305286	Fam92
FBgn0001123	1491.35	-0.0984917	0.0286808	0.000296777	0.0030583	Galphas
FBgn0263708	56.4973	0.266299	0.0832148	0.000298202	0.0030689	lncRNA:CR43660
FBgn0038038	311.541	0.240796	0.0743696	0.00029835	0.0030689	Sccpdh2
FBgn0058470	845.323	0.19137	0.056915	0.000301019	0.00309353	CG40470
FBgn0035505	4412.37	-0.157797	0.0456426	0.0003026	0.00310571	Teh2
FBgn0034436	205.019	-0.204309	0.0610001	0.000302754	0.00310571	CG11961
FBgn0283428	74.3235	0.263572	0.0823512	0.000303091	0.00310634	lncRNA:CR46271
FBgn0052055	52.3602	-0.338018	0.110324	0.000304673	0.00311971	CG32055
FBgn0031948	1162.59	0.183615	0.0544382	0.000308593	0.003157	CG7149
FBgn0032848	43.1392	0.405058	0.137492	0.000313252	0.00320175	nesd
FBgn0035480	90.451	0.380474	0.127465	0.000313899	0.00320546	CG14984
FBgn0032509	111.505	0.253684	0.0787414	0.000315522	0.00321912	CG6523
FBgn0053639	1353.65	-0.142022	0.0415758	0.000316748	0.00322871	CG33639
FBgn0005355	418.121	0.201611	0.0607296	0.000318363	0.00324225	Su(fu)
FBgn0034261	1181.47	0.138703	0.0400122	0.000320212	0.00325813	HPS4
FBgn0264310	15.4451	-0.559148	0.199558	0.000322037	0.00327375	lncRNA:CR43785
FBgn0051097	35.0383	0.355172	0.118122	0.000323607	0.00328675	CG31097
FBgn0016034	42.501	-0.318645	0.104108	0.000334276	0.00339206	mael
FBgn0085359	48.2949	0.419046	0.143516	0.000334837	0.0033947	CG34330
FBgn0037396	30.4866	0.449945	0.156723	0.000336191	0.00340537	CG11459
FBgn0010388	86.68	0.982868	0.376323	0.000338173	0.00342238	Dro
FBgn0051102	164.985	0.231502	0.0715858	0.000345484	0.00349322	CG31102
FBgn0032486	83.01	-0.236377	0.0739981	0.000348627	0.00352185	mRF1
FBgn0013949	144.931	0.285302	0.0916855	0.000351882	0.00355155	Elal
FBgn0262483	13099.8	-0.100893	0.0288592	0.000354614	0.00357593	Rbp
FBgn0261928	16039.5	-0.138493	0.04026	0.000356051	0.00358721	CG42795
FBgn0267708	104.494	-0.321513	0.106083	0.000357545	0.00359905	lncRNA:CR46041
FBgn0053516	716.081	-0.114385	0.0329422	0.000362684	0.00364752	dpr3
FBgn0028940	338.386	0.188997	0.057004	0.000364651	0.00366404	Cyp28a5
FBgn0259246	33048.7	-0.105502	0.0305624	0.00036638	0.00367814	brp
FBgn0035813	64.8669	-0.493138	0.176118	0.000368587	0.00369701	CG8492
FBgn0085285	125.834	-0.232602	0.0725271	0.000369685	0.00370473	CG34256
FBgn0260004	844.117	-0.185205	0.0558041	0.000371715	0.00372177	Snmp1
FBgn0036264	133.821	0.392929	0.135066	0.000374005	0.00374138	CG11529
FBgn0001216	131.83	-0.2354	0.0737184	0.000376256	0.00376056	Hsc70-1
FBgn0261341	207.859	-0.30365	0.0997118	0.000378761	0.00378225	verm
FBgn0262562	3993.13	-0.192249	0.0585314	0.000383772	0.0038289	CG43102
FBgn0003462	821.647	0.240884	0.0757812	0.000384421	0.00383198	Sod1
FBgn0032849	80.9451	0.282086	0.0907757	0.000385575	0.0038401	mRpS18B
FBgn0004404	326.148	0.25354	0.0805352	0.00038637	0.00384462	RpS14b
FBgn0010395	90.854	0.233091	0.0730315	0.00038714	0.00384889	Itgbn
FBgn0000206	1450.34	0.2211	0.0686559	0.000391511	0.00388892	boss
FBgn0264962	7827.86	-0.0873408	0.0256658	0.000393289	0.00390314	Pcf11
FBgn0039907	2340.67	-0.127218	0.0372901	0.000395192	0.00391858	lgs
FBgn0035949	15.1949	0.475513	0.169313	0.000396378	0.00392689	CG13314
FBgn0087011	997.31	-0.239013	0.076026	0.000399781	0.00395713	CG41520
FBgn0034674	392.773	0.16458	0.049124	0.000401972	0.00397533	CG9304
FBgn0039647	4871.47	-0.124537	0.0367753	0.00040314	0.00398339	jus
FBgn0014026	1571.24	0.226257	0.0707081	0.000403961	0.00398801	RpL7A
FBgn0022959	2191.2	0.200689	0.0616989	0.00041201	0.00406067	yps
FBgn0287621	13.2824	-0.568604	0.210247	0.000412041	0.00406067	lncRNA:CR46490
FBgn0033205	110.948	-0.203774	0.0628871	0.0004168	0.00410399	Rdh1
FBgn0027518	234.504	-0.14859	0.0442038	0.000421462	0.00414627	Wdr24
FBgn0028916	869.253	-0.121207	0.0343223	0.000423337	0.00416109	CG33090
FBgn0037147	14.1021	0.561367	0.208694	0.000424438	0.00416573	CG7140
FBgn0261119	201.288	0.216519	0.067715	0.000424547	0.00416573	Prp19
FBgn0051202	35.5125	-0.329234	0.111022	0.00042707	0.00418684	alpha-Man-Ic
FBgn0037092	428.065	-0.208623	0.0649014	0.000427498	0.0041874	M6
FBgn0053774	30.523	0.33076	0.111418	0.000429098	0.00419943	CG33774
FBgn0035753	789.74	0.241135	0.0767729	0.000434414	0.00424482	RpL18
FBgn0025702	1947.11	-0.105255	0.0312016	0.000434488	0.00424482	Srpk79D
FBgn0052698	1863.37	0.141451	0.0415944	0.000441036	0.00430506	CARPB
FBgn0004587	10213.5	-0.144418	0.0427086	0.000443667	0.004327	B52
FBgn0031637	2178.4	0.074865	0.0216361	0.000447199	0.0043543	mxt
FBgn0037060	1768.02	-0.131015	0.0387389	0.000447238	0.0043543	CG10508
FBgn0263355	1883.64	-0.0973436	0.0282842	0.000448138	0.0043593	CG31688
FBgn0034627	47.6861	-0.353164	0.120935	0.000450727	0.00438071	eEFSec
FBgn0261068	20.8887	-0.414249	0.147238	0.000451882	0.00438815	LSm7
FBgn0016075	907.797	0.20558	0.0640288	0.000454182	0.00440292	vkg
FBgn0284435	664.316	0.141562	0.0421317	0.000454097	0.00440292	tyn
FBgn0035914	2069.23	-0.180193	0.0560559	0.000457592	0.00443217	CG6282
FBgn0037632	419.779	0.181255	0.0555034	0.000458554	0.00443767	CCT7
FBgn0001229	26.8771	0.602892	0.229249	0.000459056	0.00443872	Hsp67Bc
FBgn0031808	325.145	0.258525	0.0838417	0.000462234	0.00446562	Nepl5
FBgn0037637	792.466	0.159829	0.048263	0.000462649	0.00446581	IscU
FBgn0033274	107.406	0.251284	0.0811181	0.000464921	0.00448391	CG14757
FBgn0036405	92.5211	0.221864	0.0701647	0.000470504	0.00453387	CG6833
FBgn0036764	64.1466	-0.468898	0.171485	0.00047566	0.00457965	CG5535
FBgn0267460	70.251	-0.286472	0.095415	0.000477718	0.00459554	lncRNA:CR45810
FBgn0052600	2654.27	-0.103698	0.030361	0.000487574	0.00468636	dpr8
FBgn0034166	386.837	-0.202538	0.0634694	0.0004921	0.00472584	CG6472
FBgn0053192	25.2095	0.42841	0.154912	0.000501814	0.00481503	MtnD
FBgn0035025	78.892	-0.251998	0.0820706	0.000504614	0.00483778	uri
FBgn0050069	4362.08	-0.204665	0.0644674	0.000515128	0.00493438	Sdb
FBgn0031701	95.757	0.655999	0.256131	0.000516238	0.00494083	TotM
FBgn0261975	315.4	-0.272888	0.090554	0.000519181	0.00496478	CG42806
FBgn0035623	46.0955	0.335928	0.116009	0.000521219	0.00498005	mthl2
FBgn0011327	110.789	0.199349	0.0620887	0.000534644	0.005104	Uch-L5
FBgn0266138	39.8338	-0.403881	0.145327	0.000535358	0.00510649	lncRNA:CR44844
FBgn0036734	2565.94	-0.103794	0.0314563	0.000537918	0.00512657	CG7564
FBgn0045064	601.465	0.177462	0.0552431	0.000538955	0.00513213	bwa
FBgn0033649	733.936	-0.257965	0.0841206	0.000539512	0.0051331	pyr
FBgn0026741	59.5651	0.263387	0.0869728	0.00054051	0.00513394	mRpL18
FBgn0030505	11148.5	-0.118528	0.0357956	0.000540274	0.00513394	NFAT
FBgn0264944	12.001	0.577044	0.222146	0.000550199	0.00521718	lncRNA:CR44113
FBgn0000317	1226.01	-0.123428	0.0369788	0.000550054	0.00521718	ck
FBgn0034267	19.8844	-0.399147	0.143982	0.000552947	0.00523884	CG4984
FBgn0261278	864.365	-0.11053	0.0329195	0.00055417	0.00524602	grp
FBgn0053310	523.417	-0.241655	0.0796421	0.000558076	0.00527857	CG33310
FBgn0263660	1818.7	-0.159789	0.0494388	0.000559746	0.00528993	lncRNA:CR43651
FBgn0039310	11.4251	-0.54674	0.210802	0.000560762	0.00529509	CG11878
FBgn0032336	320.172	0.279465	0.0940322	0.000570846	0.00538581	AstC
FBgn0030877	97.4308	0.26608	0.0869351	0.000572751	0.00539926	Arp8
FBgn0037798	103.06	-0.217372	0.0698416	0.000576612	0.00543112	CG12817
FBgn0013764	994.519	0.192457	0.0607898	0.000578509	0.00544287	Chi
FBgn0051161	74.2794	-0.278808	0.0941982	0.000578824	0.00544287	CG31161
FBgn0264366	12.2906	0.516155	0.196558	0.000582449	0.0054724	lncRNA:CR43818
FBgn0041181	290.173	-0.24769	0.0816999	0.00059254	0.00556258	Tep3
FBgn0040606	2320.82	0.26424	0.0858889	0.000594427	0.00557059	CG6503
FBgn0031773	174.283	-0.172442	0.053659	0.000594131	0.00557059	Fbw5
FBgn0050428	887.918	-0.226811	0.0737244	0.000594874	0.00557059	CG30428
FBgn0261402	28.3594	-0.63869	0.254539	0.000606727	0.00567687	Ir75b
FBgn0036990	98.2179	0.269344	0.0906172	0.000609129	0.00569462	mRpL15
FBgn0015834	309.424	0.16309	0.0506648	0.000620042	0.00579185	eIF3i
FBgn0037923	77.3046	-0.205908	0.0665186	0.000620675	0.00579297	CG6813
FBgn0266918	4278.71	-0.110932	0.0332174	0.000621212	0.00579319	CG32486
FBgn0261871	626.38	-0.138452	0.0421492	0.00062384	0.00581289	dpr2
FBgn0031310	98.0409	0.224118	0.0730674	0.000627611	0.0058432	Vps29
FBgn0266674	225.328	0.153773	0.0474922	0.000630481	0.00586508	Sec15
FBgn0262647	274.954	0.13937	0.0426816	0.000640778	0.00595596	Nup160
FBgn0266877	27.227	0.387387	0.141784	0.000644065	0.00598159	lncRNA:CR45338
FBgn0034005	61.3925	-0.326661	0.115084	0.000646565	0.00599987	ItgaPS4
FBgn0037487	287.019	-0.544617	0.213949	0.000648675	0.0060145	thw
FBgn0037408	246.86	-0.250517	0.0837314	0.000653208	0.00605156	NPFR
FBgn0002579	1093.36	0.256873	0.0862109	0.000654282	0.00605654	RpL36
FBgn0261108	932.883	-0.122642	0.0372443	0.000655967	0.00606219	Atg13
FBgn0262855	432.36	-0.151798	0.0469927	0.000655908	0.00606219	CG43219
FBgn0035812	289.409	-0.283444	0.0974799	0.000659167	0.00608677	CG7457
FBgn0034237	1473.03	0.137083	0.0416514	0.000664549	0.00613145	eIF3b
FBgn0037086	20.1683	-0.3998	0.148232	0.000666451	0.00614398	CG7202
FBgn0039326	99.784	-0.275087	0.0938434	0.00066764	0.00614992	CG10562
FBgn0035823	13.0241	0.530762	0.207651	0.000668257	0.00615058	eIF4E5
FBgn0052441	306.481	0.237177	0.0786363	0.000673087	0.00618926	EMC10
FBgn0259227	1853.16	-0.275369	0.0950123	0.000673556	0.00618926	CG42327
FBgn0262636	3904.64	-0.126169	0.0377482	0.000679183	0.00623588	dati
FBgn0032204	149.962	-0.171586	0.054103	0.000683581	0.00627116	CG4953
FBgn0031837	68.9771	-0.26693	0.0907386	0.00068811	0.00630759	DIP-iota
FBgn0051663	797.875	0.107806	0.0326126	0.000688828	0.00630904	CG31663
FBgn0005390	30.3182	0.411877	0.153934	0.000691356	0.00632706	fs(1)M3
FBgn0053508	9.9059	0.588273	0.236065	0.000696692	0.00636455	ppk13
FBgn0034474	141.238	0.37538	0.137749	0.00069629	0.00636455	Obp56g
FBgn0036806	115.529	0.228973	0.0753617	0.000697144	0.00636455	Cyp12c1
FBgn0259139	2057.52	-0.136087	0.0433137	0.000702742	0.00641046	glo
FBgn0003721	6307.54	-0.139442	0.042813	0.000705548	0.00643086	Tm1
FBgn0036848	105.213	0.179587	0.0575704	0.00070905	0.00645757	Naxd
FBgn0027619	602.876	-0.168474	0.0531897	0.000712703	0.0064856	eIF3j
FBgn0032350	894.033	-0.241432	0.0813966	0.000723737	0.0065807	CG6287
FBgn0086357	937.887	0.164968	0.052022	0.00072627	0.00659841	Sec61alpha
FBgn0033067	159.463	0.229701	0.0763812	0.000731478	0.00664039	CG11211
FBgn0003557	2395.01	-0.142445	0.04448	0.000733452	0.00664761	Su(dx)
FBgn0035346	439.244	-0.174038	0.0553453	0.000733352	0.00664761	CG1146
FBgn0000109	40.2783	0.295038	0.103276	0.00073958	0.00669777	Aprt
FBgn0031848	34.2024	-0.355374	0.130042	0.000747887	0.00676756	Nse1
FBgn0032394	107.772	0.289416	0.101084	0.000749404	0.00677586	Hacd1
FBgn0038708	49.0503	0.340646	0.123639	0.000750614	0.00678137	Scsalpha2
FBgn0038750	14.2364	-0.604855	0.24858	0.000755851	0.00682322	CG4465
FBgn0026409	4914.31	0.222562	0.0743976	0.000763507	0.00688683	Mpcp2
FBgn0051195	1194.21	-0.114703	0.0351444	0.000765857	0.0069025	CG31195
FBgn0270924	541.185	0.122576	0.0376378	0.000767667	0.00691329	zf30C
FBgn0034093	249.7	0.14548	0.0455356	0.000778068	0.00700137	CG15706
FBgn0283478	364.357	0.145821	0.0457179	0.000783791	0.00704725	und
FBgn0028573	25.14	-0.599877	0.247392	0.00078488	0.00705142	prc
FBgn0036510	278.57	-0.148753	0.0466767	0.000788493	0.00707825	SCCRO
FBgn0051469	65.0344	-0.267735	0.0935394	0.000792989	0.00711295	Argp
FBgn0085261	81.8278	-0.284261	0.0996911	0.000799524	0.00716587	CG34232
FBgn0035730	114.792	-0.284279	0.100428	0.000827484	0.00741058	CG17744
FBgn0267321	10.1794	0.645785	0.271445	0.000839237	0.00750987	lncRNA:CR45757
FBgn0039381	693.521	-0.105786	0.0325386	0.0008406	0.00751611	SppL
FBgn0051064	1655.37	-0.0728558	0.022106	0.000849162	0.00758666	CG31064
FBgn0039238	97.4476	0.307796	0.110755	0.000855238	0.0076349	CG7016
FBgn0036448	2324.07	0.121542	0.0379964	0.00085636	0.00763887	mop
FBgn0038056	111.944	0.19974	0.0662962	0.000858196	0.0076492	CG5961
FBgn0265298	1053.91	-0.149794	0.0482668	0.000867696	0.00772777	SC35
FBgn0004360	20.7138	-0.528498	0.215882	0.000868821	0.00773169	Wnt2
FBgn0034988	100.192	0.19434	0.063917	0.000883898	0.00785965	cN-IIIB
FBgn0053543	951.694	-0.149952	0.0482372	0.000887117	0.00788207	CG33543
FBgn0038262	41.755	0.338072	0.12531	0.000904073	0.0080264	CG14857
FBgn0286875	128.375	-0.307726	0.111349	0.000916404	0.00812948	CG46397
FBgn0038515	457.6	0.136234	0.043008	0.000929865	0.00824242	CG5823
FBgn0020908	201.018	0.303996	0.110331	0.000935096	0.0082693	Scp1
FBgn0085425	125.905	0.242217	0.0836354	0.000934992	0.0082693	CG34396
FBgn0000351	63.9162	-0.30526	0.111277	0.000934903	0.0082693	cort
FBgn0039702	50.053	0.281134	0.100073	0.000937339	0.00828264	Vps16B
FBgn0037135	896.98	0.179102	0.0585737	0.000941231	0.00831052	eIF2A
FBgn0000083	1334.1	-0.186214	0.0610766	0.000943479	0.00832386	AnxB9
FBgn0035247	63.8831	0.236255	0.0812069	0.000946193	0.00834128	Mettl2
FBgn0032008	224.578	0.371871	0.142058	0.000951857	0.00838466	CG14277
FBgn0033566	72.8644	0.229984	0.0792683	0.000953189	0.00838984	CG18004
FBgn0036623	634.016	0.115682	0.035894	0.000954584	0.00839558	Agpat3
FBgn0037466	2064.38	-0.12659	0.0399617	0.000958132	0.00842022	CG1965
FBgn0033033	2735.02	-0.220542	0.075034	0.000968141	0.00850156	scaf
FBgn0036090	90.0452	-0.203315	0.0681048	0.000987831	0.00866676	Cnep1r2
FBgn0032705	71.4327	-0.217631	0.0739924	0.00098849	0.00866676	Grip71
FBgn0264848	218.943	0.162128	0.0521216	0.000996176	0.00872737	vih
FBgn0038113	57.1757	-0.251752	0.0881866	0.000999522	0.00874989	CG11668
FBgn0035308	150.859	0.359369	0.137003	0.00100856	0.00882216	CG15822
FBgn0003460	882.502	0.148469	0.0476657	0.00101031	0.00883062	so
FBgn0036756	62.7475	-0.419108	0.166184	0.00101192	0.00883786	Cln3
FBgn0032850	213.226	0.244583	0.0854009	0.00101476	0.00884896	Kua
FBgn0264753	2387.31	-0.113255	0.0355434	0.00101469	0.00884896	Rgk1
FBgn0052040	258.554	-0.411586	0.163169	0.00102022	0.00888972	CG32040
FBgn0003890	580.458	0.171181	0.0560697	0.00102248	0.0089025	betaTub97EF
FBgn0033644	336.948	-0.158379	0.0513859	0.00102426	0.00891112	Tret1-2
FBgn0039329	347.893	-0.134712	0.0429514	0.00103287	0.00897913	CG10669
FBgn0037015	680.276	-0.17606	0.0581309	0.00104018	0.00903574	cmpy
FBgn0052808	92.437	0.234275	0.0815858	0.00104791	0.00909582	CG32808
FBgn0243486	2272.35	-0.172322	0.0566992	0.00105325	0.0091352	rdo
FBgn0028919	61.9005	-0.248701	0.0875256	0.00106279	0.00921083	CG16865
FBgn0039068	91.1427	-0.219689	0.075409	0.00106466	0.00921997	Pex11c
FBgn0086913	1605.96	-0.0979873	0.0310454	0.00107496	0.00930202	Rab26
FBgn0031684	191.498	0.210694	0.0717783	0.00107848	0.00932535	ND-13A
FBgn0267798	40.3405	0.32855	0.123822	0.00108359	0.00935821	lncRNA:CR46123
FBgn0262842	31.0343	-0.380365	0.149318	0.00108394	0.00935821	UQCR-6.4L
FBgn0052544	212.579	0.190915	0.0641507	0.00108813	0.00938721	CG32544
FBgn0033539	441.02	-0.102117	0.0320989	0.00109613	0.00944898	Git
FBgn0041629	278.665	0.227684	0.0788064	0.00109847	0.00946195	Hexo2
FBgn0031414	6526.16	0.149766	0.0486671	0.00110219	0.0094867	eys
FBgn0039914	917.906	-0.171374	0.0566453	0.00110683	0.00951941	mav
FBgn0262617	3559.04	-0.0956248	0.0300252	0.00111303	0.00956547	Nuak
FBgn0040965	22.6417	0.382998	0.150972	0.00111841	0.00960437	lncRNA:CR13130
FBgn0032596	129.212	0.235289	0.082257	0.00112049	0.00961493	Prosbeta4
FBgn0032644	48.8039	-0.29071	0.1069	0.00112138	0.00961521	CG5131
FBgn0051207	72.7654	0.34624	0.132902	0.00113046	0.00967837	CG31207
FBgn0266737	44.6334	-0.319301	0.120146	0.00113022	0.00967837	asRNA:CR45210
FBgn0025582	485.678	0.176943	0.0588606	0.00113493	0.00970898	eIF3e
FBgn0042178	110.082	-0.234046	0.0819705	0.00113576	0.00970898	Apl
FBgn0085245	10.3982	0.51771	0.219751	0.00113952	0.00972646	CG34216
FBgn0285944	64935.1	-0.121009	0.0383593	0.0011388	0.00972646	para
FBgn0035150	207.673	-0.142773	0.0462297	0.00114308	0.00974942	Rev1
FBgn0032853	97.8488	0.310373	0.116366	0.00114635	0.00975532	CG10651
FBgn0015321	416.108	-0.123414	0.03972	0.00114636	0.00975532	Ubc4
FBgn0037680	320.559	-0.133873	0.0432451	0.00114619	0.00975532	pasi2
FBgn0031536	326.148	0.145688	0.0473011	0.00115062	0.00978416	Cog3
FBgn0033132	888.277	0.196306	0.0665495	0.00115774	0.00982623	Tsp42Ej
FBgn0036285	176.13	-0.235312	0.0827083	0.00115818	0.00982623	toe
FBgn0041234	17.9071	-0.400991	0.160991	0.00115727	0.00982623	Gr59f
FBgn0034139	26.727	0.364251	0.142507	0.00116245	0.00985504	CG4927
FBgn0026148	106.374	0.216955	0.0750071	0.00116911	0.00990408	CG12253
FBgn0038830	67.4432	0.246471	0.0877446	0.00118378	0.0100208	CG17272
FBgn0025525	2018.9	-0.129025	0.0415546	0.00119049	0.0100701	bab2
FBgn0051326	371.794	0.304599	0.114115	0.00119642	0.0101007	CG31326
FBgn0036819	276.608	-0.199868	0.0682711	0.00119564	0.0101007	Dysb
FBgn0266064	894.214	-0.237197	0.0837679	0.00119679	0.0101007	GlyS
FBgn0003118	908.182	0.150071	0.0491401	0.0012089	0.010183	pnt
FBgn0032130	398.443	0.149219	0.0488096	0.00120849	0.010183	brwl
FBgn0050055	1128.79	-0.148932	0.0487623	0.00120926	0.010183	lncRNA:CR30055
FBgn0021895	544.044	0.135936	0.044048	0.00121237	0.0102016	ytr
FBgn0038676	25.3888	0.458	0.191949	0.00121758	0.0102378	CG6026
FBgn0035581	44.5649	0.403937	0.163616	0.00122551	0.0102892	Dnah3
FBgn0033581	456.822	-0.141634	0.0461171	0.00122467	0.0102892	CG12391
FBgn0265778	2881.57	-0.0785884	0.0246772	0.00122904	0.0103112	PDZ-GEF
FBgn0053287	18.284	-0.463284	0.194737	0.00123133	0.0103227	CG33287
FBgn0035989	1315.25	-0.0783038	0.0246198	0.00123586	0.010353	Atat
FBgn0044324	1492	-0.107552	0.0345891	0.00124901	0.0104554	Chro
FBgn0085195	536.28	0.328286	0.126297	0.00125293	0.0104804	CG34166
FBgn0039727	1083.9	0.108405	0.0346105	0.00126065	0.0105372	Vps13B
FBgn0037016	252.291	-0.157353	0.0520942	0.00126633	0.0105768	CG13252
FBgn0036702	583.44	0.13632	0.0443755	0.00127154	0.0106046	Afg3l2
FBgn0039993	926.35	-0.172189	0.0577542	0.00127137	0.0106046	CG17691
FBgn0086904	640.546	0.159221	0.0528223	0.00128046	0.0106711	Nacalpha
FBgn0002940	93240.4	0.214258	0.0746874	0.00128507	0.0107016	ninaE
FBgn0033524	1608.32	0.145533	0.0477804	0.0012938	0.0107634	Cyp49a1
FBgn0027074	132.992	-0.32532	0.125781	0.00129439	0.0107634	Ugt36F1
FBgn0038732	13.406	0.685982	0.318108	0.00129679	0.0107754	Acsx2
FBgn0052278	144.529	0.241167	0.0862921	0.00129842	0.010781	CG32278
FBgn0039600	4262.08	-0.118056	0.0385226	0.00130733	0.010847	Prp39
FBgn0038395	39.8061	-0.271682	0.100273	0.00131716	0.0109205	CG10407
FBgn0033358	372.263	0.225344	0.079484	0.00132042	0.0109395	spab
FBgn0031561	720.733	0.30864	0.114328	0.00132709	0.0109868	IM33
FBgn0260990	1511.32	-0.0905804	0.0297047	0.00133787	0.0110679	yata
FBgn0262728	2519.69	0.176933	0.0616856	0.00134149	0.0110896	Pal2
FBgn0031634	49.4915	0.26621	0.0976766	0.00135624	0.0111986	Ir25a
FBgn0033948	70.0607	-0.212105	0.0743368	0.00135665	0.0111986	CG12863
FBgn0015575	1407.73	0.159196	0.0536823	0.00136082	0.0112248	alpha-Est7
FBgn0034011	21.9518	0.383836	0.156325	0.00136283	0.0112331	CG8160
FBgn0051019	379.284	-0.154917	0.0516425	0.00137258	0.011297	CG31019
FBgn0286034	511.581	-0.158626	0.0530565	0.00137182	0.011297	asRNA:CR46354
FBgn0265991	2860.17	-0.195151	0.0674401	0.00137625	0.011319	Zasp52
FBgn0023091	60.9504	0.314916	0.12178	0.00139805	0.0114899	dimm
FBgn0052091	267.014	-0.221157	0.0784738	0.00140522	0.0115404	CG32091
FBgn0044050	53.5219	0.253049	0.0926929	0.00141299	0.0115957	Ilp3
FBgn0010287	21.2127	0.39205	0.160846	0.00141844	0.011632	Trf
FBgn0011648	1182.87	-0.110951	0.0359271	0.00142836	0.0117049	Mad
FBgn0016131	208.914	0.191383	0.0663832	0.00143285	0.0117332	Cdk4
FBgn0035575	121.632	0.288684	0.10934	0.00143412	0.0117351	CG7509
FBgn0029660	29.297	-0.377021	0.154198	0.00144409	0.011808	CG10801
FBgn0051320	1076.45	-0.152507	0.0510017	0.00144687	0.0118222	HEATR2
FBgn0026597	1505.04	-0.080323	0.0256782	0.00145162	0.0118524	Axn
FBgn0265097	30.9648	0.366728	0.148136	0.00145467	0.0118688	lncRNA:CR44202
FBgn0035211	68.6423	-0.265093	0.0988838	0.00146017	0.011905	CG2211
FBgn0051869	980.529	-0.194861	0.0677106	0.00146125	0.0119052	CG31869
FBgn0020445	348.128	-0.165736	0.0560601	0.00146967	0.0119652	E23
FBgn0031562	21.9312	0.385134	0.158102	0.00147427	0.011994	CG3604
FBgn0013576	42433.8	-0.104512	0.0331391	0.00148083	0.0120387	mtd
FBgn0020930	517.778	0.149866	0.0501087	0.00148492	0.0120633	Dgkepsilon
FBgn0259112	27.9647	0.30819	0.119458	0.00149095	0.0121035	asRNA:CR42254
FBgn0053322	56.6127	-0.264438	0.0985012	0.0014949	0.0121269	CG33322
FBgn0266534	12.5361	-0.420118	0.177097	0.00149781	0.0121417	CG45095
FBgn0050393	65.2916	0.234062	0.0846978	0.00150568	0.0121968	CG30393
FBgn0033209	62.2997	0.248138	0.0909733	0.00150909	0.0122156	CG12107
FBgn0038166	99.2219	0.225488	0.0810678	0.00151123	0.0122242	CG9588
FBgn0031374	11240.9	-0.0888417	0.0286247	0.00152246	0.0122973	Wdr62
FBgn0263395	6445.68	-0.104776	0.0341305	0.00152242	0.0122973	hppy
FBgn0031529	62.5583	0.26286	0.097839	0.00153014	0.0123506	CG9662
FBgn0262563	51.6862	0.383338	0.159363	0.00154187	0.0124363	CG43103
FBgn0032244	29.9031	0.29075	0.111574	0.00155322	0.012519	RfC3
FBgn0052311	4571.46	-0.277337	0.10493	0.00156024	0.0125665	zormin
FBgn0037895	140.09	0.24877	0.0916847	0.00157874	0.0127038	bumpel
FBgn0264569	93.3451	0.216725	0.0776172	0.00157953	0.0127038	lncRNA:CR43941
FBgn0036368	220.452	0.16774	0.0574414	0.00159481	0.0128084	CG10738
FBgn0032448	77.1734	-0.214831	0.0769517	0.0015941	0.0128084	CG5781
FBgn0261445	414.643	0.107252	0.0351178	0.00161342	0.0129406	sgl
FBgn0036272	833.482	-0.13025	0.0432955	0.00161356	0.0129406	Sms
FBgn0024248	1022.74	-0.115174	0.0378712	0.00162436	0.0130179	chico
FBgn0085460	275.381	-0.219494	0.0791736	0.00162825	0.0130378	CG34431
FBgn0040093	635.204	-0.239287	0.0879839	0.00162915	0.0130378	lectin-46Ca
FBgn0262593	24213.2	-0.115798	0.0385801	0.00163772	0.0130971	Shab
FBgn0284220	958.693	-0.123823	0.0410266	0.00165503	0.0132262	Top2
FBgn0265767	961.642	-0.13216	0.0430692	0.00166006	0.013257	zyd
FBgn0031526	24.8085	-0.315984	0.12518	0.00166927	0.0133211	CG8838
FBgn0036934	961.795	0.110358	0.0363513	0.00167331	0.0133439	sNPF-R
FBgn0266000	905.297	0.112537	0.0368213	0.00167652	0.0133601	CG44774
FBgn0262788	39.3153	-0.309805	0.122515	0.00167875	0.0133684	CG43169
FBgn0016122	660.537	-0.203015	0.072485	0.00168499	0.0134087	Acer
FBgn0032022	235.568	-0.482966	0.218263	0.00169414	0.013472	CG14275
FBgn0037721	123.193	0.202831	0.0723546	0.00170908	0.0135742	CG9427
FBgn0052373	182.446	-0.27954	0.10765	0.0017094	0.0135742	CG32373
FBgn0031649	1285.93	0.214437	0.0767616	0.00171537	0.013612	hoe2
FBgn0001134	410.84	-0.138876	0.0467471	0.00172238	0.013658	Grd
FBgn0003089	80.22	0.241746	0.0900536	0.00172704	0.0136853	pip
FBgn0037716	285.839	-0.152299	0.0518532	0.00173449	0.0137347	Son
FBgn0050419	425.526	0.139913	0.0471578	0.00174447	0.013804	CG30419
FBgn0052365	178.039	0.193501	0.0685721	0.0017483	0.0138247	CG32365
FBgn0033302	47.1541	0.316869	0.126951	0.00175626	0.0138646	Cyp6a14
FBgn0051371	65.102	0.290837	0.113829	0.00175474	0.0138646	CG31371
FBgn0033110	96.8437	0.226922	0.0825242	0.00175826	0.0138646	CG9447
FBgn0039809	458.839	0.172998	0.0600988	0.00175752	0.0138646	CG15547
FBgn0032424	35.3866	-0.329204	0.133638	0.00177325	0.013973	CG17010
FBgn0053673	16.0552	-0.358513	0.150006	0.00178528	0.014058	CG33673
FBgn0262351	78.2109	-0.222549	0.0813791	0.00178999	0.0140852	CG43049
FBgn0034716	160.489	0.204291	0.0733506	0.00180525	0.0141954	Oatp58Dc
FBgn0036688	55.5554	0.243897	0.0912616	0.00180998	0.0142049	Fit2
FBgn0033413	406.844	0.132505	0.0447313	0.00181023	0.0142049	prel
FBgn0083975	3000.65	0.0870369	0.0284561	0.00180998	0.0142049	Nlg4
FBgn0037634	132.991	-0.190687	0.0676635	0.0018119	0.0142082	hng2
FBgn0026737	58.4412	-0.267666	0.103211	0.00181908	0.0142545	CG6171
FBgn0016696	9481.35	-0.129172	0.0429721	0.00182112	0.0142606	Pitslre
FBgn0025574	2218.88	-0.139004	0.0472311	0.0018346	0.0143562	Pli
FBgn0028717	1254.9	0.103805	0.0339658	0.00183735	0.0143678	Lnk
FBgn0034135	1500.31	-0.136833	0.0465852	0.00185369	0.0144855	Syn2
FBgn0264374	69.1358	-0.245359	0.0918158	0.00185913	0.014518	lncRNA:CR43826
FBgn0036844	2326.64	-0.130092	0.0451681	0.00186467	0.0145511	Mkp3
FBgn0041184	1137.01	-0.172709	0.060445	0.00186962	0.0145696	Socs36E
FBgn0264460	11.4697	-0.453169	0.205037	0.00186877	0.0145696	asRNA:CR43868
FBgn0039929	472.001	0.135233	0.0457829	0.00187633	0.0146052	CG11076
FBgn0000636	2043.85	-0.129692	0.0437455	0.00187721	0.0146052	Fas3
FBgn0032707	206.256	-0.245693	0.0925918	0.00187807	0.0146052	CG10348
FBgn0264556	1386.38	-0.187817	0.0668294	0.00190989	0.0148424	Gr39a
FBgn0029573	39.748	0.296368	0.117776	0.0019178	0.0148936	CG14770
FBgn0037239	975.492	-0.145796	0.0499167	0.00193372	0.015007	Sfxn1-3
FBgn0034179	444.6	0.134932	0.0458073	0.00193599	0.0150143	CG6805
FBgn0262719	400.577	0.181527	0.0642971	0.0019429	0.0150574	CG43163
FBgn0266727	20.5074	0.339535	0.141314	0.00196295	0.015192	lncRNA:CR45200
FBgn0031313	297.223	0.219895	0.081151	0.00196254	0.015192	CG5080
FBgn0020616	565.779	-0.11	0.0368881	0.00196971	0.0152339	SA
FBgn0021760	2028.58	-0.098521	0.033308	0.00197544	0.0152677	chb
FBgn0259236	356.408	0.196791	0.0707406	0.00197709	0.01527	comm3
FBgn0039883	17167	-0.103607	0.0343391	0.00198578	0.0153266	RhoGAP100F
FBgn0036826	47.0567	0.256119	0.0982503	0.00198811	0.0153341	arx
FBgn0051935	498.112	-0.1234	0.0415924	0.00199109	0.0153466	Rab3GAP1
FBgn0035766	210.642	-0.178204	0.0633758	0.00199469	0.0153639	eco
FBgn0029508	767.658	-0.162501	0.0568211	0.00199674	0.0153692	Tsp42Ea
FBgn0032910	858.603	-0.110285	0.037057	0.00200376	0.0154127	CG9265
FBgn0052039	75.9624	0.233313	0.0875769	0.00201515	0.0154688	Svip
FBgn0033875	1114.33	0.214679	0.0788681	0.00201516	0.0154688	CG6357
FBgn0001965	1410.81	0.11516	0.0386907	0.00201453	0.0154688	Sos
FBgn0011592	1357.03	-0.076006	0.024993	0.00201786	0.0154789	fra
FBgn0266581	195.81	0.16933	0.0595333	0.00202089	0.0154811	pit
FBgn0026250	1080.33	0.138593	0.0473849	0.00201995	0.0154811	eIF1A
FBgn0028962	213.288	0.151228	0.0530779	0.00202233	0.0154817	AlaRS-m
FBgn0085296	18.2921	-0.38534	0.167547	0.00202958	0.0155266	CG34267
FBgn0032024	22.8726	0.389457	0.170654	0.00204574	0.0156185	CG14273
FBgn0035392	123.555	0.160234	0.0549478	0.00204569	0.0156185	CG1271
FBgn0024958	380.212	0.148725	0.0514216	0.00204439	0.0156185	Irp-1A
FBgn0033366	223.452	0.217503	0.0804919	0.00205046	0.015644	Ance-4
FBgn0038881	13937.7	-0.0791938	0.0257559	0.00205453	0.0156644	aus
FBgn0263121	16.2641	0.594414	0.297803	0.00208113	0.0158565	Prosalpha1
FBgn0042131	27.0722	0.313201	0.128476	0.00209203	0.0159288	CG18808
FBgn0015288	1115.77	0.259904	0.101117	0.00209778	0.0159618	RpL22
FBgn0263782	489.484	0.120202	0.0407132	0.00211246	0.0160626	Hmgcr
FBgn0034243	214.098	0.150278	0.0521819	0.00211466	0.0160686	Ns2
FBgn0034013	1103.16	0.0892854	0.0297212	0.00214021	0.0162409	unc-5
FBgn0267557	62.643	-0.252607	0.097504	0.00214012	0.0162409	lncRNA:CR45897
FBgn0038088	654.635	-0.211706	0.0783798	0.00214763	0.0162862	CG10126
FBgn0005391	53.0628	1.84401	0.180924	0.00216489	0.016406	Yp2
FBgn0039562	1236.93	0.149179	0.052232	0.00216847	0.0164221	Gp93
FBgn0038720	405.705	-0.196192	0.0715106	0.00217115	0.0164314	CG6231
FBgn0038951	38.3413	0.278965	0.111103	0.00218495	0.0165137	Polr3F
FBgn0031535	139.172	0.165818	0.0586657	0.00218379	0.0165137	CG12795
FBgn0031717	202.509	-0.170407	0.0605378	0.00219499	0.0165785	Oscillin
FBgn0031670	248.926	0.178404	0.0639313	0.00219751	0.0165864	SelT
FBgn0042185	1352.43	-0.132623	0.046128	0.00220608	0.01664	MCU
FBgn0036380	22.0045	-0.397528	0.178199	0.00221017	0.0166597	CG8757
FBgn0035960	67.3934	0.240679	0.0924386	0.00221928	0.0167132	CG4942
FBgn0262782	1402.67	0.179663	0.0645355	0.00222024	0.0167132	Mdh1
FBgn0032908	69.3381	0.241878	0.0931036	0.00222252	0.0167192	CG9270
FBgn0265630	2941.79	-0.07333	0.0243731	0.0022285	0.0167531	sno
FBgn0037156	70.5281	0.227155	0.0857508	0.00224659	0.0168666	CG11523
FBgn0038829	483.016	0.113901	0.0388721	0.00224527	0.0168666	CG17271
FBgn0039261	1425.27	-0.0831743	0.0277521	0.00225542	0.0169216	Ythdf
FBgn0263649	35.7158	-0.314231	0.130502	0.00226623	0.0169915	lncRNA:CR43640
FBgn0033241	185.747	0.153157	0.0537799	0.00227069	0.0170136	CG2915
FBgn0003353	1128.39	-0.103627	0.0350232	0.00227938	0.0170674	sei
FBgn0263256	1606.74	0.159852	0.056411	0.00228891	0.0171274	CG43394
FBgn0004872	22.8512	0.351383	0.151335	0.00229218	0.0171405	piwi
FBgn0029762	561.63	-0.198996	0.0733085	0.00229595	0.0171573	NAAT1
FBgn0001624	15105.5	-0.0747717	0.0250625	0.00229998	0.017176	dlg1
FBgn0053510	22.1627	0.457115	0.21748	0.00233483	0.0174248	CG33510
FBgn0062449	647.232	-0.124008	0.0427428	0.00234996	0.0175261	CG13197
FBgn0037351	1447.2	0.246281	0.0953775	0.00236806	0.0176494	RpL13A
FBgn0033166	1318.82	-0.0904487	0.0304575	0.00237484	0.0176882	Eaf
FBgn0039697	427.535	0.19071	0.0699229	0.00237983	0.0177137	Etfb
FBgn0263449	24.6328	-0.327723	0.139644	0.00238296	0.0177254	asRNA:CR43472
FBgn0264357	8310.79	-0.100496	0.0380005	0.00238751	0.0177358	SNF4Agamma
FBgn0266418	3258.03	-0.118391	0.0427528	0.00238612	0.0177358	wake
FBgn0039254	463.429	-0.147991	0.0520745	0.00238937	0.017738	Nmnat
FBgn0015218	1632.49	0.0866428	0.0295699	0.00240302	0.0178275	eIF4E1
FBgn0020249	895.936	-0.102618	0.0345607	0.00241545	0.0179079	stck
FBgn0005536	7543.67	-0.0813804	0.0290037	0.00243691	0.0180552	Mbs
FBgn0053181	3092.83	-0.164514	0.0588963	0.0024461	0.0181114	CG33181
FBgn0036532	56.6597	-0.236769	0.0919882	0.00245262	0.0181478	CG13445
FBgn0036560	315.347	-0.215519	0.08159	0.00245607	0.0181614	CG5895
FBgn0037166	382.993	0.126066	0.0432243	0.00246394	0.0182076	CG11426
FBgn0010504	365.655	-0.131883	0.0459177	0.00246987	0.0182395	kermit
FBgn0038491	126.297	0.164478	0.0589899	0.00248012	0.0183033	CG5292
FBgn0000055	763.272	0.394607	0.18066	0.00249026	0.0183585	Adh
FBgn0035593	178.554	0.169563	0.0611333	0.00249086	0.0183585	Yod1
FBgn0267435	15420	0.195986	0.0726978	0.0025027	0.0184338	chp
FBgn0266780	12.7339	0.405232	0.186912	0.00250822	0.0184623	lncRNA:CR45245
FBgn0030326	123.576	-0.208204	0.0783089	0.00251379	0.0184913	CG2444
FBgn0035107	587.564	-0.111025	0.0381095	0.00252962	0.0185956	mri
FBgn0035249	67.773	0.225795	0.0866506	0.0025317	0.018596	CG17249
FBgn0259216	1703.36	-0.178435	0.0658155	0.00253461	0.018596	RhoGAP102A
FBgn0005626	1101.52	-0.27208	0.110992	0.00253343	0.018596	ple
FBgn0035415	12.6905	0.479129	0.235369	0.00253762	0.0186053	CG14966
FBgn0027945	211.673	-0.212251	0.0803833	0.00253919	0.0186053	ppl
FBgn0033787	13.3667	-0.449655	0.217964	0.00254192	0.0186133	CG13321
FBgn0035170	727.214	-0.105496	0.0361671	0.00255255	0.0186789	dpr20
FBgn0031883	5138.41	-0.100511	0.0353591	0.00256499	0.0187566	Caper
FBgn0038706	499.976	-0.185126	0.0679334	0.00256815	0.0187566	CG3517
FBgn0083141	27.9041	-0.420792	0.198802	0.00256782	0.0187566	Spn28B
FBgn0262699	1406.46	-0.0866958	0.0295843	0.00257254	0.0187663	fzr
FBgn0035152	118.758	-0.208014	0.0787124	0.0025728	0.0187663	CG3386
FBgn0026179	4997.63	0.0828485	0.0281184	0.00258277	0.0188269	siz
FBgn0086472	836.089	0.262475	0.10548	0.00259212	0.0188829	RpS25
FBgn0035158	389.55	-0.127476	0.0444702	0.00259935	0.0189233	CG13895
FBgn0035986	614.853	-0.126431	0.0440456	0.00260123	0.0189247	CG4022
FBgn0039305	27.2833	0.298396	0.124678	0.00261663	0.019	CG11858
FBgn0020269	1244.96	-0.0893476	0.0303724	0.00261334	0.019	mspo
FBgn0030839	96.6824	-0.215576	0.0822062	0.00261652	0.019	ENGase
FBgn0266687	21.1872	-0.318307	0.136059	0.00262063	0.0190168	lncRNA:CR45177
FBgn0029843	389.6	0.254816	0.102996	0.00263641	0.0191191	Nep1
FBgn0033247	441.15	-0.176121	0.0644242	0.00264612	0.0191757	Nup44A
FBgn0036192	52.1308	-0.228143	0.0883349	0.00264762	0.0191757	Pldn
FBgn0016650	603.767	-0.189464	0.070464	0.00267347	0.0193505	Lgr1
FBgn0034301	13.4288	0.487601	0.24443	0.00267877	0.0193764	CG5756
FBgn0031444	23.1746	-0.429564	0.206738	0.00268066	0.0193777	Trf4
FBgn0034382	173.672	-0.199368	0.074954	0.00269023	0.0194344	CG18609
FBgn0038213	29.5637	0.296248	0.124735	0.00270908	0.0195206	CG9624
FBgn0034459	701.468	0.167667	0.060972	0.002709	0.0195206	TTLL6A
FBgn0085196	77.6213	-0.234477	0.0918131	0.00270598	0.0195206	CG34167
FBgn0015025	54.3984	-0.256476	0.102822	0.00270562	0.0195206	CkIIalpha-i1
FBgn0032521	157.496	-0.201392	0.0759889	0.00271309	0.019537	CG7110
FBgn0262109	123760	-0.141095	0.0500542	0.00272533	0.0196126	lncRNA:CR42862
FBgn0016672	841.827	0.175736	0.0648359	0.00272733	0.0196145	Ipp
FBgn0025716	117.822	0.183925	0.0682633	0.00273169	0.0196334	Bap55
FBgn0051352	1615.28	0.139814	0.0493792	0.00273817	0.0196675	Unc-115a
FBgn0003896	606.014	-0.0993355	0.0341656	0.00275296	0.0197611	tup
FBgn0027054	197.01	0.161868	0.0586076	0.00275597	0.0197701	CSN4
FBgn0036850	68.2683	0.210632	0.0804055	0.00276155	0.0197975	Gem2
FBgn0034817	137.499	0.175283	0.0644388	0.00277343	0.0198701	Art7
FBgn0036833	27.4841	-0.313365	0.135245	0.00280195	0.0200617	CG3819
FBgn0034391	127.006	0.401645	0.187086	0.00280418	0.0200649	CG15080
FBgn0051627	53.0382	-0.231782	0.0909671	0.00282524	0.0202028	CG31627
FBgn0035471	223.808	0.163048	0.0594054	0.00286	0.0204373	Sc2
FBgn0041710	89.6158	-0.18947	0.0722199	0.00286165	0.0204373	yellow-f
FBgn0051910	105.144	-0.259843	0.105941	0.00286903	0.020477	CG31910
FBgn0025625	2091.89	0.147684	0.0537637	0.00288142	0.0205524	Sik2
FBgn0050389	2961.94	-0.0543703	0.0225097	0.00288624	0.0205738	CG30389
FBgn0262126	1410.04	0.114305	0.0394532	0.00289936	0.0206543	Sec24CD
FBgn0051036	202.793	0.282171	0.118188	0.00290741	0.0206897	CG31036
FBgn0004650	31.3109	-0.346283	0.156716	0.002908	0.0206897	fs(1)N
FBgn0003079	841.281	0.0797607	0.0275064	0.00292074	0.0207673	Raf
FBgn0038772	48.2857	-0.256018	0.104359	0.00294412	0.0209203	mdlc
FBgn0030296	28.7173	-0.284124	0.119397	0.00295742	0.0210016	CG15196
FBgn0032813	68.1109	0.203782	0.0780411	0.00297362	0.0210746	PCNA2
FBgn0034389	1827.47	-0.147018	0.0530707	0.00297518	0.0210746	Mctp
FBgn0000043	407.804	-0.199393	0.0760024	0.00297472	0.0210746	Act42A
FBgn0041713	121.531	-0.206482	0.079245	0.00297149	0.0210746	yellow-c
FBgn0021967	426.299	0.193028	0.0730914	0.0029902	0.0211677	ND-PDSW
FBgn0033645	76.4343	-0.451488	0.227108	0.00299555	0.0211924	CG13196
FBgn0266776	24.5089	0.286396	0.121125	0.00300205	0.0212229	lncRNA:CR45241
FBgn0036484	434.86	-0.136308	0.048563	0.00300364	0.0212229	Pex3
FBgn0038414	211.102	-0.232051	0.0920095	0.00300599	0.0212263	CG6901
FBgn0032857	513.231	-0.160218	0.0586043	0.00301953	0.0213006	CG10947
FBgn0267300	257.78	-0.316058	0.13889	0.00302029	0.0213006	lncRNA:CR45736
FBgn0038552	224.216	0.151877	0.0551058	0.00302501	0.0213072	Alg1
FBgn0025724	721.501	0.121486	0.0426293	0.0030246	0.0213072	beta'COP
FBgn0023489	351.825	0.140848	0.0505919	0.00304614	0.0214427	Pph13
FBgn0034509	268.544	0.259235	0.10653	0.00307993	0.021667	Obp57c
FBgn0030276	2074.85	-0.0714397	0.0249146	0.00309572	0.0217645	Dlic
FBgn0000715	87.098	0.220362	0.0861349	0.00310551	0.0218062	FMRFa
FBgn0011754	2813.48	-0.108596	0.0380582	0.00310436	0.0218062	PhKgamma
FBgn0003733	10.5542	0.430988	0.212747	0.00310753	0.0218069	tor
FBgn0036008	69.0065	0.246973	0.0999366	0.0031136	0.0218358	CG3408
FBgn0031322	264.234	0.178974	0.0670382	0.00313096	0.0219439	CG5001
FBgn0052181	133.169	-0.394744	0.19118	0.00314412	0.0220225	CG32181
FBgn0000157	653.732	-0.133185	0.0477344	0.00314713	0.0220299	Dll
FBgn0052726	52.0313	0.297521	0.128765	0.00315272	0.0220554	CG32726
FBgn0266369	705.789	0.143464	0.0521434	0.00316439	0.0221233	Mtp
FBgn0031969	830.827	0.130601	0.0467114	0.00319751	0.022341	pes
FBgn0003651	1860.84	0.141317	0.0510834	0.00320089	0.0223508	svp
FBgn0033135	191.352	-0.239458	0.0968408	0.00321113	0.0224084	Tsp42En
FBgn0262003	10.0985	-0.489286	0.258748	0.00321329	0.0224096	CG42821
FBgn0264914	11.5678	0.452441	0.230747	0.00321651	0.0224182	lncRNA:CR44105
FBgn0040007	550.547	0.275926	0.116723	0.00323049	0.0225017	RpL38
FBgn0031716	334.327	0.189503	0.0723569	0.00325941	0.0226892	CG14015
FBgn0036547	134.597	-0.193862	0.0746381	0.00329464	0.0229203	CG17032
FBgn0265577	23.8718	0.477837	0.252842	0.00330623	0.0229868	IBIN
FBgn0085453	84.0786	-0.184904	0.070303	0.00331786	0.0230534	Mthfs
FBgn0061356	261.704	0.30439	0.133875	0.00333907	0.0231865	Hao
FBgn0086704	2310.16	-0.125891	0.0464574	0.00334388	0.0232057	stops
FBgn0262481	19.5591	0.373338	0.178218	0.00334936	0.0232061	CG43071
FBgn0285991	1174.5	0.158433	0.0585604	0.00335012	0.0232061	hpRNA:CR18854
FBgn0051793	578.28	0.130252	0.0468276	0.00334802	0.0232061	CG31793
FBgn0035065	118.709	-0.197061	0.0761944	0.00335631	0.0232347	CG3589
FBgn0036105	42.0337	-0.257885	0.107823	0.00338449	0.0234154	Blos4
FBgn0030970	165.75	0.164365	0.061328	0.00339275	0.0234582	CG7326
FBgn0085489	11.6782	0.408887	0.203293	0.00340644	0.0235384	CG34460
FBgn0004432	971.881	0.161311	0.0599319	0.00341112	0.0235564	Cyp1
FBgn0040232	13.2378	0.500046	0.270344	0.00341846	0.0235782	cmet
FBgn0040271	1463.17	-0.133393	0.0482259	0.00341722	0.0235782	Sulf1
FBgn0000028	704.277	-0.111822	0.0397389	0.00342936	0.0236389	acj6
FBgn0032507	60.6247	0.593486	0.349938	0.00343586	0.0236609	CG9377
FBgn0051550	2615.9	-0.106925	0.0380522	0.00343784	0.0236609	CG31550
FBgn0259243	5451.36	-0.16865	0.0640473	0.00343884	0.0236609	Pka-R1
FBgn0262813	12.2599	-0.407492	0.202127	0.00344197	0.023668	CG43184
FBgn0041707	2759.02	0.194681	0.0764616	0.00344711	0.0236889	7B2
FBgn0036648	37.843	-0.241813	0.0992999	0.00346088	0.0237691	CG4098
FBgn0039153	169.373	-0.138642	0.0504836	0.00347062	0.0238215	GatB
FBgn0035630	665.163	0.106142	0.0380201	0.00347438	0.0238327	CG10576
FBgn0029710	87.3057	-0.19823	0.0771215	0.00348078	0.0238622	CG3568
FBgn0259212	7168.74	-0.0740324	0.0256231	0.00348755	0.0238941	cno
FBgn0029830	192.189	-0.185671	0.0712535	0.00349769	0.023949	Grip
FBgn0261238	6073.9	0.0807793	0.0291157	0.00351406	0.0240342	Alh
FBgn0035802	2863.64	-0.193674	0.0748768	0.00351439	0.0240342	Pura
FBgn0003656	3197.96	-0.0882241	0.031025	0.00353036	0.0241141	sws
FBgn0040092	373.38	-0.225089	0.0908127	0.0035292	0.0241141	lectin-46Cb
FBgn0043043	23.7734	0.374453	0.181417	0.00354174	0.0241773	Desat2
FBgn0031388	116.827	0.186674	0.0717686	0.00354494	0.0241844	CG12674
FBgn0262876	157.38	-0.188898	0.0731774	0.00354744	0.0241869	CG43231
FBgn0033458	85.8438	-0.243768	0.10059	0.00355447	0.0242202	Lime
FBgn0031505	240.844	0.218095	0.0872656	0.00357327	0.0243336	ND-B14.5B
FBgn0031450	1158.1	0.140903	0.0516044	0.00358008	0.0243653	Hrs
FBgn0039816	731.749	-0.105859	0.0376848	0.00360027	0.0244879	CG11317
FBgn0033949	64.3727	0.3022	0.134357	0.00360276	0.0244901	Had2
FBgn0262937	254.161	0.138324	0.0505949	0.00362362	0.0246171	Rabex-5
FBgn0033072	22.7934	0.322365	0.147658	0.00363546	0.0246746	CG17994
FBgn0033781	47.8068	0.230915	0.0945081	0.00363647	0.0246746	CG13319
FBgn0011455	400.419	0.166761	0.0629072	0.00363883	0.0246758	ND-SGDH
FBgn0033490	63.2067	0.248637	0.103574	0.00365154	0.0247174	CG12917
FBgn0039525	161.945	0.2094	0.0832034	0.00365144	0.0247174	CG5646
FBgn0283521	28866.3	-0.0739448	0.0269557	0.0036508	0.0247174	lola
FBgn0024957	898.014	0.233013	0.0952326	0.00365781	0.024745	Irp-1B
FBgn0039250	23.2638	-0.317188	0.143954	0.00366483	0.0247777	Mink
FBgn0045470	67.4274	0.606317	0.351139	0.00367395	0.0248245	Gr93b
FBgn0038412	206.762	-0.262747	0.111955	0.00367963	0.0248479	Zip89B
FBgn0004623	3789.6	0.158989	0.0594564	0.00370531	0.0250064	Gbeta76C
FBgn0052238	132.436	0.181813	0.069912	0.00371131	0.0250319	TTLL1B
FBgn0260008	590.173	-0.166536	0.0631189	0.0037364	0.0251861	UQCR-11
FBgn0037172	68.3579	0.193798	0.0757479	0.00374819	0.0252505	ND-B14.5AL
FBgn0030770	13.08	-0.370217	0.181794	0.00376635	0.0253577	CG13010
FBgn0033448	601.769	-0.16631	0.0630906	0.00377012	0.025368	hebe
FBgn0016641	1163.43	0.0848418	0.0299171	0.00378012	0.0254201	PTP-ER
FBgn0034789	5223.53	-0.0934158	0.0333473	0.00379328	0.0254934	PIP5K59B
FBgn0262559	1690.59	0.172726	0.0650786	0.00380004	0.0255236	Mdh2
FBgn0021872	2441.1	0.120384	0.043601	0.00382033	0.0256446	Xbp1
FBgn0261385	150.529	0.185752	0.0721057	0.00382895	0.0256734	scra
FBgn0050359	382.454	0.157498	0.0591459	0.00382916	0.0256734	Mal-A5
FBgn0034200	887.206	0.181794	0.0702497	0.00385276	0.0258162	Gbp2
FBgn0037753	22.5476	0.312307	0.142729	0.00386806	0.0259034	CG12947
FBgn0030798	556.136	-0.199016	0.0787613	0.00387208	0.0259149	CG13003
FBgn0029819	314.73	0.147419	0.0549312	0.00389495	0.0260525	Usp30
FBgn0035539	212.424	0.220634	0.08973	0.00392308	0.0262251	slow
FBgn0034160	55.3313	-0.300769	0.136238	0.00392878	0.0262477	CG5550
FBgn0031908	96.2851	-0.272657	0.118916	0.00393668	0.0262849	CG5177
FBgn0263396	15286.6	-0.0946058	0.035229	0.00394279	0.0263101	sqd
FBgn0031302	70.0537	-0.218974	0.0891869	0.00397395	0.0265024	CG14340
FBgn0261823	3736.71	-0.0582741	0.0204575	0.00401058	0.0267309	Asx
FBgn0036111	1838.16	0.101441	0.0350044	0.00402926	0.0268395	Aps
FBgn0035763	955.748	0.122151	0.0442669	0.00403335	0.0268422	mrva
FBgn0051619	7989.13	-0.0641601	0.0224096	0.00403441	0.0268422	nolo
FBgn0035976	1120.77	-0.155255	0.0585764	0.00403931	0.0268589	PGRP-LC
FBgn0038432	285.132	-0.145098	0.0542387	0.00404668	0.0268921	CG14883
FBgn0036481	78.9768	-0.238321	0.099764	0.00407388	0.0270569	CG16959
FBgn0036984	528.249	0.157945	0.0600027	0.00408198	0.0270948	CG13248
FBgn0023496	28.2028	0.353218	0.173342	0.00409955	0.0271634	Lip1
FBgn0030575	120.251	0.215728	0.0878872	0.004098	0.0271634	CG5321
FBgn0034381	1039.03	-0.117422	0.0428819	0.00409874	0.0271634	List
FBgn0001269	135.86	0.203829	0.0818597	0.00411334	0.0272373	inv
FBgn0013753	152.702	0.175923	0.067795	0.00411553	0.0272373	Bgb
FBgn0260856	55.5537	0.226778	0.0937774	0.00412646	0.0272936	Membrin
FBgn0259110	15806.9	-0.0725944	0.0282403	0.00413444	0.0273304	mmd
FBgn0037873	252.83	0.191681	0.0757244	0.00414231	0.0273664	SdhC
FBgn0035980	41.9614	-0.238011	0.100048	0.00417433	0.0275618	mRRF1
FBgn0032727	92.5343	0.191526	0.0756839	0.00418363	0.0276071	CG10623
FBgn0265915	20.9157	-0.344797	0.168009	0.00419065	0.0276372	asRNA:CR44704
FBgn0050099	20.4511	0.317229	0.149078	0.00421917	0.027809	CG30099
FBgn0035484	736.69	-0.181212	0.0694083	0.00424685	0.0279752	CG11594
FBgn0031224	150.469	0.136763	0.0509974	0.00425523	0.028014	CG11454
FBgn0032803	33.7935	-0.302399	0.140111	0.00427287	0.0281138	CG13082
FBgn0030244	48.5121	0.282367	0.126701	0.00427849	0.0281207	CG2157
FBgn0032217	403.491	0.130291	0.0482867	0.00427945	0.0281207	CG4972
FBgn0000615	31.0485	-0.308892	0.144122	0.0042814	0.0281207	exu
FBgn0040805	305.521	0.171033	0.0662518	0.00428948	0.028141	CG12355
FBgn0259789	1078.74	-0.171026	0.0663363	0.00428748	0.028141	zld
FBgn0029709	234.54	0.146681	0.0553454	0.00430185	0.0281894	CHOp24
FBgn0031372	78.9208	-0.20788	0.0850386	0.00430174	0.0281894	CG7295
FBgn0031779	255.459	0.129372	0.0485264	0.00433027	0.0283427	CG9175
FBgn0267204	7.5295	-0.702017	0.464407	0.00432884	0.0283427	lncRNA:CR45644
FBgn0002183	525.429	0.101261	0.036565	0.00433492	0.0283567	dre4
FBgn0000588	1800.8	-0.112361	0.0424316	0.00434529	0.028408	esc
FBgn0031853	56.5563	-0.238185	0.100593	0.00435621	0.0284629	TTLL3B
FBgn0030740	471.926	0.131842	0.0490369	0.00436026	0.0284729	CG9917
FBgn0011224	15096.3	-0.118116	0.0418714	0.00436464	0.028485	heph
FBgn0036821	2744.16	-0.0942854	0.0341187	0.00437305	0.0285234	CG3961
FBgn0027080	240.979	0.151369	0.0573261	0.00438125	0.0285439	TyrRS
FBgn0011305	715.188	0.140767	0.0528444	0.00437972	0.0285439	Rsf1
FBgn0025463	243.048	0.147812	0.055969	0.00439428	0.0285957	Bap60
FBgn0034558	59.6626	-0.243776	0.104522	0.00439373	0.0285957	Cib2
FBgn0085322	30.6879	0.283206	0.12781	0.00443674	0.0288222	CG34293
FBgn0040582	468.808	0.223164	0.0926477	0.00443531	0.0288222	BomBc3
FBgn0010473	21729.9	-0.105176	0.0367973	0.00443512	0.0288222	tutl
FBgn0038343	45.8923	0.257461	0.11243	0.00448747	0.029135	Trissin
FBgn0030828	237.318	0.253036	0.109983	0.00449542	0.029163	CG5162
FBgn0032450	117.15	0.162926	0.0628797	0.00449695	0.029163	CG5776
FBgn0034083	1712.93	-0.115627	0.0416598	0.00450395	0.0291916	lbk
FBgn0052843	762.989	-0.13403	0.0502908	0.0045238	0.0293034	Dh31-R
FBgn0015519	2652.72	-0.0897804	0.0326206	0.00452747	0.0293104	nAChRalpha3
FBgn0039977	1271.31	-0.206702	0.0849774	0.00455802	0.0294912	Spf30
FBgn0039064	14776.1	-0.110755	0.0403803	0.00463964	0.0300021	CG4467
FBgn0034741	51.0986	-0.247564	0.107648	0.00464769	0.0300197	CG4269
FBgn0034612	33.4356	-0.297024	0.139528	0.0046454	0.0300197	CG10505
FBgn0046999	93.4943	-0.266185	0.118131	0.00465332	0.0300389	CG6429
FBgn0266182	15.247	-0.371831	0.192017	0.00466128	0.0300731	lncRNA:CR44888
FBgn0004102	1821.46	-0.0826127	0.0296904	0.00467001	0.0301122	oc
FBgn0017590	4437.06	-0.113469	0.0419599	0.00468591	0.0301975	klg
FBgn0083946	22.4605	-0.321543	0.155855	0.00468978	0.0302052	lobo
FBgn0260648	38.3284	-0.225586	0.0951838	0.00471851	0.0303723	Rrp40
FBgn0266590	67.2477	-0.279832	0.12752	0.00472111	0.0303723	lncRNA:CR45115
FBgn0259174	6086.47	-0.0934839	0.0364079	0.00473751	0.0304605	Nedd4
FBgn0003515	69.4369	-0.219011	0.091538	0.00474227	0.0304737	st
FBgn0032281	27.5883	0.370628	0.192534	0.00480224	0.030824	CG17107
FBgn0031688	310.604	0.184524	0.074044	0.00480129	0.030824	Cyp28d2
FBgn0031868	293.972	-0.13265	0.0499968	0.00481838	0.03091	Rat1
FBgn0038292	289.07	0.17981	0.0716647	0.00482694	0.0309472	CG3987
FBgn0045761	457.458	0.15444	0.0595331	0.00483166	0.0309599	CHKov1
FBgn0037433	106.124	0.189274	0.0763305	0.00483459	0.0309611	CG17919
FBgn0250816	600.451	-0.218639	0.0919901	0.00487907	0.0312283	AGO3
FBgn0264834	38.6898	0.239798	0.103841	0.0048969	0.0313246	lncRNA:CR44042
FBgn0000261	1337.33	0.183757	0.0736352	0.00491695	0.031435	Cat
FBgn0036544	4319.59	0.154684	0.0605604	0.00494009	0.0315651	sff
FBgn0032314	12.9404	-0.385363	0.207901	0.00500988	0.0319929	CG7309
FBgn0263863	152.01	0.185165	0.0747775	0.00501709	0.0320209	mRpL45
FBgn0250867	3698.34	-0.117604	0.0441761	0.00503157	0.032077	CG42238
FBgn0000146	45.2594	-0.231878	0.0999009	0.0050301	0.032077	aub
FBgn0035131	29.9294	-0.285858	0.13337	0.00505424	0.0322033	mthl9
FBgn0267570	1539.8	-0.13068	0.0497285	0.0050604	0.0322243	lncRNA:CR45910
FBgn0001991	17525.2	-0.0901717	0.0360649	0.00506589	0.0322411	Ca-alpha1D
FBgn0036801	1499.22	-0.102369	0.0378755	0.00510386	0.0324645	MYPT-75D
FBgn0026374	762.13	-0.121331	0.0457362	0.00511362	0.0324899	Rhp
FBgn0051159	197.537	-0.133933	0.0510145	0.00511226	0.0324899	mRRF2
FBgn0010770	65.8819	0.222036	0.0939434	0.00512784	0.0325619	ppan
FBgn0026754	21.6975	0.321345	0.158139	0.0051465	0.0326391	Ugt37C1
FBgn0037231	152.215	0.176162	0.070445	0.00514416	0.0326391	Vps24
FBgn0035890	127.925	0.160008	0.0627921	0.00515098	0.0326391	CG13667
FBgn0011281	8.48592	-0.172876	0.336683	0.00515156	0.0326391	Obp83a
FBgn0262614	16783.6	-0.13303	0.0507021	0.00518664	0.0328429	pyd
FBgn0266099	76.0474	-0.21624	0.0916972	0.00521816	0.033024	CG44836
FBgn0035266	365.26	0.257657	0.115915	0.00523538	0.0331144	Gk2
FBgn0031285	3540.19	0.132716	0.0503775	0.00524853	0.033179	CG3662
FBgn0051199	714.847	0.132682	0.0505798	0.00526696	0.0332768	CG31199
FBgn0023537	735.34	0.153814	0.0592445	0.00527934	0.0333364	CG17896
FBgn0030748	12.7785	-0.393506	0.217698	0.00529567	0.0334208	Traf-like
FBgn0031169	669.591	0.151099	0.0589644	0.00530082	0.0334345	CG1494
FBgn0033225	191.086	0.15758	0.0618754	0.0053055	0.0334454	TTLL12
FBgn0038806	73.1149	0.175214	0.070359	0.00531478	0.0334852	CG5412
FBgn0028543	536.125	0.16621	0.0662477	0.00532465	0.0335287	NimB2
FBgn0030354	726.18	0.0928408	0.0338394	0.00533577	0.0335799	Upf1
FBgn0029657	43.4629	-0.225123	0.0969757	0.00534289	0.033606	CG12535
FBgn0003231	1574.74	0.168388	0.0670995	0.00535931	0.0336535	ref(2)P
FBgn0010762	2567.22	-0.078764	0.0290176	0.00535806	0.0336535	simj
FBgn0034262	49.4041	-0.260448	0.118533	0.00535939	0.0336535	swi2
FBgn0283652	52.2663	-0.20839	0.0876639	0.00536329	0.0336573	Rpp30
FBgn0036266	58.237	-0.224556	0.0966271	0.00536595	0.0336573	Tsen54
FBgn0035669	16.7	0.347506	0.180504	0.00537687	0.033707	CG6592
FBgn0039821	202.431	-0.194756	0.0805104	0.00538331	0.0337286	CG15556
FBgn0033339	3243.99	-0.107334	0.0402933	0.00540141	0.0338233	Sec31
FBgn0052579	103.624	-0.169968	0.0678205	0.00540816	0.0338468	CG32579
FBgn0038588	178.366	0.146782	0.0570555	0.00541732	0.0338511	CG7156
FBgn0086679	938.048	0.0990738	0.0368793	0.00541785	0.0338511	p
FBgn0263131	2427.93	-0.136824	0.0526499	0.00541253	0.0338511	CG43373
FBgn0040207	2237.56	-0.126626	0.0485141	0.00544528	0.0340036	kat80
FBgn0001215	4801.55	-0.0898757	0.0332312	0.00547441	0.0341666	Hrb98DE
FBgn0034796	103.065	0.187645	0.0769405	0.0054877	0.0342117	CG3700
FBgn0037013	44.5488	-0.284448	0.135149	0.00548585	0.0342117	CG13250
FBgn0033748	27.8632	0.27158	0.126271	0.00549396	0.0342318	vis
FBgn0038416	268.764	-0.234909	0.10324	0.00550595	0.0342876	CG17930
FBgn0261393	218.995	-0.145544	0.05664	0.00551122	0.0343015	alpha-Est5
FBgn0037835	114.967	0.199178	0.0830826	0.00556035	0.0345882	CG14687
FBgn0039451	958.085	0.109596	0.0412105	0.0055786	0.0346826	CG6420
FBgn0034488	198.962	0.151167	0.0595652	0.00561019	0.0348552	Hacl
FBgn0039897	591.934	-0.161288	0.0652296	0.00561254	0.0348552	CG1674
FBgn0024293	679.312	0.16621	0.0664158	0.00561622	0.0348589	Spn43Ab
FBgn0003308	720.81	0.14942	0.0582247	0.00562989	0.0349245	ry
FBgn0003162	1993.42	-0.157292	0.0623884	0.00564317	0.0349877	Pu
FBgn0263329	41.7399	-0.212366	0.0907426	0.00565165	0.035021	lncRNA:CR43410
FBgn0264325	153.346	0.141738	0.0552679	0.00569425	0.0352538	Atg6
FBgn0004449	14196.4	0.0735856	0.0270704	0.00569547	0.0352538	Ten-m
FBgn0039529	307.881	-0.119539	0.0463201	0.00570974	0.0353228	CG5612
FBgn0267012	157.121	0.402644	0.231539	0.00571434	0.0353318	lncRNA:CR45456
FBgn0038655	9.11881	0.433153	0.264753	0.00572429	0.035374	CG14297
FBgn0029941	2520.44	-0.0912106	0.0339256	0.0057335	0.0354115	CG1677
FBgn0039510	171.495	0.288826	0.139209	0.00574524	0.0354646	CG3339
FBgn0035181	492.491	-0.155308	0.061464	0.00575528	0.0355072	CG9205
FBgn0035007	96.4963	0.182161	0.0748456	0.00577561	0.0355848	CG3492
FBgn0004133	462.68	-0.140769	0.054939	0.00577519	0.0355848	blow
FBgn0020506	32.4077	-0.254065	0.115862	0.00577733	0.0355848	Amyrel
FBgn0038542	357.326	-0.147649	0.0580613	0.00578126	0.0355896	TyrR
FBgn0037743	369.461	0.098753	0.0371264	0.00581231	0.0357612	Alg12
FBgn0000404	31.2175	-0.283894	0.136129	0.00581658	0.035768	CycA
FBgn0264922	309.768	0.160189	0.063931	0.00582335	0.0357901	Sumo
FBgn0032748	1199.8	0.0787381	0.029126	0.00582718	0.0357942	CG10492
FBgn0030004	111.307	0.176002	0.0716884	0.00584104	0.0358598	CG10958
FBgn0287423	4694.29	0.314606	0.162524	0.00586293	0.0359746	Nplp2
FBgn0266308	95.5361	0.202187	0.0856223	0.00589761	0.0361677	lncRNA:CR44973
FBgn0261046	5320.02	-0.11198	0.0422453	0.00590718	0.0362068	Dscam3
FBgn0039163	79.7166	0.188117	0.0777796	0.00591743	0.0362499	CG5515
FBgn0261555	1477.21	-0.0813318	0.030216	0.0059211	0.0362527	CG42673
FBgn0027057	283.45	0.118489	0.0452886	0.00592861	0.0362772	CSN1b
FBgn0030421	778.828	0.117143	0.0446641	0.00593153	0.0362772	Agpat1
FBgn0287184	482.291	-0.146773	0.0576699	0.00594396	0.0363335	FASN3
FBgn0267619	110.019	-0.190865	0.0797984	0.00594773	0.0363369	lncRNA:CR45957
FBgn0265961	8.81875	0.48399	0.317941	0.00595923	0.03638	lncRNA:CR44748
FBgn0037012	170.585	-0.16491	0.0664944	0.00596124	0.03638	Rcd2
FBgn0001250	1820.69	-0.1436	0.0564449	0.00597413	0.036439	if
FBgn0040653	2782.86	0.31384	0.162404	0.0059885	0.0364502	Dso1
FBgn0035639	154.822	0.178303	0.0731547	0.00598363	0.0364502	kri
FBgn0011660	156.28	0.175316	0.0717274	0.0059889	0.0364502	Pms2
FBgn0265704	11.7366	-0.432131	0.262677	0.00597959	0.0364502	lncRNA:CR44511
FBgn0038134	33.1048	3.75465	2.11173	0.00603323	0.0367003	wntD
FBgn0052982	1678.24	-0.159081	0.0638096	0.00603819	0.0367106	CG32982
FBgn0031801	148.751	0.339359	0.180264	0.00605736	0.0368073	CG9498
FBgn0264838	50.1383	0.272821	0.129845	0.00606934	0.0368353	asRNA:CR44046
FBgn0030342	128.887	0.153813	0.0612993	0.00607502	0.0368353	CG10347
FBgn0030089	3713.8	-0.0764352	0.0284177	0.00607465	0.0368353	AP-1gamma
FBgn0036450	499.375	-0.12547	0.0490643	0.00606898	0.0368353	Tdrd3
FBgn0263321	25.0038	0.38605	0.220724	0.00609159	0.036916	CG43402
FBgn0034230	552.752	0.0866517	0.0324201	0.00610397	0.0369676	CG4853
FBgn0267452	27.1092	-0.338439	0.178784	0.00610666	0.0369676	asRNA:CR45802
FBgn0032864	378.092	0.181259	0.0748225	0.00611766	0.0370143	CG2493
FBgn0033212	4173.05	-0.0740482	0.0275238	0.00613735	0.0371135	LRR
FBgn0263655	45.1911	-0.26416	0.124174	0.00614791	0.0371575	CG43646
FBgn0032724	146.041	0.16451	0.0666817	0.00620212	0.037465	CG10428
FBgn0265075	11.3502	0.40745	0.243273	0.00620584	0.0374675	lncRNA:CR44186
FBgn0036738	15.7482	0.305652	0.155319	0.00623994	0.0376532	CG7542
FBgn0001990	137.721	-0.157178	0.0632183	0.00627159	0.037824	wek
FBgn0267645	31.8013	0.270658	0.12877	0.00628026	0.0378358	lncRNA:CR45983
FBgn0036908	127.404	0.15927	0.064727	0.00627852	0.0378358	TORIP
FBgn0261612	144.46	-0.155441	0.062469	0.00629226	0.0378879	CngA
FBgn0040734	192.228	0.335228	0.178731	0.00630476	0.0379313	BomS5
FBgn0029521	37.5817	0.228211	0.101851	0.0063062	0.0379313	Or1a
FBgn0037163	2806.31	0.146421	0.058465	0.00632332	0.0379938	laza
FBgn0030482	495.78	-0.294637	0.145334	0.00632129	0.0379938	CG1673
FBgn0032405	127.254	0.203405	0.0873622	0.00632777	0.0380003	firl
FBgn0040733	1438.43	0.288448	0.146042	0.00633807	0.0380419	BomS6
FBgn0040309	1107.98	0.169201	0.0691265	0.00634716	0.0380762	Jafrac1
FBgn0043903	1545.25	-0.10685	0.0417112	0.00636315	0.0381519	dome
FBgn0030944	134.907	0.176516	0.073095	0.00640889	0.0384057	Hou
FBgn0000078	612.487	0.265003	0.125851	0.00642834	0.0384814	Amy-d
FBgn0030699	529.827	-0.111054	0.0426504	0.00642724	0.0384814	CG8578
FBgn0050384	78.3032	0.174497	0.0722884	0.00653419	0.0390943	CG30384
FBgn0031977	109.064	-0.194182	0.0826123	0.00655459	0.0391955	baf
FBgn0038063	7831.93	-0.122166	0.0466537	0.00665274	0.0397404	Octbeta2R
FBgn0010531	82.7533	-0.182662	0.0767113	0.00665171	0.0397404	Ccs
FBgn0050372	2887.96	-0.0694206	0.0261603	0.0066632	0.0397818	Asap
FBgn0034808	674.277	-0.128931	0.0506349	0.00666995	0.039801	CG9896
FBgn0025456	166.347	-0.143583	0.0573171	0.00668063	0.0398437	CREG
FBgn0033635	33.6668	-0.291934	0.146979	0.00669513	0.039909	Prip
FBgn0031228	216.35	0.171512	0.0709738	0.00670176	0.0399275	ND-15
FBgn0036740	336.357	-0.148545	0.0596843	0.00674635	0.0401719	Vps60
FBgn0265067	283.103	0.16755	0.0691049	0.00675931	0.0401855	lncRNA:CR44178
FBgn0034959	526.27	0.12613	0.0494239	0.00675864	0.0401855	Xxylt
FBgn0024985	3049.97	-0.0949363	0.036324	0.00675558	0.0401855	Rilpl
FBgn0003997	474.311	0.243278	0.112975	0.00677283	0.0402235	hid
FBgn0054054	79.6664	0.226113	0.10172	0.00677103	0.0402235	CG34054
FBgn0038679	2455.9	-0.14972	0.0604476	0.00677959	0.0402424	CG6040
FBgn0022710	2807.65	0.111418	0.0429529	0.00681308	0.0403987	Ac13E
FBgn0037989	4532.31	-0.112899	0.0436824	0.00681251	0.0403987	ATP8B
FBgn0261698	10225.6	-0.103003	0.0395038	0.00684235	0.040551	SLO2
FBgn0039420	686.65	-0.132901	0.0526872	0.0068758	0.0407278	CG6154
FBgn0037105	174.046	-0.156615	0.0638767	0.0068816	0.0407408	S1P
FBgn0037913	832.808	-0.202251	0.0880321	0.00688841	0.0407597	fabp
FBgn0033446	1815.9	-0.118799	0.0457398	0.00690354	0.0408278	CG1648
FBgn0264489	1063.87	0.253089	0.119909	0.00694195	0.0409691	CG43897
FBgn0019952	243.379	0.218552	0.0976572	0.00693759	0.0409691	Orct
FBgn0035482	79.2059	0.183473	0.0776067	0.00694123	0.0409691	CG14985
FBgn0052485	271.172	0.173986	0.0725757	0.00693211	0.0409691	CG32485
FBgn0261673	419.619	-0.168548	0.0705507	0.00695034	0.0409972	nemy
FBgn0052829	72.0161	-0.228235	0.103984	0.00698028	0.0411523	CG32829
FBgn0031906	27.1322	-0.273942	0.135077	0.00701437	0.0413282	CG5160
FBgn0032387	129.263	-0.284432	0.142874	0.00701744	0.0413282	CG16965
FBgn0032729	176.403	0.158903	0.0651527	0.00705773	0.0415438	L2HGDH
FBgn0032109	304.297	0.396696	0.246372	0.00708238	0.0416551	CG17005
FBgn0030412	18179.9	-0.090286	0.0362577	0.00708402	0.0416551	Tomosyn
FBgn0013981	626.23	0.199851	0.0870989	0.00712175	0.0418489	His4r
FBgn0039709	708.717	-0.197947	0.0859743	0.00712439	0.0418489	Cad99C
FBgn0004049	1269.71	-0.0669312	0.0252957	0.00717018	0.0420959	yrt
FBgn0038877	2245.47	0.172785	0.0724541	0.00721931	0.0423623	CG3308
FBgn0267463	93.6278	-0.246755	0.116924	0.00722716	0.0423863	asRNA:CR45813
FBgn0032979	1145.76	-0.104874	0.0407888	0.00723537	0.0423904	Clamp
FBgn0035523	517.638	-0.155107	0.0635672	0.00723487	0.0423904	Ctl1
FBgn0031549	45.7235	-0.241921	0.11331	0.00725004	0.0424543	Spindly
FBgn0067905	836.298	0.234381	0.108568	0.00725418	0.0424565	Dso2
FBgn0026268	128.642	0.227964	0.104433	0.00726942	0.0425016	Antdh
FBgn0038769	69.9824	0.19715	0.0857084	0.00726864	0.0425016	Regnase-1
FBgn0032104	17.0111	-0.342124	0.193341	0.00728196	0.0425529	aust
FBgn0032754	25.481	0.28042	0.14082	0.00729358	0.0425988	CG10700
FBgn0066084	1257.07	0.238349	0.110825	0.00732261	0.0427462	RpL41
FBgn0011569	41.3202	0.203482	0.0896821	0.00733372	0.042761	can
FBgn0259994	17129.9	-0.0926409	0.0347351	0.00733652	0.042761	OtopLa
FBgn0267763	115.899	-0.254652	0.122351	0.00733378	0.042761	lncRNA:CR46094
FBgn0012034	8166.25	-0.1594	0.0666699	0.00734998	0.0428173	AcCoAS
FBgn0034626	157.298	-0.148449	0.060516	0.00735642	0.0428327	bisc
FBgn0036726	233.36	0.185319	0.0794242	0.00737508	0.0429192	QIL1
FBgn0028396	168.547	0.368441	0.217322	0.00740681	0.0430817	TotA
FBgn0001087	4918.68	-0.0872019	0.0352177	0.00741134	0.0430858	g
FBgn0040726	1542.77	-0.0721641	0.0279868	0.00742149	0.0431048	dpr1
FBgn0025776	45.8416	-0.210413	0.09405	0.00742224	0.0431048	ind
FBgn0085329	120.165	-0.183152	0.0783577	0.00744113	0.0431922	CG34300
FBgn0029727	15.1042	0.337001	0.190746	0.00745872	0.0432721	CG6978
FBgn0037276	17.5812	0.286215	0.146767	0.00748878	0.0434241	CG17387
FBgn0030309	345.182	-0.159106	0.065903	0.00750448	0.0434755	CG1572
FBgn0033893	126.026	-0.192556	0.0837949	0.00750534	0.0434755	CG18371
FBgn0039004	149.917	0.144929	0.058901	0.00753608	0.0436088	Nup133
FBgn0037282	740.8	-0.0849919	0.0326584	0.007535	0.0436088	CG14657
FBgn0033426	763.748	0.103339	0.0402677	0.00755248	0.0436813	Nt5c
FBgn0040397	1245.4	-0.0996243	0.0387249	0.00757794	0.0438061	CG3655
FBgn0263841	24.3708	-0.321612	0.177733	0.00759312	0.0438713	CG43702
FBgn0032685	227.538	0.255729	0.124187	0.00760044	0.0438912	CG10211
FBgn0030685	2663.55	-0.0746038	0.0285478	0.00760907	0.0439185	Graf
FBgn0038960	52.6342	0.246726	0.118078	0.0076206	0.0439626	CG13855
FBgn0266872	112.692	0.174394	0.0739793	0.00762686	0.0439762	lncRNA:CR45333
FBgn0039050	88.4032	0.285346	0.146798	0.00763905	0.044024	CG17110
FBgn0267752	34.4175	-0.257311	0.125216	0.00764808	0.0440536	lncRNA:CR46083
FBgn0037521	7112.64	-0.131258	0.0544783	0.00765222	0.0440549	CG2993
FBgn0039319	26.4093	0.237095	0.111645	0.00766394	0.0440999	CG13659
FBgn0011207	362.544	-0.102883	0.0399348	0.00767792	0.0441353	pelo
FBgn0026061	210.736	-0.195458	0.0858882	0.00767745	0.0441353	Mipp1
FBgn0035410	48.06	0.31564	0.172436	0.00772566	0.044306	MnM
FBgn0027580	5212.73	0.181706	0.0759902	0.00772172	0.044306	PCB
FBgn0038271	1660.58	0.164731	0.0691314	0.00773117	0.044306	UQCR-C1
FBgn0250820	179.258	0.132413	0.0532494	0.00772895	0.044306	meigo
FBgn0034394	1520.47	-0.179249	0.0772893	0.00771994	0.044306	CG15096
FBgn0032820	468.334	-0.205189	0.0916758	0.00771629	0.044306	fbp
FBgn0031381	319.233	0.195474	0.0858405	0.00774921	0.0443868	Npc2a
FBgn0000114	3524.2	0.0757183	0.0288975	0.00778271	0.0445561	bru1
FBgn0034708	975.173	0.0794381	0.0305042	0.00783347	0.044824	Vps35
FBgn0038194	1078.33	-0.164267	0.0699873	0.00784474	0.0448657	Cyp6d5
FBgn0038549	250.248	-0.133988	0.0542149	0.00786165	0.0449397	Nnk
FBgn0034877	511.888	0.191912	0.0841138	0.00787607	0.0449993	levy
FBgn0034435	385.672	-0.142022	0.0580535	0.00790036	0.0450924	fest
FBgn0003480	36.1656	-0.227874	0.106314	0.00789697	0.0450924	spn-B
FBgn0040228	48.7772	0.213783	0.0973796	0.00793081	0.0452433	DCTN5-p25
FBgn0259226	128.828	-0.216724	0.099248	0.00796082	0.0453915	CG42326
FBgn0034128	165.26	0.174107	0.0745787	0.00800938	0.0456454	CG4409
FBgn0264908	7610.99	-0.0980371	0.0385854	0.00801881	0.0456761	pHCl-1
FBgn0038916	14.4212	-0.313608	0.173686	0.00804859	0.0458225	dnd
FBgn0263257	23610.2	-0.0942133	0.0380475	0.00809686	0.0460509	Cngl
FBgn0264376	221.346	-0.141377	0.0579753	0.00809681	0.0460509	lncRNA:CR43828
FBgn0040931	108.234	0.201405	0.0897175	0.00812356	0.0461795	CG9034
FBgn0031191	262.176	-0.126209	0.0508025	0.00813057	0.046196	Cp110
FBgn0037217	676.57	-0.171872	0.0735502	0.00813622	0.0462049	CG14636
FBgn0010747	338.227	0.127883	0.0515668	0.00814816	0.0462262	Srp54k
FBgn0287873	5906.37	-0.079809	0.0310718	0.00814486	0.0462262	zip
FBgn0039543	381.453	0.13988	0.0572277	0.00816638	0.0463062	CROT
FBgn0036835	20.3274	-0.293761	0.156299	0.00818	0.0463602	CG14075
FBgn0043530	38.4345	0.240055	0.114275	0.00818545	0.0463678	Obp51a
FBgn0053548	1254.73	0.183077	0.079544	0.00824271	0.0466687	SmydA-8
FBgn0263855	165.337	-0.150673	0.0626716	0.00825663	0.0467241	BubR1
FBgn0016059	2094.48	-0.0778467	0.0301362	0.008284	0.0468554	Sema1b
FBgn0035253	23614.9	-0.0988313	0.0389009	0.00830653	0.0469481	Srrm234
FBgn0265184	106.804	-0.198731	0.0888154	0.0083087	0.0469481	CG44249
FBgn0035397	4887.87	-0.0853673	0.0357009	0.008329	0.0470393	PAN3
[truncated: 9,286 more rows]
