# Supplementary material for: Increased Glycine-N-methyltransferase expression disrupts light-dependent gene expression rhythms in the Drosophila eye
Source: J Cell Sci. 2026 Apr 17;139(7):jcs264529. doi: 10.1242/jcs.264529 (PMC13120682; doi:10.1242/jcs.264529)
Supplement: Table S6. CUT&RUN Peak [file joces-139-264529-TableS6.xlsx]

## Sheet: Table 6 - CUT&RUN Peaks
Supplemental Table 6: CUT&RUN Peaks
H3K4me3				H3K4me				H3K9me3				H3K27me3
Chr	Start	End		Chr	Start	End		Chr	Start	End		Chr	Start	End
2L	17925	18558		2L	5	21389		2L	5	5275		2L	6	11995
2L	20715	21345		2L	60573	350537		2L	2193393	2202101		2L	47499	52332
2L	72616	73915		2L	402109	433529		2L	2202387	2209702		2L	193251	199745
2L	74115	74661		2L	461385	556719		2L	3518358	3524476		2L	251004	253097
2L	94745	95374		2L	562686	578115		2L	4810058	4817230		2L	328049	333156
2L	102406	102780		2L	584486	589241		2L	5163080	5177806		2L	358627	390008
2L	106245	106783		2L	732657	762348		2L	6667317	6673906		2L	393877	402006
2L	108010	108987		2L	804471	850548		2L	6931950	6942721		2L	495479	508986
2L	143257	144104		2L	864244	876690		2L	7184707	7191842		2L	526750	539241
2L	152914	153353		2L	887282	892318		2L	8671586	8683587		2L	543912	558008
2L	154950	156725		2L	934750	941753		2L	9898190	9902878		2L	572262	612072
2L	158302	160584		2L	944364	952538		2L	9931425	9935186		2L	646822	655065
2L	161182	161428		2L	959417	965053		2L	9973760	9980842		2L	662108	678481
2L	203248	204526		2L	998394	1037289		2L	10227477	10232536		2L	687115	695641
2L	207091	208036		2L	1040045	1143144		2L	10234739	10239266		2L	717660	724117
2L	249625	250969		2L	1147781	1158879		2L	10404594	10408336		2L	727738	736995
2L	252169	252616		2L	1161948	1192080		2L	10982954	10988138		2L	749718	760508
2L	266914	267234		2L	1205544	1224206		2L	11261521	11266911		2L	777078	796394
2L	271372	271991		2L	1253587	1284949		2L	11272509	11274218		2L	879518	892208
2L	273478	274499		2L	1341121	1346556		2L	11540124	11548099		2L	900719	921883
2L	276668	278210		2L	1381877	1422136		2L	11787527	11805373		2L	938611	941412
2L	282755	283197		2L	1430620	1451318		2L	12006571	12010305		2L	946007	952203
2L	285004	285732		2L	1455072	1484097		2L	12441334	12445946		2L	967346	974420
2L	292384	292838		2L	1497803	1513938		2L	12449101	12455547		2L	984520	988545
2L	294096	294696		2L	1558713	1587805		2L	13448894	13456892		2L	999492	1006408
2L	295040	295679		2L	1603004	1763800		2L	14014375	14022651		2L	1012877	1018989
2L	297898	298711		2L	1823350	1857842		2L	14179579	14183716		2L	1032835	1036308
2L	305935	306481		2L	1883992	1916744		2L	15487858	15491515		2L	1041498	1042646
2L	310646	310940		2L	1920416	2008853		2L	16241734	16245959		2L	1049078	1058362
2L	357465	357887		2L	2015647	2021734		2L	16330480	16336867		2L	1063664	1070936
2L	404350	404610		2L	2085176	2091194		2L	16512012	16519080		2L	1103710	1106381
2L	413777	415624		2L	2113601	2151557		2L	17452267	17460274		2L	1132421	1137008
2L	419658	420343		2L	2160238	2187293		2L	19545818	19554116		2L	1163485	1170345
2L	420894	421408		2L	2188952	2244713		2L	20060706	20066315		2L	1197183	1201435
2L	452262	453544		2L	2315246	2332004		2L	20077023	20084981		2L	1217949	1227755
2L	455542	456118		2L	2353504	2402350		2L	20103437	20107428		2L	1290651	1301758
2L	471737	472029		2L	2415553	2440310		2L	20813041	20831689		2L	1304768	1308452
2L	473044	473259		2L	2488125	2517621		2L	21453672	21465895		2L	1350365	1361173
2L	479341	479597		2L	2522107	2532608		2L	21481464	21501604		2L	1366445	1380549
2L	542094	542652		2L	2563481	2564077		2L	21504940	21538809		2L	1389647	1399169
2L	544388	544619		2L	2572760	2594438		2L	21618430	21626340		2L	1404462	1416557
2L	559583	560402		2L	2687688	2729911		2L	22114020	22121949		2L	1429189	1438840
2L	567591	568757		2L	2736508	2777537		2L	22133777	22154155		2L	1447366	1461464
2L	574007	574942		2L	2786373	2798530		2L	22166763	22192260		2L	1495205	1499291
2L	602569	603022		2L	2848608	2996212		2L	22212721	22228675		2L	1570974	1576332
2L	741158	741570		2L	3020404	3047345		2L	22277977	22285397		2L	1620639	1624305
2L	815580	816408		2L	3054525	3060375		2L	22353497	22362043		2L	1750551	1755202
2L	818955	820188		2L	3073109	3160857		2L	22367506	22377673		2L	1819820	1821552
2L	821445	822588		2L	3164477	3169069		2L	22379368	22404445		2L	1863932	1869845
2L	825499	826865		2L	3279286	3304654		2L	22412751	22420239		2L	1941430	1957104
2L	850402	851123		2L	3347289	3353503		2L	22421289	22427149		2L	1961430	1974503
2L	852493	853299		2L	3364678	3376887		2L	22441438	22456207		2L	1990016	1992892
2L	867815	868035		2L	3399123	3481159		2L	22499061	22500326		2L	2020366	2037487
2L	869433	869928		2L	3496095	3518284		2L	22503126	22511371		2L	2059177	2063737
2L	870231	872034		2L	3536271	3542079		2L	22516301	22534154		2L	2078102	2084286
2L	922913	924190		2L	3646812	3649817		2L	22539506	22548932		2L	2091545	2095405
2L	924626	925003		2L	3655000	3656057		2L	22550173	22579342		2L	2146856	2151660
2L	1047331	1048064		2L	3657841	3684891		2L	22583972	22597327		2L	2238666	2242807
2L	1076970	1078462		2L	3690771	3778318		2L	22621021	22635651		2L	2260890	2266261
2L	1080867	1081494		2L	3785809	3793101		2L	22698101	22711156		2L	2389929	2397857
2L	1101515	1102109		2L	3800662	3808980		2L	22732138	22741600		2L	2401710	2406543
2L	1107688	1108337		2L	3833542	3840073		2L	22765440	22773631		2L	2410470	2417565
2L	1128439	1129711		2L	3855233	3861385		2L	22786371	22797990		2L	2422854	2432021
2L	1135151	1135372		2L	3865452	3881343		2L	22805709	22831711		2L	2437322	2454251
2L	1147827	1148037		2L	3893824	3905967		2L	22894991	22924927		2L	2458654	2470391
2L	1150442	1151002		2L	3912382	3938403		2L	22948122	22982757		2L	2513778	2520758
2L	1155634	1156330		2L	3944988	3998619		2L	23040176	23057035		2L	2546279	2554623
2L	1157680	1159191		2L	4004759	4006476		2L	23066840	23087840		2L	2610142	2615717
2L	1164386	1164825		2L	4037381	4084560		2L	23218152	23229988		2L	2674883	2680381
2L	1166560	1166892		2L	4091371	4092239		2L	23307097	23326048		2L	2708839	2714189
2L	1169630	1170505		2L	4194097	4200128		2L	23331667	23337974		2L	2807436	2811613
2L	1172278	1173364		2L	4225913	4231670		2L	23342866	23353196		2L	2835598	2847222
2L	1177665	1178237		2L	4233977	4241105		2L	23368280	23378202		2L	2992715	2997213
2L	1183817	1184513		2L	4252963	4314471		2L	23380889	23402882		2L	3002472	3005959
2L	1610750	1611950		2L	4319836	4320324		2R	29611	60184		2L	3049363	3056119
2L	1613420	1614203		2L	4324509	4350963		2R	61588	67691		2L	3059161	3066653
2L	1651441	1652594		2L	4366245	4389142		2R	88003	97979		2L	3071426	3073022
2L	1704871	1705374		2L	4401254	4433183		2R	220749	231183		2L	3213619	3219136
2L	1709979	1711023		2L	4435759	4477934		2R	237156	245719		2L	3240385	3251534
2L	1723440	1724370		2L	4691599	4708010		2R	375773	389396		2L	3336475	3339217
2L	1727037	1727635		2L	4807663	4900651		2R	399990	415068		2L	3373542	3378668
2L	1728691	1729115		2L	4910887	4939338		2R	461845	469878		2L	3460295	3465884
2L	1729771	1730189		2L	4941954	4950273		2R	475931	495476		2L	3472051	3490364
2L	1731940	1732363		2L	4965684	5013177		2R	501511	507534		2L	3496211	3498204
2L	1751615	1752103		2L	5021939	5098693		2R	529400	537187		2L	3520060	3524974
2L	1836647	1837831		2L	5101061	5124921		2R	559864	576080		2L	3532764	3615888
2L	1884726	1885506		2L	5144162	5149903		2R	622566	637187		2L	3637704	3644072
2L	1974135	1974529		2L	5221215	5329114		2R	661548	662499		2L	3663890	3684245
2L	1980201	1980900		2L	5465833	5499226		2R	682307	692454		2L	3690762	3703306
2L	1982197	1982706		2L	5523976	5535885		2R	711290	725497		2L	3713826	3716819
2L	1987325	1987561		2L	5541365	5550337		2R	726537	740290		2L	3759723	3765404
2L	2009852	2010461		2L	5567682	5574603		2R	749132	760394		2L	3812989	3863325
2L	2011810	2012033		2L	5719681	5745799		2R	836151	853766		2L	3911821	3920030
2L	2037724	2038510		2L	5757823	5781439		2R	870903	882818		2L	3950155	3985856
2L	2144452	2145191		2L	5789459	5800475		2R	913295	925640		2L	3989347	3991339
2L	2146714	2148108		2L	5812474	5827681		2R	960992	986393		2L	3998664	4001085
2L	2151725	2152184		2L	5902326	5926301		2R	1010553	1072201		2L	4096810	4100122
2L	2191642	2192361		2L	5938827	5989169		2R	1094334	1106352		2L	4240774	4247673
2L	2212218	2212637		2L	5995415	6004318		2R	1146397	1175244		2L	4270341	4278155
2L	2213834	2214498		2L	6028648	6120681		2R	1189774	1208057		2L	4291892	4295988
2L	2215933	2217675		2L	6176078	6217549		2R	1224876	1233882		2L	4339461	4348535
2L	2220780	2221191		2L	6249670	6282006		2R	1244477	1265344		2L	4389043	4389636
2L	2225983	2227383		2L	6284216	6342423		2R	1267885	1305356		2L	4504358	4520302
2L	2236061	2236848		2L	6398417	6415529		2R	1308879	1321453		2L	4580346	4587204
2L	2363252	2366027		2L	6437405	6524025		2R	1326740	1336030		2L	4635041	4657744
2L	2374740	2375259		2L	6556313	6577390		2R	1344587	1362866		2L	4665201	4670344
2L	2375802	2376305		2L	6581270	6600214		2R	1380859	1405867		2L	4687356	4690914
2L	2381056	2381686		2L	6610313	6619813		2R	1410630	1423043		2L	4735042	4739557
2L	2383211	2383537		2L	6635231	6690997		2R	1438588	1450169		2L	4817921	4819523
2L	2420633	2421162		2L	6716530	6728279		2R	1500895	1506155		2L	4849467	4853897
2L	2492178	2494064		2L	6772364	6799319		2R	1510174	1593493		2L	4918213	4923367
2L	2574845	2575065		2L	6871548	6876843		2R	1609220	1641151		2L	4960152	4965798
2L	2579143	2581015		2L	6891572	6898161		2R	1656413	1663905		2L	5122457	5138045
2L	2584616	2585482		2L	6904370	6932389		2R	1707418	1720296		2L	5188146	5193956
2L	2740031	2740653		2L	6945319	6970967		2R	1858945	1867226		2L	5206118	5216706
2L	2745134	2745473		2L	7022461	7066830		2R	1922312	1932528		2L	5251337	5254939
2L	2748190	2748752		2L	7074498	7078737		2R	1942273	1948425		2L	5316828	5323242
2L	2752583	2753095		2L	7085680	7123820		2R	1955463	1967623		2L	5347058	5401842
2L	2753504	2754711		2L	7148917	7156013		2R	2018790	2034483		2L	5407175	5426095
2L	2754836	2755122		2L	7180679	7222808		2R	2040930	2048408		2L	5430360	5517829
2L	2759261	2760372		2L	7233287	7250870		2R	2060670	2086447		2L	5552836	5562848
2L	2765324	2766911		2L	7263891	7269264		2R	2135544	2169942		2L	5571025	5583252
2L	2767278	2768284		2L	7398325	7399238		2R	2177466	2246173		2L	5598554	5636561
2L	2769506	2770620		2L	7411270	7452927		2R	2256405	2272094		2L	5659010	5686716
2L	2797844	2798879		2L	7478572	7548117		2R	2315348	2337838		2L	5695950	5698883
2L	2799223	2799936		2L	7648633	7664774		2R	2338464	2355591		2L	5827743	5836700
2L	2815281	2815766		2L	7670390	7672149		2R	2378585	2404642		2L	5857441	5862843
2L	2855424	2855787		2L	7781806	7789905		2R	2524772	2537905		2L	5918211	5920578
2L	2856156	2857887		2L	7793801	7816109		2R	2539351	2554019		2L	5926800	5942891
2L	2873627	2875337		2L	7818184	7837914		2R	2558626	2587210		2L	6003547	6007138
2L	2878252	2879447		2L	7849193	7857025		2R	2625048	2650459		2L	6010152	6023387
2L	2882727	2883098		2L	7904491	7977133		2R	2666765	2701074		2L	6030267	6034314
2L	2885963	2886601		2L	7987943	7994975		2R	2706085	2758680		2L	6128035	6130841
2L	2956990	2957354		2L	8029299	8040200		2R	2800105	2801156		2L	6138943	6145448
2L	2972488	2973313		2L	8047356	8178129		2R	2802701	2819463		2L	6148759	6148938
2L	2976490	2977513		2L	8185570	8222900		2R	2833194	2873131		2L	6153650	6158713
2L	2978891	2979239		2L	8264235	8286206		2R	2904868	2907323		2L	6182419	6189467
2L	2986704	2988345		2L	8303231	8338534		2R	2908477	2917257		2L	6195077	6203368
2L	2992667	2993609		2L	8354251	8389829		2R	2931593	2957952		2L	6299225	6306660
2L	3022620	3023638		2L	8394968	8435088		2R	2979051	2987459		2L	6351411	6352677
2L	3028746	3029246		2L	8461296	8467366		2R	2994258	3016742		2L	6358441	6363145
2L	3030481	3031054		2L	8506182	8675965		2R	3019118	3034690		2L	6367603	6377554
2L	3036862	3038092		2L	8683128	8696841		2R	3048289	3050508		2L	6380895	6389076
2L	3039271	3040511		2L	8705737	8723181		2R	3054943	3068840		2L	6392742	6393484
2L	3057082	3057604		2L	8734884	8742938		2R	3071294	3080625		2L	6412279	6420548
2L	3089616	3090326		2L	8797287	8826162		2R	3087259	3106818		2L	6488954	6494680
2L	3144247	3145690		2L	8931409	8958598		2R	3107114	3113704		2L	6528407	6556575
2L	3158951	3159631		2L	9079667	9083802		2R	3122014	3129299		2L	6637483	6641789
2L	3160027	3160337		2L	9126716	9153056		2R	3142155	3151963		2L	6656425	6656510
2L	3163661	3164580		2L	9155763	9160188		2R	3177168	3198204		2L	6667902	6671008
2L	3170742	3171049		2L	9162041	9221109		2R	3203236	3212313		2L	6685011	6690400
2L	3370842	3371302		2L	9222756	9261327		2R	3251368	3251488		2L	6696283	6700682
2L	3372164	3373432		2L	9271231	9287051		2R	3256306	3264312		2L	6732877	6734990
2L	3376285	3376783		2L	9316519	9346761		2R	3292327	3323088		2L	6752942	6756125
2L	3377005	3377442		2L	9385872	9391489		2R	3339608	3361593		2L	6760036	6764098
2L	3422472	3422683		2L	9396454	9424693		2R	3364988	3366731		2L	6767174	6771161
2L	3426328	3426639		2L	9433441	9442639		2R	3372587	3397782		2L	6801000	6817042
2L	3449696	3450307		2L	9446395	9471555		2R	3399350	3410334		2L	6820161	6849204
2L	3452454	3453030		2L	9487220	9584014		2R	3452849	3468765		2L	6855983	6858212
2L	3456714	3457075		2L	9613281	9629328		2R	3474630	3522354		2L	6876897	6882972
2L	3457261	3457684		2L	9655865	9720009		2R	3562295	3581196		2L	6914695	6919222
2L	3465535	3466981		2L	9725912	9768062		2R	3601435	3636172		2L	6976982	6985131
2L	3506476	3506893		2L	9782220	9793220		2R	3657844	3670335		2L	6991486	6997371
2L	3507709	3508060		2L	9852778	9924290		2R	3677456	3688578		2L	7088767	7092953
2L	3514226	3515481		2L	9931087	9973769		2R	3702047	3713596		2L	7263762	7267150
2L	3712915	3713970		2L	9998397	10015869		2R	3717082	3720739		2L	7293593	7324742
2L	3718282	3719215		2L	10069953	10087506		2R	3759680	3768305		2L	7332159	7342647
2L	3757348	3757948		2L	10192961	10232029		2R	3770058	3777516		2L	7357511	7384618
2L	3804394	3804816		2L	10239093	10307821		2R	3778760	3781749		2L	7388303	7393644
2L	3805768	3806869		2L	10319196	10456835		2R	3786482	3796680		2L	7687426	7696183
2L	3812971	3813402		2L	10476714	10481884		2R	3836955	3851135		2L	7775948	7778564
2L	3867713	3868224		2L	10485249	10525498		2R	3864875	3883776		2L	7814652	7818791
2L	3872052	3872430		2L	10546253	10580377		2R	3891027	3900444		2L	8248172	8250827
2L	3990528	3991503		2L	10725572	10764400		2R	3906582	3916888		2L	8355653	8358183
2L	4031573	4031842		2L	10833706	10843818		2R	3919239	3927426		2L	8452619	8461569
2L	4186847	4187784		2L	10850853	10862757		2R	3942850	4022594		2L	8493573	8496484
2L	4197578	4198203		2L	10962239	11013758		2R	4039823	4054730		2L	8675510	8680654
2L	4226418	4227073		2L	11089453	11207219		2R	4057466	4074198		2L	8743005	8748985
2L	4227623	4228436		2L	11208440	11214765		2R	4084056	4097888		2L	8759930	8772365
2L	4283395	4285181		2L	11217026	11255387		2R	4122575	4131185		2L	8781905	8801431
2L	4285457	4285577		2L	11268524	11273674		2R	4152130	4176908		2L	8806794	8812623
2L	4334237	4334788		2L	11443224	11450419		2R	4180537	4205014		2L	8822117	8829281
2L	4382203	4382800		2L	11578313	11621030		2R	4208429	4218912		2L	8835409	8843225
2L	4385637	4386108		2L	11662291	11691358		2R	4219083	4219380		2L	8851056	8856784
2L	4393167	4394609		2L	11757338	11765327		2R	4221685	4237046		2L	8862725	8865371
2L	4403266	4403646		2L	11789054	11882169		2R	4242778	4264653		2L	8868855	8876544
2L	4442454	4442799		2L	11886160	11895089		2R	4289042	4300159		2L	8970200	8974484
2L	4444274	4445158		2L	11898106	11934143		2R	4307588	4316164		2L	9010973	9023092
2L	4448262	4448886		2L	11967982	12070857		2R	4394585	4408051		2L	9027156	9032681
2L	4452695	4453241		2L	12091753	12111374		2R	4415127	4429443		2L	9062924	9068636
2L	4454104	4454464		2L	12132118	12137195		2R	4470745	4548120		2L	9514171	9519967
2L	4456368	4456845		2L	12139435	12164751		2R	4550156	4550902		2L	9564576	9566306
2L	4457505	4458359		2L	12237699	12261656		2R	4554268	4556288		2L	9576224	9610583
2L	4458935	4460318		2L	12265777	12269134		2R	4565390	4597696		2L	9641699	9659629
2L	4462623	4463130		2L	12276728	12301410		2R	4609011	4618868		2L	9757957	9759909
2L	4465220	4465561		2L	12401041	12439871		2R	4626153	4636828		2L	9771417	9780509
2L	4694845	4695243		2L	12452873	12549061		2R	4649437	4659345		2L	9795416	9800132
2L	4817673	4818226		2L	12616368	12621067		2R	4684309	4692596		2L	10013501	10030773
2L	4821947	4822654		2L	12651302	12657758		2R	4728701	4746612		2L	10087275	10091270
2L	4830298	4830682		2L	12686635	12727407		2R	4765154	4785451		2L	10121252	10125858
2L	4837285	4839119		2L	12814278	12836676		2R	4788720	4817027		2L	10156440	10163659
2L	4846565	4848423		2L	12981072	13073968		2R	4823062	4841211		2L	10283146	10297985
2L	4850167	4851036		2L	13079480	13102738		2R	4860190	4869706		2L	10345248	10362979
2L	4852936	4854145		2L	13142467	13225759		2R	4877675	4893960		2L	10594357	10599986
2L	4882519	4883786		2L	13280148	13396035		2R	4916113	4916950		2L	10651663	10654461
2L	4944799	4945980		2L	13397603	13403493		2R	4919556	4923329		2L	10729833	10744163
2L	4949504	4949787		2L	13426052	13449512		2R	4927025	4938563		2L	10765558	10770009
2L	4955522	4955722		2L	13456937	13462067		2R	4944969	4956912		2L	10810826	10824643
2L	4965678	4966075		2L	13499717	13521992		2R	4977218	5014756		2L	10947011	10956139
2L	4967251	4969397		2L	13542641	13556560		2R	5028480	5032908		2L	11071434	11074536
2L	4970854	4972223		2L	13560492	13600143		2R	5033897	5038668		2L	11283416	11337795
2L	4974008	4974562		2L	13606665	13613627		2R	5047746	5056663		2L	11341709	11387088
2L	4976715	4977595		2L	13764607	13842382		2R	5070980	5090653		2L	11392236	11441204
2L	4981029	4982429		2L	13863269	13905934		2R	5094654	5119856		2L	11444948	11473086
2L	5004175	5004782		2L	13992410	14030919		2R	5127225	5147025		2L	11490185	11496657
2L	5009157	5011549		2L	14036275	14088765		2R	5155654	5165899		2L	11502085	11507931
2L	5037678	5038178		2L	14112843	14157914		2R	5171937	5181651		2L	11523507	11525933
2L	5042460	5043835		2L	14184043	14245451		2R	5250402	5294499		2L	11534695	11535270
2L	5050397	5051084		2L	14334751	14338999		2R	5295620	5308682		2L	11563626	11569969
2L	5052430	5053250		2L	14343806	14366131		2R	5328773	5335913		2L	11789344	11792484
2L	5055129	5055912		2L	14391924	14418916		2R	5341680	5351023		2L	11997861	12002756
2L	5059388	5059802		2L	14439754	14444604		2R	5352333	5360797		2L	12081993	12089132
2L	5063116	5063588		2L	14452758	14459237		2R	5362863	5379002		2L	12431614	12432960
2L	5071033	5071758		2L	14473188	14499791		2R	5380048	5380378		2L	12442986	12449063
2L	5092800	5093473		2L	14532520	14540373		2R	5397207	5409119		2L	12535067	12540622
2L	5093678	5094583		2L	14611992	14617363		2R	5409522	5417946		2L	12565441	12689318
2L	5096363	5096861		2L	14619319	14641721		2R	5420617	5434543		2L	12709261	12712542
2L	5099412	5100172		2L	14671279	14712489		2R	5454418	5468104		2L	12818794	12821829
2L	5270483	5271359		2L	14928699	14963302		2R	5475026	5486111		2L	12912443	12920579
2L	5277893	5279453		2L	14993289	15026069		2R	5539574	5549003		2L	13006453	13008626
2L	5314537	5314734		2L	15051094	15098523		2R	5566174	5609961		2L	13021575	13031765
2L	5324805	5327859		2L	15110555	15129039		2R	5612011	5641414		2L	13130219	13139774
2L	5519403	5520686		2L	15143440	15153658		2R	5662237	5672574		2L	13157150	13165009
2L	5523475	5524522		2L	15165789	15203406		2R	5674692	5679085		2L	13218667	13225881
2L	5525921	5526259		2L	15252298	15257601		2R	5689721	5702185		2L	13304453	13310520
2L	5526986	5527235		2L	15264332	15275120		2R	6249376	6254787		2L	13342248	13347245
2L	5528050	5528426		2L	15486472	15509845		2R	6257582	6266269		2L	13353659	13363620
2L	5531825	5532235		2L	15549749	15576232		2R	6271993	6280018		2L	13475030	13478656
2L	5538756	5539263		2L	15637607	15644900		2R	6297518	6309748		2L	13642057	13647612
2L	5541838	5542979		2L	15745561	15749349		2R	6312459	6325461		2L	13675939	13694288
2L	5724704	5725065		2L	15763350	15769039		2R	6452033	6464167		2L	13697751	13723199
2L	5799681	5800060		2L	15906653	15923242		2R	6468357	6468932		2L	13733905	13743561
2L	5801428	5802600		2L	16186149	16192059		2R	6621161	6625648		2L	13747270	13759149
2L	5907159	5907359		2L	16240043	16335736		2R	7708478	7717728		2L	13845827	13849184
2L	5907576	5907971		2L	16340876	16355519		2R	7795149	7800652		2L	13913977	13917788
2L	5943984	5944426		2L	16442555	16458823		2R	8004495	8009144		2L	13957048	13961479
2L	5949435	5950068		2L	16476201	16510830		2R	8230360	8236073		2L	14127297	14127373
2L	5955861	5956316		2L	16512025	16589459		2R	9867987	9875872		2L	14163903	14167678
2L	5980506	5980993		2L	16598007	16663763		2R	10484757	10488855		2L	14530283	14534709
2L	5981775	5982542		2L	16668144	16758459		2R	10528691	10531889		2L	14602591	14608196
2L	5986342	5986946		2L	16873176	16911171		2R	10541774	10554840		2L	14643904	14651138
2L	5997430	5999569		2L	16975603	16985525		2R	13559022	13575653		2L	14755007	14766737
2L	6000143	6000636		2L	17130127	17155834		2R	13830427	13841681		2L	15050797	15050944
2L	6010816	6011159		2L	17199734	17218338		2R	14008741	14013871		2L	15090690	15096717
2L	6036563	6036972		2L	17227975	17260674		2R	14093473	14109578		2L	15124344	15128523
2L	6037892	6038354		2L	17366444	17489123		2R	14246606	14252689		2L	15256596	15263409
2L	6047375	6049159		2L	17556695	17601790		2R	14888795	14897694		2L	15276054	15280515
2L	6050779	6051354		2L	17625076	17635356		2R	15970360	15980563		2L	15293445	15297431
2L	6054469	6055118		2L	17675780	17681253		2R	16129738	16135010		2L	15306173	15346219
2L	6061981	6063473		2L	17683339	17695556		2R	16745075	16751931		2L	15356473	15378481
2L	6065555	6066541		2L	17707221	17737867		2R	18575843	18582011		2L	15381872	15393497
2L	6069112	6069588		2L	17739805	17782729		2R	19660829	19664464		2L	15402652	15405373
2L	6070297	6071687		2L	17808127	17841024		2R	19729079	19764880		2L	15408602	15414147
2L	6082668	6083207		2L	17849642	17872349		2R	21209520	21217220		2L	15418582	15421434
2L	6098556	6098927		2L	17883276	17906663		2R	21385502	21392472		2L	15424871	15435363
2L	6109793	6110358		2L	17955108	17972208		2R	21709050	21713251		2L	15439876	15446092
2L	6124965	6125654		2L	17990402	18005100		2R	22329872	22334277		2L	15459128	15479034
2L	6179245	6180280		2L	18027427	18032771		2R	22908577	22915850		2L	15482148	15496274
2L	6180597	6180897		2L	18038424	18044818		2R	23556208	23560858		2L	15535734	15539388
2L	6323739	6324697		2L	18117386	18169500		2R	23867670	23875445		2L	15578747	15584079
2L	6338012	6338391		2L	18177672	18185074		2R	23995631	24002395		2L	15640897	15642350
2L	6424364	6424907		2L	18188567	18284593		2R	24052622	24058249		2L	15647106	15649978
2L	6455004	6456874		2L	18303376	18343872		2R	24184965	24188646		2L	15854083	15857283
2L	6467448	6467671		2L	18348882	18359072		2R	24292446	24298108		2L	15862568	15868830
2L	6473242	6473904		2L	18433254	18488305		2R	24920848	24929728		2L	15885057	15902846
2L	6476555	6476965		2L	18544039	18578674		2R	24954366	24959303		2L	15921466	15924789
2L	6479548	6481717		2L	18585943	18652186		2R	25263786	25271869		2L	16044499	16048625
2L	6488885	6489339		2L	18653503	18660517		2R	25275318	25275419		2L	16091307	16094828
2L	6490264	6491413		2L	18676588	18683568		2R	25279664	25286801		2L	16131590	16138002
2L	6498804	6499068		2L	18686631	18712372		3L	0	20034		2L	16206395	16209390
2L	6557580	6558718		2L	18779984	18807476		3L	217069	223798		2L	16233539	16240000
2L	6562088	6562289		2L	18818344	18865670		3L	581823	586341		2L	16365771	16370364
2L	6565493	6566200		2L	18904720	18929256		3L	698516	716218		2L	16379581	16385475
2L	6600614	6600931		2L	18931975	18938576		3L	1608307	1617092		2L	16398475	16404266
2L	6611020	6612054		2L	18942981	18951648		3L	2061768	2070306		2L	16433997	16445124
2L	6612941	6613946		2L	18953027	18994633		3L	2642561	2646767		2L	16458018	16458230
2L	6647681	6649955		2L	19000380	19049890		3L	4060147	4064797		2L	16462154	16469515
2L	6656027	6656311		2L	19051994	19059506		3L	5458328	5466603		2L	16473400	16475782
2L	6658495	6658939		2L	19107489	19147327		3L	6202416	6210875		2L	16481521	16487937
2L	6673940	6674579		2L	19154404	19182160		3L	6964420	6969993		2L	16513188	16519075
2L	6683645	6684375		2L	19186201	19215896		3L	7516551	7524433		2L	16657157	16661957
2L	6717651	6717991		2L	19305640	19314998		3L	7656673	7664755		2L	16859918	16880413
2L	6722645	6724708		2L	19380705	19428100		3L	8105101	8110340		2L	17081602	17083945
2L	6774106	6775111		2L	19431578	19444250		3L	8933342	8939366		2L	17256026	17264814
2L	6852238	6852924		2L	19447985	19465406		3L	11291054	11296340		2L	17508776	17514776
2L	6875291	6875626		2L	19471637	19509919		3L	11768823	11773213		2L	17616532	17622343
2L	6907275	6908540		2L	19515268	19521304		3L	12774880	12784839		2L	17687542	17692209
2L	6913710	6914153		2L	19524882	19551497		3L	14743541	14749426		2L	17871982	17875733
2L	6918367	6918845		2L	19565579	19620153		3L	15123760	15131420		2L	17975136	17982550
2L	6919355	6922317		2L	19673995	19703488		3L	16130759	16137953		2L	17988686	17990393
2L	6944712	6945303		2L	19729686	19802188		3L	16394782	16401711		2L	18051998	18061009
2L	6949716	6951007		2L	19854975	19908463		3L	19619606	19623481		2L	18077490	18077586
2L	6957041	6957365		2L	19915275	20006114		3L	19862770	19867570		2L	18089031	18090028
2L	6959797	6960611		2L	20010949	20094678		3L	20362759	20371459		2L	18202051	18204126
2L	6964267	6964606		2L	20119355	20126772		3L	20497550	20507414		2L	18528512	18531158
2L	6966599	6967568		2L	20143311	20149333		3L	20820497	20824766		2L	18666439	18669794
2L	6971136	6971768		2L	20224066	20228181		3L	22100184	22105586		2L	18710472	18716827
2L	7026633	7028063		2L	20296644	20303152		3L	22801722	22811397		2L	18726986	18747252
2L	7032026	7033504		2L	20306946	20357642		3L	22812098	22819672		2L	18752261	18754043
2L	7037960	7039290		2L	20387289	20403463		3L	23037153	23063980		2L	18758316	18760531
2L	7049285	7051051		2L	20412900	20443969		3L	23067300	23069327		2L	18765527	18769279
2L	7056292	7057012		2L	20477244	20482556		3L	23077338	23095063		2L	18772289	18811388
2L	7064000	7064408		2L	20528120	20535503		3L	23095652	23100763		2L	18817125	18830791
2L	7156933	7157599		2L	20586123	20595195		3L	23108297	23118537		2L	18860424	18871018
2L	7181586	7182913		2L	20642959	20740313		3L	23129807	23145262		2L	18875836	18890249
2L	7193998	7194573		2L	20748107	20766169		3L	23149615	23193798		2L	18896901	18916630
2L	7203724	7204246		2L	20779405	20828570		3L	23195018	23215060		2L	18920916	18930268
2L	7219157	7219967		2L	20833083	20929073		3L	23233360	23245348		2L	19007537	19008157
2L	7222715	7223056		2L	20933640	20976727		3L	23250611	23251700		2L	19013849	19020380
2L	7387783	7388219		2L	20981445	21022269		3L	23286611	23316499		2L	19038062	19044150
2L	7409409	7409789		2L	21024826	21041193		3L	23342461	23393418		2L	19059229	19066283
2L	7412375	7412664		2L	21049402	21056040		3L	23398719	23404539		2L	19070351	19114882
2L	7426999	7427754		2L	21057451	21083041		3L	23405944	23418173		2L	19121029	19123896
2L	7495702	7496216		2L	21091248	21142909		3L	23445440	23481292		2L	19127063	19129205
2L	7529314	7530459		2L	21148021	21183325		3L	23501312	23543355		2L	19203041	19207394
2L	7673903	7674622		2L	21210073	21289794		3L	23571303	23579041		2L	19231487	19237905
2L	7782876	7783093		2L	21303151	21325169		3L	23591287	23611889		2L	19253232	19257653
2L	7799023	7800984		2L	21343344	21347611		3L	23630490	23653690		2L	19275508	19277012
2L	7809821	7810703		2L	21365467	21393893		3L	23656924	23685785		2L	19307821	19311103
2L	7821510	7822207		2L	21570926	21579820		3L	23694900	23717298		2L	19338851	19343368
2L	7826572	7827324		2L	21608623	21654119		3L	23720451	23745254		2L	19371070	19371455
2L	7827693	7829122		2L	21660290	21691865		3L	23748317	23770844		2L	19423088	19425127
2L	7854407	7854613		2L	21729649	21770549		3L	23787513	23815594		2L	19429127	19433471
2L	7884861	7886117		2L	21792877	21797833		3L	23816822	23833092		2L	19453921	19486977
2L	7976457	7977071		2L	21826593	21831344		3L	23853142	23871282		2L	19502465	19517407
2L	7985279	7985653		2L	22115507	22175808		3L	23908852	23909560		2L	19520716	19530493
2L	7998878	7999570		2L	22243855	22249829		3L	23912745	23925357		2L	19590366	19592827
2L	8004059	8004271		2L	22532203	22548934		3L	23937669	23948333		2L	19657669	19663898
2L	8029512	8030409		2L	22977006	23003142		3L	23987142	24030352		2L	19742698	19777039
2L	8030694	8031778		2L	23064217	23068514		3L	24033163	24078984		2L	19851862	19854164
2L	8041124	8041616		2L	23159245	23182512		3L	24087429	24108875		2L	19991523	19991647
2L	8042015	8042926		2R	942482	954705		3L	24112574	24128844		2L	20020755	20029127
2L	8043162	8044102		2R	1072016	1082672		3L	24130863	24138556		2L	20103389	20117072
2L	8070855	8071948		2R	1087127	1097211		3L	24165103	24165448		2L	20238648	20238975
2L	8072625	8073308		2R	1098888	1121508		3L	24168849	24183277		2L	20260298	20265531
2L	8082348	8083029		2R	1264676	1269390		3L	24187399	24206166		2L	20357343	20360847
2L	8083387	8084474		2R	1330257	1355476		3L	24214492	24220844		2L	20588118	20590029
2L	8123531	8124093		2R	1507620	1537007		3L	24256274	24266434		2L	20641268	20643943
2L	8126452	8127731		2R	1589690	1594423		3L	24268128	24282334		2L	20685957	20696946
2L	8156074	8157380		2R	2558435	2566867		3L	24282879	24283627		2L	20701367	20704016
2L	8159142	8160178		2R	2841093	2849237		3L	24285967	24291218		2L	20712658	20715184
2L	8162015	8162346		2R	2949559	2969667		3L	24297744	24306325		2L	20724932	20727363
2L	8163458	8163706		2R	3058172	3075770		3L	24311808	24323642		2L	20765508	20787656
2L	8196391	8197414		2R	3925861	3946304		3L	24335176	24349218		2L	20891826	20896626
2L	8198976	8199455		2R	4219412	4224831		3L	24372961	24387390		2L	21076955	21085541
2L	8210421	8212001		2R	4508126	4514447		3L	24425406	24430924		2L	21325182	21341813
2L	8212418	8213614		2R	4545484	4553547		3L	24439354	24455788		2L	21416356	21437115
2L	8220177	8220731		2R	4558987	4566619		3L	24460903	24480200		2L	21441027	21441821
2L	8302429	8303043		2R	4591881	4602709		3L	24503651	24511349		2L	21452315	21475641
2L	8303429	8303980		2R	4604944	4610133		3L	24514580	24539582		2L	21504930	21538807
2L	8305560	8305986		2R	4694204	4700483		3L	24542300	24579751		2L	21761787	21884940
2L	8307628	8308818		2R	4724007	4729051		3L	24658131	24669694		2L	21901383	21909578
2L	8310818	8311839		2R	4743585	4750845		3L	24686395	24698989		2L	21930127	21934454
2L	8320363	8320717		2R	4777768	4792569		3L	24704528	24718431		2L	22014525	22044178
2L	8323915	8325157		2R	4810686	4824313		3L	24753648	24760427		2L	22094429	22098798
2L	8364173	8366922		2R	5087992	5095888		3L	24774241	24784906		2L	22105572	22110789
2L	8374477	8374968		2R	5112544	5129892		3L	24796666	24810185		2L	22370441	22374482
2L	8376421	8377468		2R	5136550	5160570		3L	24816258	24841062		2L	22380235	22386045
2L	8381374	8383287		2R	5245143	5249926		3L	24845609	24868555		2L	22412745	22415839
2L	8383817	8385099		2R	5308116	5313077		3L	24870774	25109200		2L	22421749	22427195
2L	8402746	8404274		2R	5355997	5360963		3L	25128537	25135115		2L	22440316	22452993
2L	8414736	8416392		2R	5414865	5418051		3L	25175801	25186327		2L	22481669	22485024
2L	8436966	8438636		2R	5606362	5612379		3L	25190553	25206130		2L	22504455	22508920
2L	8448986	8449542		2R	5640240	5716814		3L	25224226	25238597		2L	22766638	22773583
2L	8464497	8464861		2R	5724040	5763035		3L	25240930	25272192		2L	23186515	23189849
2L	8511308	8511851		2R	5791556	5858577		3L	25306408	25321748		2L	23370593	23373123
2L	8514556	8515671		2R	5910107	5916741		3L	25346482	25366444		2R	32958	37687
2L	8516971	8517854		2R	5969630	6021093		3L	25368417	25397052		2R	53731	58085
2L	8527982	8528575		2R	6027649	6057431		3L	25399451	25403718		2R	165870	177572
2L	8542198	8542763		2R	6060313	6065287		3L	25422301	25439451		2R	211413	220579
2L	8543463	8545012		2R	6069205	6096787		3L	25470194	25484933		2R	238629	245707
2L	8685310	8686629		2R	6101765	6177127		3L	25518432	25530240		2R	529566	536420
2L	8740196	8740582		2R	6207772	6249069		3L	25533762	25579597		2R	662492	668601
2L	8825992	8826957		2R	6499389	6581841		3L	25610474	25621058		2R	893630	900089
2L	8827614	8827950		2R	6606830	6682195		3L	25657729	25670190		2R	1278907	1284318
2L	8828997	8829316		2R	6688653	6718770		3L	25671372	25683579		2R	1512413	1515791
2L	8942841	8943253		2R	6746225	6786162		3L	25689063	25702430		2R	1537737	1547693
2L	8950237	8951168		2R	6790379	6818026		3L	25735555	25753933		2R	1563920	1565030
2L	8996822	8998145		2R	6827637	6849495		3L	25766475	25773190		2R	1804864	1809346
2L	9165912	9167288		2R	6858002	6880630		3L	25775823	25822375		2R	1816362	1817595
2L	9176578	9177339		2R	6892481	6927360		3L	25882059	25894610		2R	1907448	1912426
2L	9272564	9273400		2R	6933869	6952173		3L	25895790	25904253		2R	1937790	1948413
2L	9273613	9273813		2R	6959723	6997476		3L	25931013	25932607		2R	2148267	2156674
2L	9414558	9414867		2R	7007614	7073573		3L	25936926	25964918		2R	2320623	2323132
2L	9430577	9431045		2R	7092709	7093626		3L	25973983	25978169		2R	2345119	2350921
2L	9431385	9432127		2R	7095171	7106847		3L	25984707	26000435		2R	2570072	2579467
2L	9437598	9437933		2R	7110207	7141375		3L	26010098	26050447		2R	2690449	2699968
2L	9493719	9494746		2R	7158212	7174647		3L	26056130	26169239		2R	2708723	2715011
2L	9495545	9496210		2R	7240998	7246797		3L	26173384	26211466		2R	2809028	2815312
2L	9521230	9521523		2R	7249251	7255246		3L	26216223	26226775		2R	2858647	2861058
2L	9576463	9576704		2R	7367616	7383795		3L	26226822	26260654		2R	2909025	2912924
2L	9613537	9613774		2R	7392706	7398110		3L	26265188	26292656		2R	3022412	3027816
2L	9616922	9617225		2R	7438534	7568968		3L	26387499	26400900		2R	3304080	3311576
2L	9698087	9699221		2R	7573129	7608407		3L	26417208	26465881		2R	3454571	3461300
2L	9700573	9701186		2R	7614131	7620349		3L	26470977	26471707		2R	3537658	3542464
2L	9710884	9711246		2R	7627247	7783366		3L	26479253	26503152		2R	3569270	3576872
2L	9743042	9743864		2R	7790833	7796240		3L	26508414	26521011		2R	3616420	3624270
2L	9744981	9746401		2R	7798826	7816130		3L	26537357	26549621		2R	3773379	3776489
2L	9758399	9759110		2R	7819136	7819914		3L	26593816	26603278		2R	3834358	3835372
2L	9762837	9763755		2R	7829865	7862148		3L	26632349	26661151		2R	3875313	3875787
2L	9790038	9791533		2R	7891652	7898399		3L	26671497	26677924		2R	4089551	4093078
2L	9792703	9793131		2R	7909556	8213386		3L	26682045	26709836		2R	4124517	4130198
2L	9885160	9885601		2R	8236286	8258964		3L	26710083	26727447		2R	4294282	4299837
2L	9888092	9888661		2R	8289757	8319726		3L	26729504	26737808		2R	4527592	4534134
2L	9890448	9891235		2R	8333187	8342523		3L	26746538	26760201		2R	4537262	4541144
2L	9893063	9893400		2R	8371761	8380951		3L	26767287	26791568		2R	4570847	4573445
2L	9894569	9895678		2R	8417132	8425906		3L	26800941	26816489		2R	4794952	4798805
2L	9896942	9897580		2R	8499152	8523056		3L	26821878	26828675		2R	5104925	5110050
2L	9912042	9913496		2R	8526413	8542062		3L	26945286	26951531		2R	5270825	5274060
2L	9917741	9918252		2R	8544739	8549781		3L	27006402	27015791		2R	5286341	5290778
2L	9937603	9939447		2R	8594664	8638057		3L	27068573	27073886		2R	5542756	5547369
2L	9953908	9954798		2R	8663544	8691118		3L	27083811	27137233		2R	5706160	5716814
2L	9956620	9957858		2R	8711307	8735699		3L	27159151	27171962		2R	5724932	5754240
2L	9963129	9963718		2R	8766994	8775676		3L	27178671	27267170		2R	5832742	5840721
2L	9966488	9967916		2R	8800139	8808523		3L	27269241	27280126		2R	5860456	5862297
2L	10003802	10004711		2R	8809619	8815508		3L	27298556	27327544		2R	5889682	5895098
2L	10009391	10009973		2R	8843096	8846823		3L	27354143	27368566		2R	5924429	5931686
2L	10200360	10201520		2R	8856929	8864106		3L	27368755	27375678		2R	6026283	6030703
2L	10203874	10204314		2R	8886717	8940484		3L	27435918	27463673		2R	6056178	6066958
2L	10206447	10206965		2R	8945410	8970574		3L	27517501	27532605		2R	6272790	6290928
2L	10210147	10210655		2R	9087619	9245303		3L	27598121	27613238		2R	6297977	6300389
2L	10220172	10221985		2R	9254374	9311073		3L	27616332	27633572		2R	6307680	6323363
2L	10226135	10226779		2R	9317764	9342590		3L	27638207	27656804		2R	6338096	6351588
2L	10230397	10231685		2R	9352348	9451988		3L	27682230	27713971		2R	6432064	6442875
2L	10232518	10232918		2R	9501786	9531906		3L	27719368	27732129		2R	6477155	6481407
2L	10239364	10240081		2R	9540392	9672379		3L	27764024	27796678		2R	6500487	6520359
2L	10246145	10247057		2R	9674022	9695160		3L	27805055	27832467		2R	6525008	6535869
2L	10249343	10251337		2R	9726668	9743461		3L	27857390	27879318		2R	6551665	6576826
2L	10251860	10252334		2R	9748941	9757162		3L	27883512	27883967		2R	6584855	6594757
2L	10255155	10255882		2R	9781922	9818117		3L	27904112	27970346		2R	6602822	6606578
2L	10259900	10261030		2R	9829237	9891832		3L	27976365	27990289		2R	6613640	6619746
2L	10262639	10263524		2R	9910258	9967960		3L	27992525	28003140		2R	6735470	6740474
2L	10264150	10265961		2R	9982525	10005907		3L	28011991	28092400		2R	6788472	6789179
2L	10266645	10267266		2R	10010928	10130107		3R	189245	198634		2R	6842567	6857414
2L	10268810	10269434		2R	10148993	10176946		3R	259461	268534		2R	6878591	6899304
2L	10270013	10270437		2R	10201968	10243339		3R	303820	313017		2R	6906521	6910048
2L	10276714	10278801		2R	10248394	10255769		3R	354490	366028		2R	6913238	6919421
2L	10291413	10292372		2R	10270492	10279809		3R	368102	376305		2R	6952218	6955826
2L	10299291	10299854		2R	10302228	10306535		3R	392848	417415		2R	7050824	7056815
2L	10303200	10303899		2R	10335799	10352650		3R	447791	460716		2R	7108549	7117826
2L	10306883	10307401		2R	10379953	10387719		3R	477455	486721		2R	7148634	7155802
2L	10310035	10312125		2R	10427088	10585620		3R	488084	498772		2R	7190147	7192639
2L	10313792	10314363		2R	10594930	10598849		3R	509925	534449		2R	7209373	7209885
2L	10314828	10315383		2R	10600535	10613127		3R	619807	628159		2R	7247400	7260566
2L	10330331	10332069		2R	10637168	10651472		3R	657679	669240		2R	7307634	7316050
2L	10333617	10335195		2R	10675382	10711247		3R	676299	691776		2R	7322032	7322307
2L	10339488	10339678		2R	10717789	10746751		3R	774167	813900		2R	7330676	7335612
2L	10341652	10342256		2R	10757194	10824958		3R	835361	844840		2R	7407905	7435285
2L	10342557	10343114		2R	10842283	10901691		3R	852265	860493		2R	7542252	7550931
2L	10344023	10345238		2R	10919445	10927125		3R	866830	880520		2R	7576249	7580465
2L	10356854	10357410		2R	11037750	11081739		3R	882018	890841		2R	7608478	7618574
2L	10362159	10362679		2R	11087922	11097324		3R	956543	962679		2R	7837785	7861738
2L	10366734	10367309		2R	11144081	11152085		3R	965097	977778		2R	7906138	7913987
2L	10373073	10374079		2R	11159444	11179153		3R	988651	1019276		2R	8017714	8058937
2L	10375361	10375781		2R	11182433	11207892		3R	1022717	1032663		2R	8115376	8127157
2L	10376232	10377505		2R	11211648	11235658		3R	1064972	1065127		2R	8211479	8216848
2L	10386695	10387498		2R	11271983	11297647		3R	1067375	1081212		2R	8253125	8299617
2L	10387813	10389150		2R	11303078	11311765		3R	1167496	1193392		2R	8313538	8338591
2L	10395603	10396269		2R	11357680	11369968		3R	1256980	1268035		2R	8343331	8364130
2L	10396536	10397785		2R	11440619	11471569		3R	1281984	1299220		2R	8369834	8380097
2L	10403451	10404381		2R	11576764	11669953		3R	1376321	1393463		2R	8383253	8394124
2L	10404612	10405168		2R	11687906	11693596		3R	1401013	1412276		2R	8462617	8481347
2L	10408369	10409072		2R	11708783	11727102		3R	1586524	1610043		2R	8511780	8517540
2L	10412980	10413521		2R	11754975	11796499		3R	1619308	1648583		2R	8520625	8534266
2L	10414019	10414433		2R	11844734	11849987		3R	1649421	1670691		2R	8540487	8546378
2L	10423366	10424084		2R	11878856	11904902		3R	1692763	1705144		2R	8573389	8575820
2L	10426177	10427426		2R	11965530	11998834		3R	1746235	1768655		2R	8587009	8596614
2L	10430543	10431757		2R	12003048	12061236		3R	1774012	1781116		2R	8632257	8641825
2L	10435054	10436391		2R	12081043	12156089		3R	1794883	1816564		2R	8706328	8707061
2L	10437487	10438275		2R	12163115	12189213		3R	1836823	1839069		2R	8775341	8782192
2L	10439405	10439953		2R	12199348	12204041		3R	1905579	1910639		2R	8798753	8803874
2L	10477096	10477474		2R	12212450	12219448		3R	2052789	2063260		2R	8821030	8826705
2L	10483299	10483846		2R	12220766	12225358		3R	2084143	2096888		2R	8833235	8839427
2L	10488133	10489241		2R	12246442	12255201		3R	2142871	2158118		2R	8843317	8849342
2L	10506896	10507476		2R	12258453	12291466		3R	2182302	2199694		2R	8969329	8975650
2L	10516471	10517907		2R	12317672	12350159		3R	2201450	2206258		2R	8999029	9028988
2L	10544973	10545382		2R	12421578	12478946		3R	2253596	2265574		2R	9041732	9044917
2L	10729029	10729336		2R	12489772	12501725		3R	2284112	2301871		2R	9051693	9052858
2L	10731973	10733221		2R	12526935	12560201		3R	2338616	2379470		2R	9056037	9061892
2L	10735803	10736048		2R	12567064	12620435		3R	2499988	2502494		2R	9066624	9069342
2L	10737302	10737802		2R	12630570	12634375		3R	2633904	2642806		2R	9158440	9161874
2L	10743567	10743892		2R	12671560	12707560		3R	2690546	2702967		2R	9167917	9169672
2L	10755314	10756202		2R	12715608	12748824		3R	2723136	2739376		2R	9178262	9182382
2L	10761089	10761707		2R	12863170	12888856		3R	2743464	2743501		2R	9192379	9209708
2L	10767183	10768216		2R	12908900	12942549		3R	2745806	2766031		2R	9216121	9222982
2L	10769725	10769922		2R	12950249	13021640		3R	2792678	2817869		2R	9315255	9320911
2L	10841957	10842613		2R	13025186	13040741		3R	2839300	2855873		2R	9344131	9360966
2L	10849899	10850852		2R	13114485	13120713		3R	2861222	2870934		2R	9365360	9374940
2L	10856158	10856658		2R	13141919	13201349		3R	2895439	2906131		2R	9452018	9467627
2L	10858515	10859226		2R	13213481	13241943		3R	2925188	2951842		2R	9494041	9508613
2L	10967459	10968298		2R	13322352	13365451		3R	2952098	2960987		2R	9601807	9609628
2L	10969709	10970868		2R	13405803	13462417		3R	2985778	2993109		2R	9764859	9772488
2L	10974919	10975317		2R	13466663	13516046		3R	3006127	3017860		2R	9801954	9803779
2L	10975627	10977699		2R	13529989	13563299		3R	3033286	3059450		2R	9900309	9903505
2L	10987818	10988223		2R	13575907	13604545		3R	3084746	3119029		2R	9972286	9988931
2L	10989379	10989928		2R	13618175	13661999		3R	3140080	3145373		2R	10054091	10061313
2L	11003480	11004120		2R	13690778	13698345		3R	3147963	3153711		2R	10081842	10087886
2L	11004832	11005231		2R	13799390	13858850		3R	3169257	3170465		2R	10161680	10164197
2L	11086816	11087295		2R	13860455	13865355		3R	3197299	3211340		2R	10230841	10235248
2L	11091228	11092047		2R	13892549	13899344		3R	3233522	3237353		2R	10238518	10246115
2L	11100401	11100845		2R	13924331	13928474		3R	3241270	3251067		2R	10278616	10282252
2L	11106250	11107676		2R	13929552	14056320		3R	3276218	3291229		2R	10302138	10308339
2L	11112699	11112988		2R	14070163	14090361		3R	3377808	3459052		2R	10369569	10382499
2L	11119878	11120318		2R	14109993	14190289		3R	3470380	3482007		2R	10643641	10647985
2L	11123209	11124188		2R	14216775	14306481		3R	3489529	3505925		2R	10832595	10836084
2L	11130085	11131218		2R	14328528	14350795		3R	3528334	3553002		2R	10882214	10884895
2L	11167421	11167915		2R	14412715	14434730		3R	3586821	3624410		2R	10905065	10908605
2L	11179068	11179434		2R	14479053	14497446		3R	3630340	3735884		2R	10933110	10937628
2L	11202908	11203469		2R	14501886	14568736		3R	3737280	3750315		2R	10955420	10973811
2L	11278050	11278437		2R	14572101	14586358		3R	3752267	3813320		2R	10987590	10990400
2L	11280253	11280959		2R	14593147	14657913		3R	3821489	3831713		2R	11036777	11041148
2L	11282055	11282509		2R	14675270	14698991		3R	3839558	3848874		2R	11044978	11049930
2L	11498414	11499131		2R	14720878	14744273		3R	3876024	3916374		2R	11053206	11053366
2L	11516242	11517249		2R	14748053	14782506		3R	3922290	3942216		2R	11062955	11065617
2L	11582289	11583068		2R	14855055	14875468		3R	3946830	4009631		2R	11076823	11085616
2L	11807285	11807979		2R	14932734	15002334		3R	4034496	4037589		2R	11117151	11122352
2L	11808801	11809405		2R	15008135	15014024		3R	4039032	4052589		2R	11206399	11214440
2L	11813058	11813743		2R	15022918	15036531		3R	4108971	4127715		2R	11235078	11240248
2L	11927818	11928460		2R	15047700	15053258		3R	4206103	4211815		2R	11252583	11254688
2L	11987574	11988642		2R	15097670	15119382		3R	4373821	4378836		2R	11257922	11259778
2L	11990923	11991261		2R	15127785	15213946		3R	4644982	4649593		2R	11264044	11269113
2L	11992838	11993290		2R	15231966	15270972		3R	4779289	4786447		2R	11331433	11336423
2L	11994933	11996344		2R	15287679	15333284		3R	5377400	5388240		2R	11344229	11347562
2L	11996747	11997094		2R	15349264	15395597		3R	8898777	8903433		2R	11369165	11375651
2L	11998820	12000292		2R	15403994	15411954		3R	9362052	9368066		2R	11456260	11472724
2L	12020416	12020970		2R	15414180	15468075		3R	9992624	9998652		2R	11477412	11577540
2L	12038212	12038749		2R	15511721	15532723		3R	13808209	13815893		2R	11685768	11686969
2L	12040117	12040711		2R	15559159	15575828		3R	14110096	14114970		2R	11692324	11706169
2L	12045239	12045975		2R	15604959	15666077		3R	14634418	14642059		2R	11780317	11786882
2L	12046220	12046684		2R	15703888	15724185		3R	14795759	14803871		2R	11829877	11830743
2L	12048514	12048902		2R	15728316	15761043		3R	15203262	15209166		2R	11897046	11909949
2L	12056368	12056743		2R	15765758	15795931		3R	15845056	15845087		2R	11913772	11916675
2L	12093790	12094368		2R	15842820	15865722		3R	15846803	15854037		2R	11921210	11924479
2L	12096081	12096911		2R	15872799	15938758		3R	16205342	16216981		2R	12072092	12077669
2L	12097848	12098406		2R	15987858	16172318		3R	17058695	17065771		2R	12154279	12157864
2L	12102517	12102729		2R	16175694	16221917		3R	18589884	18595365		2R	12190086	12196850
2L	12102953	12104410		2R	16289694	16295299		3R	19892007	19898567		2R	12298059	12305335
2L	12108510	12109118		2R	16314720	16347551		3R	21311214	21320279		2R	12323816	12330378
2L	12172188	12173242		2R	16384367	16416140		3R	21759003	21770144		2R	12345765	12347678
2L	12216869	12217266		2R	16518762	16527943		3R	22704231	22709488		2R	12361236	12362851
2L	12222074	12222634		2R	16549910	16574240		3R	25102768	25109024		2R	12371755	12377805
2L	12427069	12428037		2R	16580581	16589359		3R	25630045	25637173		2R	12641046	12646439
2L	12428063	12428307		2R	16599311	16626070		3R	25994798	26005823		2R	12707564	12715594
2L	12433203	12435344		2R	16635439	16642215		3R	29205705	29212698		2R	12764552	12774569
2L	12435637	12435833		2R	16656529	16663702		3R	29675083	29681397		2R	12778041	12787458
2L	12459801	12461083		2R	16683302	16774827		3R	30578162	30586005		2R	12800935	12801391
2L	12503701	12504544		2R	16783651	16792925		3R	31391901	31395728		2R	12822086	12832995
2L	12545209	12546618		2R	16849947	16871024		3R	31750698	31757688		2R	12843286	12846723
2L	12692319	12693404		2R	16884081	16959558		4	31663	39844		2R	12881289	12915612
2L	12695002	12695516		2R	16968551	16996092		4	43242	69665		2R	12936785	13004681
2L	12704053	12705337		2R	17004446	17036946		4	98604	133074		2R	13016566	13022417
2L	12707676	12708347		2R	17045705	17066109		4	138813	229001		2R	13027816	13030597
2L	12712099	12712492		2R	17072151	17098671		4	234719	314320		2R	13039029	13049051
2L	12721121	12722657		2R	17259316	17290543		4	321850	358669		2R	13052881	13059229
2L	12820269	12820432		2R	17320759	17345877		4	361130	379573		2R	13066121	13070870
2L	12820950	12821200		2R	17409789	17448425		4	443609	481055		2R	13082198	13089529
2L	12821503	12822671		2R	17456393	17480300		4	540393	546615		2R	13094656	13095667
2L	13000048	13000619		2R	17507887	17609244		4	561906	652217		2R	13099455	13121970
2L	13003485	13005235		2R	17635757	17766996		4	664934	671625		2R	13151471	13157780
2L	13018393	13019211		2R	17791216	17811161		4	680200	698617		2R	13200975	13205391
2L	13020816	13021349		2R	17846900	17882226		4	754991	797462		2R	13251711	13252447
2L	13058724	13059755		2R	17971592	18039544		4	851254	858294		2R	13297115	13305419
2L	13164322	13166559		2R	18084413	18103896		4	858353	861640		2R	13312845	13313680
2L	13176130	13177589		2R	18121612	18188422		4	867599	937407		2R	13319288	13328388
2L	13179207	13179623		2R	18272392	18363073		4	940325	940706		2R	13365778	13370882
2L	13182224	13182563		2R	18372642	18377223		4	941734	958502		2R	13384058	13390229
2L	13191133	13192670		2R	18387299	18559901		4	1003888	1021359		2R	13396326	13404234
2L	13202889	13203392		2R	18575852	18587851		4	1032419	1051342		2R	13516186	13540408
2L	13204033	13204837		2R	18611836	18661781		4	1053360	1081631		2R	13596683	13600597
2L	13214684	13215204		2R	18686285	18699486		4	1107957	1122286		2R	13609421	13621790
2L	13219301	13220429		2R	18705688	18709780		4	1128093	1192989		2R	13707750	13711113
2L	13222100	13223020		2R	18712029	18747005		4	1217702	1228671		2R	13718050	13726283
2L	13286030	13287249		2R	18751226	18779223		4	1240458	1259133		2R	13774128	13778268
2L	13290018	13290404		2R	18798978	18804608		X	51950	55006		2R	13785827	13787393
2L	13296360	13297326		2R	18814961	18862326		X	428465	434616		2R	13790646	13795061
2L	13330365	13330789		2R	18875426	18905903		X	2610485	2617749		2R	13888419	13888667
2L	13354521	13355104		2R	18933542	18938449		X	3415207	3421199		2R	13901124	13905178
2L	13365911	13367066		2R	18950129	18955735		X	7294845	7301226		2R	14101118	14107466
2L	13367613	13367892		2R	18963086	18978333		X	7307904	7316845		2R	14196886	14206951
2L	13369153	13371026		2R	19082715	19102788		X	8293303	8296253		2R	14227112	14242931
2L	13373423	13374667		2R	19123642	19238471		X	15806590	15813587		2R	14361860	14373673
2L	13378322	13379429		2R	19271576	19277656		X	18508409	18513923		2R	14414930	14418376
2L	13382623	13383181		2R	19292280	19326273		X	21659199	21675551		2R	14434029	14467069
2L	13386881	13387799		2R	19344200	19354278		X	21731507	21747857		2R	14589998	14596379
2L	13394147	13395072		2R	19390674	19507413		X	21750983	21767432		2R	14599865	14603686
2L	13415567	13416311		2R	19535354	19540164		X	21775846	21783561		2R	14665665	14671204
2L	13445179	13445608		2R	19549787	19645756		X	21806660	21813983		2R	14773439	14794918
2L	13462024	13462250		2R	19663113	19681104		X	21816714	21823596		2R	14806017	14842058
2L	13550317	13550959		2R	19797356	19815022		X	21836353	21852204		2R	14848602	14853862
2L	13640686	13641366		2R	19820499	19856171		X	21888060	21893832		2R	14889479	14893215
2L	13771068	13771594		2R	19881927	19887985		X	22018537	22023599		2R	15016096	15022869
2L	13780690	13781102		2R	19914914	19931238		X	22050358	22086629		2R	15039215	15041910
2L	13783190	13784671		2R	19963932	20010710		X	22106299	22112515		2R	15051986	15058305
2L	13790835	13791307		2R	20089688	20094810		X	22112597	22114100		2R	15073245	15077380
2L	13793505	13794152		2R	20103647	20115350		X	22115851	22120295		2R	15082574	15083996
2L	13811072	13811778		2R	20269089	20287179		X	22273267	22281183		2R	15136903	15139931
2L	13813780	13814385		2R	20305629	20334147		X	22353388	22357358		2R	15231738	15238802
2L	13827532	13827773		2R	20347695	20354898		X	22367330	22375054		2R	15253772	15256704
2L	13829240	13830101		2R	20421024	20429816		X	22432529	22433658		2R	15319115	15339866
2L	13832579	13833581		2R	20448550	20456950		X	22681697	22689179		2R	15361677	15367252
2L	13834651	13835955		2R	20480525	20512173		X	23257781	23266225		2R	15442004	15446968
2L	13903761	13904632		2R	20549838	20553044		X	23271987	23284666		2R	15463823	15466963
2L	14040483	14041307		2R	20578757	20610989		X	23321262	23356551		2R	15490261	15493349
2L	14232927	14234069		2R	20618520	20625102		X	23383350	23395256		2R	15540682	15547992
2L	14334332	14334764		2R	20629216	20651863		X	23410139	23434374		2R	15551703	15556974
2L	14348271	14348783		2R	20660439	20670276		X	23452938	23457612		2R	15576677	15591629
2L	14354723	14355949		2R	20711230	20733951		X	23484142	23489457		2R	15596308	15627035
2L	14359302	14359683		2R	20883271	20897004		X	23521871	23540959		2R	15630716	15635207
2L	14362053	14362499		2R	20902196	20907373		Y	322495	324261		2R	15645840	15647437
2L	14491259	14491462		2R	20912514	20918277		Y	549228	554632		2R	15655614	15657094
2L	14971245	14972157		2R	20994647	21063009		Y	783281	791695		2R	15685221	15693929
2L	15005735	15006249		2R	21068162	21092988		Y	853528	855999		2R	15703938	15724521
2L	15007005	15008431		2R	21106590	21183058		Y	883516	887997		2R	15734007	15738892
2L	15009172	15010354		2R	21198304	21205182		Y	912522	915874		2R	15747979	15749912
2L	15016247	15017766		2R	21230578	21251324		Y	955518	959372		2R	15762889	15770237
2L	15038088	15038845		2R	21256299	21306871		Y	1019830	1027979		2R	15784691	15790371
2L	15039500	15039989		2R	21309526	21314736		Y	1351650	1360794		2R	15798545	15804568
2L	15057628	15057810		2R	21316603	21345345		Y	2107462	2123138		2R	15819116	15848360
2L	15060221	15060717		2R	21370765	21533366		Y	2575186	2587759		2R	15864368	15869595
2L	15067372	15067990		2R	21546688	21553481		Y	2601629	2612331		2R	15879974	15881953
2L	15075046	15075343		2R	21561750	21585495		Y	2634941	2640907		2R	15914970	15915100
2L	15113477	15114043		2R	21601299	21676785		Y	2649201	2657602		2R	15950640	15954850
2L	15248931	15249574		2R	21686129	21738318		Y	2659261	2667002		2R	15963909	15969612
2L	15255795	15257141		2R	22004377	22029555		Y	3159900	3190128		2R	16051586	16055013
2L	15271216	15272021		2R	22057248	22086445		Y	3264314	3277996		2R	16068047	16073454
2L	15499118	15499739		2R	22098454	22126636		Y	3503146	3507744		2R	16131389	16134168
2L	15552888	15553722		2R	22134296	22143462						2R	16163214	16177050
2L	15750499	15751043		2R	22145714	22153776						2R	16193105	16201405
2L	15752284	15752638		2R	22163745	22205739						2R	16232320	16240871
2L	15764246	15764664		2R	22212137	22218371						2R	16263327	16263841
2L	15767962	15768323		2R	22239619	22247216						2R	16267359	16269604
2L	16168345	16169028		2R	22289939	22293220						2R	16276040	16286951
2L	16256766	16258228		2R	22299869	22390868						2R	16291551	16297135
2L	16287060	16287617		2R	22401347	22436973						2R	16351162	16366656
2L	16288340	16288693		2R	22453246	22470165						2R	16424063	16424857
2L	16299139	16300599		2R	22481576	22525802						2R	16445398	16449690
2L	16302350	16302939		2R	22529360	22623792						2R	16490022	16490221
2L	16306723	16307853		2R	22631824	22649405						2R	16595298	16602903
2L	16310180	16310870		2R	22653678	22705444						2R	16686779	16688306
2L	16325153	16325831		2R	22741449	22758729						2R	16745844	16749650
2L	16327058	16327650		2R	22761978	22769895						2R	16800075	16819203
2L	16328387	16329110		2R	22787715	22808313						2R	16910053	16913643
2L	16349810	16352913		2R	22864051	22899228						2R	16950261	16955470
2L	16356335	16356802		2R	22914164	22954266						2R	17066608	17068197
2L	16491545	16492342		2R	22996129	23002426						2R	17077652	17078161
2L	16656850	16657480		2R	23040338	23062058						2R	17110620	17132465
2L	16677219	16677713		2R	23065474	23076633						2R	17155360	17158856
2L	16680083	16680381		2R	23163540	23186635						2R	17170279	17180268
2L	16702823	16703222		2R	23194191	23199805						2R	17193224	17199609
2L	16715717	16716038		2R	23285978	23302036						2R	17203198	17204772
2L	16719984	16720783		2R	23352548	23402610						2R	17212544	17221437
2L	16720972	16721593		2R	23443791	23471954						2R	17225152	17234039
2L	16727557	16727899		2R	23515693	23526719						2R	17262995	17265725
2L	16729074	16731091		2R	23541096	23559108						2R	17341873	17345373
2L	16731303	16732907		2R	23567435	23584668						2R	17378678	17384854
2L	16737997	16738375		2R	23616760	23748818						2R	17478769	17483289
2L	16742626	16744053		2R	23799679	23832943						2R	17802576	17812761
2L	16827081	16827582		2R	23843624	23914361						2R	17921569	17925695
2L	16879494	16880022		2R	23922219	23961561						2R	17985657	17990096
2L	16887302	16887987		2R	23964385	23997121						2R	17995254	17995337
2L	16888500	16889309		2R	24016834	24072454						2R	18009787	18012885
2L	16910169	16910412		2R	24099088	24147065						2R	18016250	18025443
2L	16973793	16973997		2R	24172280	24177307						2R	18048304	18052453
2L	17131356	17131574		2R	24183819	24205479						2R	18094695	18103952
2L	17131841	17132131		2R	24208663	24215132						2R	18180801	18190367
2L	17383457	17384011		2R	24222792	24231884						2R	18213961	18230391
2L	17384730	17385320		2R	24254055	24261490						2R	18237148	18239030
2L	17409850	17411330		2R	24273110	24287968						2R	18255941	18262722
2L	17472308	17473891		2R	24339831	24409927						2R	18268299	18275929
2L	17477264	17477900		2R	24466168	24468563						2R	18279979	18287970
2L	17480648	17481469		2R	24511333	24516053						2R	18358560	18372581
2L	17483941	17484839		2R	24530994	24583935						2R	18532621	18546568
2L	17500384	17501088		2R	24591594	24640044						2R	18550894	18552329
2L	17560930	17561618		2R	24642555	24646244						2R	18555536	18567834
2L	17561737	17561945		2R	24655212	24794195						2R	18575857	18581998
2L	17589834	17590958		2R	24809431	24815864						2R	18821189	18825867
2L	17594663	17595401		2R	24869121	24919024						2R	18870015	18873642
2L	17751658	17752403		2R	24932898	24973901						2R	19006730	19008981
2L	17963392	17963856		2R	24993095	25041910						2R	19030568	19030813
2L	18012468	18012845		2R	25249904	25262467						2R	19089907	19096938
2L	18120061	18120380		2R	25275180	25286820						2R	19222617	19226832
2L	18137480	18138006		3L	0	18754						2R	19242667	19281512
2L	18151648	18152341		3L	105984	155440						2R	19385695	19390025
2L	18157939	18158677		3L	157804	368555						2R	19510107	19511039
2L	18183707	18184532		3L	428992	445227						2R	19535788	19539441
2L	18274524	18275672		3L	453248	579960						2R	19581469	19584062
2L	18320408	18320851		3L	600533	605034						2R	19651440	19660481
2L	18442366	18443464		3L	622107	660250						2R	19730592	19764836
2L	18448377	18448952		3L	679632	825451						2R	19814418	19815431
2L	18453982	18454585		3L	827661	840975						2R	19871712	19878867
2L	18456248	18457030		3L	866337	895919						2R	19888407	19894950
2L	18590890	18591621		3L	903155	913920						2R	19914908	19922328
2L	18604587	18605242		3L	939914	973825						2R	19931307	19941145
2L	18606860	18607211		3L	995803	1038151						2R	19966538	19981535
2L	18611822	18612264		3L	1066987	1108259						2R	19996945	20004281
2L	18617328	18617648		3L	1120705	1124432						2R	20030419	20037377
2L	18677228	18677570		3L	1137117	1154134						2R	20053022	20061809
2L	18681665	18682018		3L	1167768	1172880						2R	20088187	20089210
2L	18688089	18688861		3L	1176310	1180432						2R	20095712	20097048
2L	18694836	18696280		3L	1197378	1201276						2R	20109295	20114858
2L	18698722	18699158		3L	1266773	1289249						2R	20119167	20122813
2L	18702729	18703857		3L	1291008	1328132						2R	20127344	20134047
2L	18705306	18705895		3L	1329695	1362967						2R	20142826	20151958
2L	18708019	18709293		3L	1365889	1371342						2R	20172612	20172618
2L	18830731	18831619		3L	1486938	1506842						2R	20217741	20221960
2L	18838997	18839670		3L	1513576	1605620						2R	20232626	20247744
2L	18845643	18846183		3L	1628102	1670934						2R	20257953	20271015
2L	18857143	18857876		3L	1684444	1691516						2R	20293390	20298486
2L	18858662	18859217		3L	1713369	1759165						2R	20324673	20332100
2L	18943442	18943878		3L	1769996	1809705						2R	20342143	20354146
2L	18948939	18949309		3L	1852017	1885446						2R	20360597	20365040
2L	18951198	18951827		3L	1917565	1925054						2R	20371945	20377688
2L	18967723	18969605		3L	1938122	1972163						2R	20446092	20446883
2L	18986683	18988306		3L	1998266	2005133						2R	20463572	20467843
2L	19003356	19003778		3L	2252652	2265335						2R	20501190	20502031
2L	19008572	19009225		3L	2285741	2296493						2R	20565978	20569745
2L	19033218	19033516		3L	2355063	2398326						2R	20577187	20582593
2L	19034152	19035614		3L	2409537	2439784						2R	20679273	20683101
2L	19044758	19045834		3L	2463610	2482978						2R	20724545	20725042
2L	19049088	19049643		3L	2493896	2496949						2R	20752404	20755467
2L	19051158	19052337		3L	2513699	2523986						2R	20770985	20777506
2L	19053858	19054736		3L	2526085	2593227						2R	20822086	20826511
2L	19063312	19063709		3L	2596370	2601871						2R	20830290	20830541
2L	19064787	19065471		3L	2604315	2659228						2R	20845255	20860464
2L	19114409	19114931		3L	2665817	2710262						2R	20884314	20940008
2L	19123419	19123853		3L	2720481	2749712						2R	20947954	20952924
2L	19126615	19127477		3L	2761119	2868306						2R	20957700	20974897
2L	19131504	19132710		3L	2871167	2882601						2R	20981079	20993894
2L	19133340	19134318		3L	2886944	2910205						2R	21117632	21125484
2L	19180954	19181737		3L	2915509	2923966						2R	21263925	21264932
2L	19186085	19186616		3L	3034128	3061359						2R	21288649	21289916
2L	19426118	19426544		3L	3069860	3092116						2R	21319926	21321950
2L	19430682	19430878		3L	3109608	3252389						2R	21334289	21346765
2L	19432497	19432785		3L	3299876	3348331						2R	21357660	21363127
2L	19444354	19445576		3L	3362838	3385487						2R	21525072	21534257
2L	19452739	19453551		3L	3395851	3457821						2R	21541485	21543284
2L	19489732	19490109		3L	3459643	3465660						2R	21563923	21569617
2L	19492468	19493977		3L	3468769	3601254						2R	21575033	21597148
2L	19498222	19498507		3L	3606652	3611959						2R	21606014	21610928
2L	19508047	19508807		3L	3714734	3848105						2R	21679332	21684960
2L	19516061	19516695		3L	3893481	3928073						2R	21737169	21738331
2L	19518936	19520116		3L	3933804	3984798						2R	21863373	21868280
2L	19525930	19527192		3L	3988335	3997028						2R	22041765	22044834
2L	19533518	19534128		3L	4003868	4009186						2R	22096055	22102164
2L	19542423	19543455		3L	4058760	4084619						2R	22122971	22125449
2L	19576298	19577330		3L	4096371	4143497						2R	22128639	22132305
2L	19581932	19582474		3L	4170228	4201138						2R	22155041	22161191
2L	19583692	19584601		3L	4217780	4265843						2R	22168820	22172663
2L	19586479	19587968		3L	4276973	4295419						2R	22207916	22213314
2L	19736096	19736597		3L	4317272	4382473						2R	22216658	22297746
2L	19755988	19756914		3L	4395600	4438774						2R	22337022	22338138
2L	19758315	19759120		3L	4526224	4636115						2R	22426857	22438238
2L	19790802	19792564		3L	4805317	4831827						2R	22463863	22479963
2L	19958728	19960175		3L	5007446	5034179						2R	22566626	22567424
2L	20016860	20017071		3L	5081689	5092829						2R	22609223	22615337
2L	20065464	20065673		3L	5132615	5208892						2R	22749460	22754877
2L	20066363	20066960		3L	5218477	5283597						2R	22815033	22821044
2L	20075157	20075657		3L	5345817	5370330						2R	22866884	22873727
2L	20083805	20084921		3L	5481822	5513013						2R	22892605	22915069
2L	20090727	20092134		3L	5551886	5591312						2R	22941894	22947201
2L	20093148	20093827		3L	5627683	5666205						2R	22971099	22991393
2L	20096632	20097197		3L	5683885	5691523						2R	23003505	23016734
2L	20311384	20311796		3L	5703674	5783876						2R	23021007	23059475
2L	20341911	20342887		3L	5788611	5814550						2R	23073068	23079401
2L	20349571	20351251		3L	5921022	5931086						2R	23088329	23092701
2L	20416527	20417872		3L	5949190	5962648						2R	23125970	23126940
2L	20426254	20427524		3L	5967937	5983888						2R	23259905	23280692
2L	20449338	20450617		3L	6004392	6029824						2R	23290027	23304410
2L	20458442	20459739		3L	6069931	6098378						2R	23311644	23353461
2L	20562454	20563299		3L	6168079	6175589						2R	23371516	23375244
2L	20645795	20646235		3L	6183696	6202806						2R	23446834	23456232
2L	20647328	20648110		3L	6261010	6266517						2R	23459468	23465524
2L	20650197	20650415		3L	6480885	6568372						2R	23473058	23484972
2L	20655605	20656883		3L	6604339	6631204						2R	23496172	23501218
2L	20675236	20676566		3L	6683857	6698744						2R	23518745	23520718
2L	20681267	20682761		3L	6722767	6758312						2R	23537492	23548933
2L	20733698	20734358		3L	6901463	6909227						2R	23568473	23569205
2L	20734652	20735907		3L	6920747	6931641						2R	23574058	23586095
2L	20751806	20752907		3L	6939677	6973883						2R	23621152	23652675
2L	20757316	20758367		3L	7058529	7091319						2R	23663230	23679637
2L	20760464	20760947		3L	7122257	7155453						2R	23717430	23719928
2L	20787588	20788275		3L	7171686	7254301						2R	23804205	23813623
2L	20797853	20798593		3L	7302205	7342329						2R	23836422	23837413
2L	20809994	20810717		3L	7343571	7379023						2R	23855460	23857165
2L	20916663	20917356		3L	7412003	7437760						2R	23882481	23892942
2L	20917668	20918897		3L	7468551	7487090						2R	23952933	23959958
2L	21050905	21051922		3L	7527369	7534234						2R	24014024	24020665
2L	21070679	21071400		3L	7691601	7725167						2R	24116408	24117740
2L	21075575	21075901		3L	7742063	7755837						2R	24133849	24143334
2L	21102105	21103285		3L	7768456	7868535						2R	24164809	24172875
2L	21104576	21105249		3L	7909956	7919483						2R	24202630	24208092
2L	21141761	21142380		3L	7926045	7952331						2R	24212252	24219032
2L	21143172	21143791		3L	7963772	8069684						2R	24228085	24228597
2L	21154140	21154452		3L	8080331	8126756						2R	24290473	24290533
2L	21155509	21156246		3L	8178665	8203702						2R	24293912	24300729
2L	21156818	21157401		3L	8238862	8267317						2R	24340482	24349949
2L	21162523	21163160		3L	8284540	8290733						2R	24360758	24375186
2L	21163573	21163909		3L	8294234	8316416						2R	24383719	24388774
2L	21166221	21166667		3L	8352552	8360872						2R	24399511	24405634
2L	21168098	21169708		3L	8393636	8413579						2R	24412043	24425086
2L	21178783	21179912		3L	8423967	8464941						2R	24429488	24440785
2L	21219744	21220637		3L	8498368	8586840						2R	24448963	24458533
2L	21221278	21221927		3L	8597959	8618572						2R	24476585	24479023
2L	21237247	21237728		3L	8670714	8705718						2R	24483995	24490333
2L	21261091	21261656		3L	8762977	8772701						2R	24494244	24498405
2L	21262845	21264065		3L	8776465	8781649						2R	24504663	24515626
2L	21309388	21310027		3L	8809376	8861974						2R	24565380	24569914
2L	21310883	21311461		3L	8872806	8879316						2R	24585756	24590331
2L	21344345	21345252		3L	8912391	9014385						2R	24593781	24602002
2L	21380076	21382809		3L	9048309	9086032						2R	24612185	24619005
2L	21417351	21418011		3L	9094425	9130821						2R	24630934	24647648
2L	21419594	21419804		3L	9134835	9140977						2R	24664159	24672746
2L	21421951	21422913		3L	9165658	9197235						2R	24678318	24695255
2L	21427009	21427800		3L	9235416	9270630						2R	24725701	24736498
2L	21432067	21432883		3L	9331245	9337415						2R	24756967	24763032
2L	21434764	21434968		3L	9351301	9386107						2R	24796173	24870859
2L	21437191	21437942		3L	9387885	9392455						2R	24884681	24891635
2L	21451144	21452041		3L	9395282	9405396						2R	24948988	24950755
2L	21456288	21457172		3L	9408462	9515977						2R	24979387	24989935
2L	21461340	21462084		3L	9542438	9575969						2R	25036454	25075977
2L	21466378	21467182		3L	9660496	9667017						2R	25085638	25107365
2L	21471420	21472224		3L	9670387	9678764						2R	25112857	25142114
2L	21476470	21477278		3L	9685728	9698804						2R	25153510	25161290
2L	21478857	21479295		3L	9704065	9762250						2R	25183656	25187701
2L	21481538	21482266		3L	9771437	9779410						2R	25191777	25199789
2L	21486894	21487511		3L	9827477	9877140						2R	25204541	25219992
2L	21491634	21492599		3L	9884222	9906647						2R	25224904	25246733
2L	21494340	21494557		3L	9922270	9929374						2R	25280982	25286235
2L	21496678	21497658		3L	9954944	10019614						3L	11	19027
2L	21501727	21502608		3L	10116085	10139007						3L	196558	203639
2L	21506776	21507752		3L	10151190	10161016						3L	287503	291256
2L	21511832	21512787		3L	10165504	10176471						3L	364198	402722
2L	21516869	21517720		3L	10196658	10242370						3L	414083	435519
2L	21521709	21522527		3L	10252232	10256382						3L	480402	484679
2L	21526552	21527370		3L	10307838	10334247						3L	529457	532767
2L	21529293	21529504		3L	10335931	10386321						3L	656794	662861
2L	21531394	21532634		3L	10396732	10410642						3L	671546	676596
2L	21536446	21537404		3L	10474474	10498022						3L	839799	841103
2L	21542956	21543287		3L	10499421	10508341						3L	908225	911160
2L	21573384	21574325		3L	10513305	10568985						3L	948767	952113
2L	21624675	21625120		3L	10630999	10700097						3L	981236	982713
2L	21628892	21629195		3L	10717304	10722150						3L	986462	987042
2L	21629394	21629841		3L	10724278	10730631						3L	1025062	1028988
2L	21632614	21633299		3L	10733733	10743216						3L	1041067	1044503
2L	21658765	21659481		3L	10770097	10791530						3L	1067036	1084633
2L	21676085	21677814		3L	10808894	10888183						3L	1089498	1092302
2L	21681430	21682134		3L	11003319	11011328						3L	1096557	1117253
2L	21756448	21757534		3L	11058564	11077436						3L	1121343	1137492
2L	21758025	21758602		3L	11083000	11088253						3L	1146192	1152807
2L	22121843	22122439		3L	11103217	11135557						3L	1155818	1163269
2L	22129137	22130143		3L	11162895	11257875						3L	1171300	1172961
2L	22131562	22131800		3L	11270594	11277282						3L	1176492	1194577
2L	22153587	22154351		3L	11288003	11298938						3L	1206458	1210195
2L	22168078	22169135		3L	11344170	11372173						3L	1219461	1221519
2L	22239879	22240807		3L	11433041	11458441						3L	1228309	1246043
2L	22246873	22247859		3L	11483100	11564618						3L	1250063	1257602
2L	22249847	22250777		3L	11589902	11611017						3L	1277207	1285093
2L	22535436	22536615		3L	11618426	11641590						3L	1288687	1294411
2L	22538164	22539313		3L	11646121	11713810						3L	1307507	1313249
2L	22550220	22551180		3L	11731659	11783717						3L	1409115	1411010
2L	22579084	22580520		3L	11813320	11869579						3L	1459418	1463789
2L	22797262	22798258		3L	11890287	11914481						3L	1468903	1479446
2L	22842633	22843587		3L	11989422	12007329						3L	1553104	1558498
2L	22844124	22845669		3L	12104601	12126080						3L	1592778	1598734
2L	22924776	22925970		3L	12131153	12170847						3L	1604241	1609476
2L	22981728	22983534		3L	12174308	12178848						3L	1643039	1647147
2L	22984451	22984670		3L	12195640	12216794						3L	1651439	1655130
2L	23066846	23068402		3L	12225373	12277480						3L	1669167	1678461
2L	23068981	23069547		3L	12375885	12417749						3L	1684124	1715622
2L	23075660	23076158		3L	12492791	12539923						3L	1718637	1720508
2L	23172679	23174648		3L	12606385	12611160						3L	1730703	1735771
2L	23176193	23177290		3L	12686762	12702432						3L	1749836	1775353
2L	23312003	23313596		3L	12732106	12762698						3L	1818186	1826068
2R	807574	808907		3L	12786117	12851150						3L	1846005	1851315
2R	809442	810345		3L	13002808	13050223						3L	1869482	1876292
2R	854828	855859		3L	13064627	13070593						3L	1892026	1900208
2R	950642	951492		3L	13205635	13239445						3L	1906238	1939031
2R	1071981	1074649		3L	13242824	13248460						3L	1952754	1959412
2R	1263480	1265591		3L	13257641	13262486						3L	2021405	2033120
2R	1343408	1345122		3L	13264573	13265422						3L	2038605	2042277
2R	1525636	1527038		3L	13385077	13418911						3L	2063288	2070319
2R	1527616	1527988		3L	13450309	13454284						3L	2093714	2097860
2R	1590646	1590914		3L	13463016	13517708						3L	2103490	2107431
2R	2260390	2260499		3L	13571195	13575596						3L	2183733	2196994
2R	2260893	2262371		3L	13580135	13609766						3L	2207660	2219356
2R	2563425	2565403		3L	13614362	13622026						3L	2230566	2236645
2R	2845574	2846693		3L	13630350	13635244						3L	2248063	2252793
2R	3066159	3067541		3L	13746331	13772181						3L	2298135	2298640
2R	3940132	3943634		3L	13782166	13804554						3L	2341396	2344908
2R	3947207	3947620		3L	13857854	13975808						3L	2402533	2406941
2R	3951334	3951871		3L	13982738	14043924						3L	2602307	2618722
2R	3955563	3956030		3L	14050239	14058518						3L	2649869	2655778
2R	3964412	3964751		3L	14189751	14194740						3L	2658837	2663689
2R	3973358	3973664		3L	14200716	14230546						3L	2698167	2702485
2R	3977349	3977839		3L	14271903	14312033						3L	2788378	2791270
2R	3990050	3990374		3L	14316948	14369967						3L	2846436	2849168
2R	3993971	3994671		3L	14535954	14567353						3L	2995069	2999094
2R	4013076	4013315		3L	14575580	14576035						3L	3207310	3213823
2R	4014023	4015370		3L	14620315	14678382						3L	3370896	3378259
2R	4131004	4132743		3L	14700657	14719486						3L	3615230	3668329
2R	4187014	4188116		3L	14745120	14827164						3L	3672495	3703839
2R	4241815	4242967		3L	14832886	14886909						3L	3835767	3879269
2R	4272207	4272615		3L	14981068	15000837						3L	3883839	3894325
2R	4469693	4471359		3L	15010907	15016823						3L	3949055	3951582
2R	4471678	4472144		3L	15085984	15119446						3L	4015139	4015301
2R	4515534	4516513		3L	15126358	15169489						3L	4018679	4020126
2R	4541503	4541700		3L	15268046	15288700						3L	4028494	4033629
2R	4546642	4549209		3L	15497896	15604730						3L	4058741	4063408
2R	4595258	4596572		3L	15622513	15633252						3L	4077465	4092995
2R	4596785	4596900		3L	15717717	15737342						3L	4137483	4168853
2R	4619019	4620666		3L	15762724	15790475						3L	4214764	4219397
2R	4671871	4673396		3L	15808130	15837766						3L	4247132	4252013
2R	4728089	4729074		3L	15868772	15884355						3L	4257299	4257587
2R	4744353	4745882		3L	15888653	15925652						3L	4262230	4263089
2R	4782892	4783758		3L	15929270	15961722						3L	4288463	4302373
2R	4787443	4789264		3L	15973846	16014497						3L	4328769	4336402
2R	4815010	4816240		3L	16037377	16171497						3L	4388545	4389981
2R	4821805	4822365		3L	16190035	16194878						3L	4460601	4461326
2R	4822676	4824286		3L	16226474	16235679						3L	4663314	4668826
2R	4829206	4830741		3L	16239537	16246456						3L	4727273	4732728
2R	5090619	5091918		3L	16346821	16366790						3L	4788545	4791729
2R	5121026	5122494		3L	16376778	16396517						3L	4805959	4818610
2R	5127102	5128302		3L	16399079	16433536						3L	4829442	4835220
2R	5144571	5145985		3L	16569214	16617224						3L	4875448	4876024
2R	5250101	5251006		3L	16621839	16664708						3L	4885566	4889471
2R	5293957	5295575		3L	16678725	16683976						3L	4894845	4895720
2R	5307248	5308826		3L	16689242	16717909						3L	4959663	4964871
2R	5338936	5339200		3L	16758686	16816737						3L	4977891	4978443
2R	5339628	5340998		3L	16839486	16859591						3L	5070703	5075257
2R	5350437	5351947		3L	16878433	16900332						3L	5104544	5107751
2R	5361658	5363103		3L	16955044	17020646						3L	5114795	5122053
2R	5603693	5604902		3L	17030210	17048405						3L	5382660	5389045
2R	5608614	5609536		3L	17050315	17057443						3L	5430775	5436019
2R	5651822	5653040		3L	17066862	17107290						3L	5459654	5466408
2R	5653605	5654481		3L	17121387	17128605						3L	5503022	5511035
2R	5662451	5663201		3L	17163903	17186824						3L	5724161	5739851
2R	5668233	5669988		3L	17208435	17217491						3L	5764151	5772223
2R	5671121	5672670		3L	17220623	17242366						3L	5790265	5797923
2R	5697881	5698401		3L	17278911	17295230						3L	5813384	5813886
2R	5702135	5702939		3L	17411494	17449509						3L	5841728	5846872
2R	5725094	5725338		3L	17466787	17473747						3L	5853333	5896249
2R	5725539	5726577		3L	17484570	17491217						3L	6049675	6051754
2R	5754535	5755067		3L	17495673	17503645						3L	6094997	6119208
2R	5757626	5758244		3L	17525788	17542189						3L	6182316	6183945
2R	5759828	5761268		3L	17548359	17677321						3L	6199092	6209146
2R	5804933	5806327		3L	17690939	17696875						3L	6221389	6230079
2R	5979992	5980764		3L	17702252	17726554						3L	6245897	6248497
2R	5981856	5982775		3L	17803182	17809321						3L	6348957	6352168
2R	6015141	6015685		3L	17824184	17834738						3L	6408228	6414866
2R	6017747	6018349		3L	17839389	17851539						3L	6450765	6452329
2R	6035223	6036568		3L	17855531	17860482						3L	6482088	6485123
2R	6039406	6040246		3L	17892040	17935169						3L	6490712	6494348
2R	6042668	6043094		3L	17940025	18117685						3L	6597826	6602857
2R	6076045	6077496		3L	18162075	18188234						3L	6681774	6685834
2R	6085061	6085613		3L	18498871	18503430						3L	6730012	6737328
2R	6131212	6131702		3L	18551933	18574623						3L	6767724	6778620
2R	6213653	6214141		3L	18625147	18691345						3L	6788706	6815887
2R	6221172	6222347		3L	18727194	18731166						3L	6827191	6841904
2R	6610725	6612026		3L	18740289	18847725						3L	6846462	6851976
2R	6631610	6633207		3L	18879262	18919790						3L	6865606	6867584
2R	6635687	6636968		3L	18923839	18942414						3L	6871499	6881854
2R	6653018	6653459		3L	18958072	19045827						3L	6885279	6886543
2R	6656044	6656346		3L	19056918	19106788						3L	6895200	6906617
2R	6657372	6657776		3L	19129522	19136361						3L	6913769	6939939
2R	6661439	6662976		3L	19144141	19245746						3L	6957832	6962565
2R	6663343	6663536		3L	19251166	19299588						3L	6987396	6991423
2R	6668181	6669681		3L	19347407	19422459						3L	7075434	7082631
2R	6672888	6674120		3L	19427970	19434348						3L	7118239	7127793
2R	6675684	6676271		3L	19537138	19644443						3L	7163421	7164427
2R	6696098	6697656		3L	19660620	19690236						3L	7321557	7326411
2R	6715289	6715836		3L	19779902	19848580						3L	7361226	7365360
2R	6741913	6742718		3L	19867522	19974682						3L	7386815	7394914
2R	6749204	6750104		3L	19988654	20030384						3L	7398026	7403665
2R	6756308	6757261		3L	20041058	20042922						3L	7415294	7417999
2R	6798382	6798833		3L	20058871	20108114						3L	7422203	7438057
2R	6807585	6808259		3L	20136137	20196445						3L	7445776	7461252
2R	6809270	6811875		3L	20221619	20255030						3L	7465551	7469279
2R	6872269	6872682		3L	20282784	20321215						3L	7477973	7498827
2R	6923377	6923798		3L	20344851	20361603						3L	7542668	7544824
2R	6970611	6971658		3L	20369038	20409333						3L	7548530	7551723
2R	6974803	6975175		3L	20423407	20456617						3L	7583782	7588997
2R	6985030	6986430		3L	20468295	20473408						3L	7632082	7637486
2R	7012298	7012910		3L	20501984	20546564						3L	7729928	7732875
2R	7040225	7041134		3L	20708626	20743026						3L	7761291	7770611
2R	7061203	7061969		3L	20755872	20888894						3L	7938009	7970365
2R	7098718	7099263		3L	20928326	20928509						3L	8198542	8204990
2R	7245396	7245759		3L	20933932	20954636						3L	8369079	8377254
2R	7277656	7278529		3L	20985345	21014929						3L	8384211	8388870
2R	7386732	7387822		3L	21023385	21089053						3L	8463071	8469106
2R	7406901	7407808		3L	21118534	21137520						3L	8481294	8481820
2R	7440719	7441014		3L	21146667	21283192						3L	8543028	8545275
2R	7445312	7445776		3L	21317613	21350535						3L	8561375	8569014
2R	7458101	7458289		3L	21380078	21443972						3L	8610754	8619553
2R	7462743	7463692		3L	21483254	21556066						3L	8633248	8651708
2R	7466341	7466753		3L	21566851	21637637						3L	8669980	8679214
2R	7473436	7474357		3L	21763317	21772008						3L	8714701	8724307
2R	7487706	7488670		3L	21816566	21858715						3L	8738531	8741888
2R	7489068	7489768		3L	21865831	21950345						3L	8755702	8762471
2R	7496060	7496330		3L	22034386	22041406						3L	8799752	8804831
2R	7499713	7500712		3L	22049211	22076857						3L	8812756	8822347
2R	7509714	7510216		3L	22082760	22094874						3L	9001351	9045357
2R	7512524	7512856		3L	22104973	22113409						3L	9177062	9178688
2R	7515769	7516341		3L	22116033	22225921						3L	9198067	9202855
2R	7518545	7519804		3L	22246163	22251917						3L	9243891	9248249
2R	7532165	7532967		3L	22253685	22296543						3L	9270670	9272119
2R	7533532	7534058		3L	22309847	22408667						3L	9409601	9418378
2R	7539180	7539691		3L	22437888	22465304						3L	9533797	9541307
2R	7565632	7567339		3L	22478244	22499714						3L	9604151	9614059
2R	7589851	7590080		3L	22550412	22577359						3L	9793479	9803135
2R	7620130	7620336		3L	22601229	22631409						3L	9880828	9885859
2R	7653283	7654139		3L	22653912	22677530						3L	9930968	9938461
2R	7654881	7655775		3L	22699095	22790194						3L	10121778	10125022
2R	7668476	7669050		3L	22798084	22852665						3L	10138972	10140252
2R	7673636	7674862		3L	22861318	22889921						3L	10394711	10398916
2R	7676105	7676362		3L	22906286	22913199						3L	10899659	10908144
2R	7697800	7699901		3L	22933608	22954601						3L	10911910	10934734
2R	7721608	7722572		3L	22989914	23007362						3L	10940593	10944143
2R	7734316	7735542		3L	23089846	23095383						3L	10947665	10970442
2R	7758119	7758659		3L	23097846	23106862						3L	10974952	11013044
2R	7786027	7786798		3L	23123336	23153217						3L	11018641	11036078
2R	7791507	7791869		3L	23205420	23216484						3L	11212252	11214053
2R	7792687	7793216		3L	23324194	23341324						3L	11499108	11508199
2R	7793631	7793962		3L	23736699	23752071						3L	11802622	11811912
2R	7804736	7807264		3L	24027781	24037898						3L	11920933	11928426
2R	7811774	7812911		3L	24069032	24089739						3L	11934812	11939257
2R	7823207	7823521		3L	24212651	24221015						3L	11958294	11964949
2R	7827934	7829603		3L	24535367	24544721						3L	12070534	12073939
2R	7831061	7832699		3L	24718585	24771109						3L	12125450	12132982
2R	7915759	7917625		3L	25105271	25123697						3L	12226564	12230060
2R	7924379	7924961		3L	25997366	26017786						3L	12280005	12321161
2R	7930652	7931028		3L	26220794	26225069						3L	12330881	12332105
2R	7931999	7932850		3L	27137582	27141769						3L	12418010	12456490
2R	7938528	7939288		3L	27277753	27288973						3L	12460415	12466876
2R	7955035	7956564		3L	27851773	27860184						3L	12520579	12526494
2R	7959617	7960021		3L	27942496	27977026						3L	12558284	12565450
2R	7962446	7963213		3L	27983932	28011926						3L	12581776	12589657
2R	7965535	7966245		3R	3582559	3589665						3L	12596994	12602574
2R	7971344	7972952		3R	3624110	3628070						3L	12614988	12629065
2R	7988878	7990217		3R	3732744	3750586						3L	12634159	12635277
2R	8001631	8002010		3R	3839606	3865689						3L	12639203	12642887
2R	8012941	8013661		3R	4205634	4247528						3L	12646390	12678073
2R	8064847	8065442		3R	4273367	4328541						3L	12681501	12701401
2R	8067666	8069046		3R	4329665	4343271						3L	12707789	12725869
2R	8079262	8080037		3R	4356460	4482280						3L	12783298	12783490
2R	8081876	8082313		3R	4517856	4564788						3L	12809189	12812927
2R	8098289	8099399		3R	4595994	4602160						3L	13085357	13088488
2R	8106048	8106912		3R	4603706	4701906						3L	13094772	13101424
2R	8121972	8123370		3R	4716714	4720483						3L	13117398	13119738
2R	8126873	8128099		3R	4723265	4778761						3L	13205834	13210615
2R	8130784	8132444		3R	4797881	4849586						3L	13327031	13331713
2R	8155170	8156700		3R	4899158	5017614						3L	13348573	13355215
2R	8163112	8163758		3R	5019571	5023877						3L	13390389	13411598
2R	8164278	8165076		3R	5030361	5038854						3L	13476498	13483113
2R	8167938	8168437		3R	5040435	5149685						3L	13538124	13548763
2R	8170267	8170597		3R	5188755	5403984						3L	13555244	13558351
2R	8173094	8173654		3R	5409436	5480238						3L	13586115	13594453
2R	8174270	8174712		3R	5504867	5529897						3L	13602748	13609550
2R	8237875	8238624		3R	5541006	5551077						3L	13621428	13635307
2R	8420809	8421601		3R	5553154	5710648						3L	13648966	13653258
2R	8531513	8532182		3R	5730942	5824616						3L	13666317	13672581
2R	8599309	8599955		3R	5842462	5862895						3L	13689410	13699115
2R	8614695	8615491		3R	5898318	5963004						3L	13712286	13717108
2R	8625480	8625683		3R	5989980	6010702						3L	13724244	13731358
2R	8627085	8628442		3R	6130842	6154530						3L	13740333	13752015
2R	8631546	8631848		3R	6342376	6464969						3L	13781714	13794683
2R	8665836	8667178		3R	6479941	6485293						3L	13811223	13820345
2R	8723135	8723819		3R	6503264	6518045						3L	13848338	13859587
2R	8724276	8724827		3R	6568480	6597338						3L	14034519	14039754
2R	8733035	8734221		3R	6643683	6662649						3L	14078556	14134531
2R	8890976	8892196		3R	6805596	6826965						3L	14138066	14187158
2R	8893561	8894154		3R	6847589	6855185						3L	14562585	14615066
2R	8900004	8902272		3R	7062514	7130682						3L	15041396	15050380
2R	8906593	8906998		3R	7142005	7149330						3L	15186999	15196615
2R	8907573	8907796		3R	7182261	7206838						3L	15233253	15240411
2R	8913390	8914139		3R	7244339	7250286						3L	15929297	15938313
2R	8914475	8914987		3R	7279873	7318099						3L	16022954	16024762
2R	8919600	8920445		3R	7439110	7464071						3L	16028223	16031475
2R	8922489	8923203		3R	7471086	7478338						3L	16123238	16127358
2R	8925635	8926236		3R	7488381	7510796						3L	16273723	16278090
2R	8927903	8928463		3R	7580270	7600623						3L	16284752	16288649
2R	8946968	8947323		3R	7603938	7635085						3L	16419188	16422730
2R	8949490	8951308		3R	7751439	7757646						3L	16895808	16900485
2R	8951556	8953086		3R	7807574	7845644						3L	16929556	16934002
2R	9087859	9088259		3R	7864121	7915632						3L	16948992	16954887
2R	9092299	9092995		3R	7960500	7965887						3L	17019793	17026760
2R	9095285	9095842		3R	7989163	8026347						3L	17042752	17049057
2R	9098057	9098922		3R	8074611	8080405						3L	17085044	17094157
2R	9103208	9103834		3R	8103437	8126576						3L	17245281	17250332
2R	9109151	9109752		3R	8186793	8200593						3L	17275276	17281763
2R	9110806	9111121		3R	8230608	8247851						3L	17287681	17293096
2R	9113560	9114552		3R	8299633	8318599						3L	17307526	17310067
2R	9116096	9117123		3R	8325969	8364647						3L	17319996	17335387
2R	9131302	9131860		3R	8410728	8469381						3L	17339841	17348635
2R	9132513	9132883		3R	8509677	8531418						3L	17793395	17797001
2R	9136567	9137932		3R	8578624	8595156						3L	18047753	18052090
2R	9143320	9144341		3R	8608210	8626459						3L	18118979	18121702
2R	9145209	9145765		3R	8645910	8650746						3L	18291751	18297082
2R	9176675	9177256		3R	8652817	8673052						3L	18302590	18311033
2R	9191019	9192097		3R	8714832	8721241						3L	18329963	18338254
2R	9206749	9207982		3R	8725064	8766871						3L	18359081	18362350
2R	9237691	9237927		3R	8784316	8865002						3L	18491560	18498792
2R	9284141	9285179		3R	8914935	8922306						3L	18506200	18509546
2R	9286144	9287123		3R	8938418	8944394						3L	18528720	18537772
2R	9291185	9292574		3R	8977385	8996141						3L	18612435	18614280
2R	9398293	9399245		3R	8999894	9161608						3L	18661094	18665220
2R	9399560	9400293		3R	9164961	9193925						3L	18772434	18781101
2R	9409089	9409393		3R	9217221	9294996						3L	18803164	18809197
2R	9424093	9424673		3R	9321550	9369135						3L	18825905	18828443
2R	9426618	9426986		3R	9386173	9462691						3L	18856968	18863690
2R	9445879	9446853		3R	9485814	9567297						3L	18907708	18908959
2R	9503860	9504607		3R	9568715	9610830						3L	18969196	18973441
2R	9516557	9517217		3R	9626132	9634884						3L	19050397	19050446
2R	9550212	9551279		3R	9696958	9812665						3L	19107009	19110690
2R	9552946	9554444		3R	9823279	9838187						3L	19124486	19130281
2R	9577130	9580071		3R	9858190	10009511						3L	19143112	19148747
2R	9584666	9584874		3R	10024816	10172817						3L	19308774	19309915
2R	9586382	9586736		3R	10201812	10231788						3L	19494063	19494943
2R	9587023	9588014		3R	10260832	10293469						3L	19500205	19503049
2R	9590721	9591321		3R	10305029	10336217						3L	19531643	19537851
2R	9594044	9594512		3R	10348952	10383477						3L	19642683	19688306
2R	9606014	9606440		3R	10385359	10398197						3L	19820343	19827804
2R	9657166	9658019		3R	10405766	10419099						3L	19837769	19841956
2R	9691829	9693377		3R	10501656	10528617						3L	19981592	19988376
2R	9837000	9837431		3R	10534098	10540465						3L	20029830	20033042
2R	9842074	9842507		3R	10559674	10574848						3L	20042479	20044499
2R	9846666	9846919		3R	10589144	10618206						3L	20084086	20086908
2R	9847400	9848446		3R	10635335	10642686						3L	20113895	20122638
2R	9860376	9860647		3R	10757004	10795162						3L	20176857	20178119
2R	9863576	9863773		3R	10848385	10897761						3L	20200200	20204156
2R	9865232	9866040		3R	10963341	11062472						3L	20365473	20370286
2R	9881538	9882342		3R	11191487	11205254						3L	20417057	20424314
2R	9885997	9886683		3R	11207628	11219807						3L	20435687	20437014
2R	9891044	9892479		3R	11221848	11250695						3L	20454709	20463332
2R	9910928	9911156		3R	11355506	11364921						3L	20478117	20483539
2R	9958586	9958799		3R	11423769	11442706						3L	20542462	20545566
2R	9959800	9960676		3R	11465970	11473395						3L	20550189	20553858
2R	9964636	9965031		3R	11503324	11692112						3L	20578895	20586410
2R	9969085	9969547		3R	11727789	11825353						3L	20595321	20596759
2R	9989150	9989805		3R	11827297	11837834						3L	20601749	20602910
2R	10024806	10025502		3R	11846250	11873298						3L	20610641	20611871
2R	10026518	10027588		3R	11878356	11884082						3L	20615195	20630800
2R	10032376	10033851		3R	11902897	11910620						3L	20636412	20640374
2R	10047909	10048621		3R	11912992	11982649						3L	20648521	20661045
2R	10049438	10050322		3R	11990614	12019094						3L	20668518	20707956
2R	10051607	10052154		3R	12056857	12103631						3L	20788524	20798544
2R	10066067	10067205		3R	12230393	12237018						3L	20831954	20838523
2R	10068371	10068676		3R	12247284	12254288						3L	20924584	20930340
2R	10075262	10075642		3R	12273910	12295974						3L	20960673	20965742
2R	10087661	10088236		3R	12402332	12465751						3L	20986477	20991050
2R	10096958	10097480		3R	12519650	12635327						3L	20995521	21002224
2R	10099203	10100309		3R	12647912	12654410						3L	21073694	21074922
2R	10100941	10101534		3R	12683434	12735337						3L	21243781	21251199
2R	10110913	10111345		3R	12862897	12871899						3L	21348630	21355640
2R	10117647	10118473		3R	12925380	13026077						3L	21365906	21369887
2R	10142435	10142942		3R	13028716	13033634						3L	21418841	21419617
2R	10157741	10158490		3R	13048239	13071849						3L	21447101	21484566
2R	10234324	10234675		3R	13116128	13135884						3L	21558387	21561453
2R	10249337	10249799		3R	13143146	13157615						3L	21580074	21614979
2R	10251794	10252347		3R	13219099	13272797						3L	21647668	21649203
2R	10309199	10310490		3R	13322311	13330309						3L	21656297	21658658
2R	10394557	10394845		3R	13356638	13396504						3L	21701900	21715404
2R	10429706	10430408		3R	13398602	13404100						3L	21732558	21735013
2R	10436968	10437380		3R	13477242	13502888						3L	21739184	21749152
2R	10438038	10438965		3R	13579682	13584463						3L	21755345	21762588
2R	10444341	10445897		3R	13608837	13707137						3L	21776383	21780171
2R	10467937	10469000		3R	13709042	13766809						3L	21787524	21818949
2R	10479878	10480741		3R	13777867	13784704						3L	21825140	21834744
2R	10534219	10534929		3R	13788395	13825253						3L	21840367	21845064
2R	10540770	10541609		3R	13830536	13838325						3L	21960783	21971076
2R	10557637	10558815		3R	13873265	13879788						3L	21975819	21982810
2R	10644879	10646133		3R	13963737	14038890						3L	21986534	22004753
2R	10673895	10673958		3R	14046065	14072783						3L	22016983	22033613
2R	10728355	10729231		3R	14074918	14078601						3L	22039226	22049149
2R	10731561	10732212		3R	14102716	14107061						3L	22057007	22067669
2R	10739476	10739823		3R	14122322	14128071						3L	22100184	22106024
2R	10782502	10782748		3R	14187780	14194414						3L	22126996	22131468
2R	10797446	10798523		3R	14199924	14220427						3L	22151705	22153854
2R	10808571	10808929		3R	14252674	14393229						3L	22192388	22192837
2R	10809741	10810054		3R	14458958	14481017						3L	22201451	22208531
2R	10812788	10814150		3R	14506612	14561734						3L	22219091	22224341
2R	10819485	10820357		3R	14566098	14589350						3L	22230255	22237363
2R	10821723	10821915		3R	14601237	14635016						3L	22256645	22260422
2R	10822562	10823863		3R	14638365	14700488						3L	22275738	22276819
2R	10838320	10838733		3R	14701607	14785837						3L	22295195	22297406
2R	10875746	10875969		3R	14826237	14841191						3L	22315086	22324243
2R	10879078	10880430		3R	14845524	14898940						3L	22340475	22353718
2R	10885243	10885477		3R	14980967	14998029						3L	22365826	22366137
2R	10886792	10887380		3R	15059490	15132805						3L	22389881	22396077
2R	10893686	10894938		3R	15135107	15141839						3L	22416067	22418588
2R	10897103	10898089		3R	15142959	15162582						3L	22476079	22495128
2R	10898594	10899034		3R	15188441	15305102						3L	22506898	22511744
2R	11149459	11150043		3R	15323162	15384730						3L	22517564	22529767
2R	11219567	11220621		3R	15393753	15422495						3L	22551916	22554793
2R	11222987	11223320		3R	15567231	15569036						3L	22572780	22577656
2R	11232074	11232410		3R	15663883	15686079						3L	22585441	22587278
2R	11279153	11280379		3R	15782468	15817306						3L	22590338	22591302
2R	11283418	11285188		3R	15864308	15878062						3L	22600203	22603933
2R	11288657	11289750		3R	15892254	15903435						3L	22609563	22613769
2R	11292751	11293119		3R	15933522	16008673						3L	22617260	22637052
2R	11297224	11297518		3R	16045081	16061578						3L	22642056	22692157
2R	11303512	11303893		3R	16089544	16114473						3L	22698363	22700416
2R	11307105	11307570		3R	16138502	16166220						3L	22703489	22714004
2R	11307828	11308130		3R	16178963	16299374						3L	22717617	22726296
2R	11358449	11361356		3R	16317443	16321256						3L	22886333	22887653
2R	11370764	11371130		3R	16344020	16355057						3L	22896504	22905164
2R	11442493	11443332		3R	16429305	16459849						3L	22922931	22928931
2R	11451972	11453482		3R	16466030	16466266						3L	22933683	22938365
2R	11592638	11593031		3R	16568381	16601379						3L	23220939	23224306
2R	11604238	11604495		3R	16624443	16655060						3L	23362147	23365711
2R	11618569	11619020		3R	16984284	17011839						3L	23372211	23376105
2R	11631952	11632275		3R	17024905	17025308						3L	23386619	23393349
2R	11640128	11640943		3R	17031076	17094331						3L	23515368	23521848
2R	11651081	11652359		3R	17140067	17160276						3L	23571516	23575443
2R	11678895	11679297		3R	17238990	17261826						3L	23677059	23681374
2R	11690480	11691887		3R	17295913	17315560						3L	23704264	23708962
2R	11757956	11758690		3R	17333431	17404465						3L	23734702	23738744
2R	11825356	11825754		3R	17449347	17456384						3L	23942533	23947729
2R	11843847	11844157		3R	17497492	17516332						3L	24000493	24002723
2R	11845402	11846088		3R	17524913	17560486						3L	24014204	24027406
2R	11852636	11853173		3R	17601372	17622390						3L	24096734	24107757
2R	11890321	11890966		3R	17664653	17725106						3L	24171326	24176121
2R	11892109	11893324		3R	17765260	17778615						3L	24272009	24279781
2R	11899501	11899906		3R	17793019	17971740						3L	24381470	24382148
2R	11968272	11968818		3R	17976593	18011042						3L	24440132	24445488
2R	11970596	11971345		3R	18087737	18091069						3L	24463566	24471492
2R	11982417	11982956		3R	18105151	18131106						3L	24550207	24561990
2R	11988372	11989682		3R	18154905	18258357						3L	24689390	24694484
2R	12027225	12028642		3R	18268408	18350734						3L	24709354	24737114
2R	12033966	12034897		3R	18392137	18415419						3L	24823587	24825890
2R	12037300	12037684		3R	18434962	18447974						3L	24851690	24859055
2R	12038994	12039433		3R	18570605	18596275						3L	24880086	24880302
2R	12044683	12045066		3R	18645891	18682812						3L	24956434	24970547
2R	12140628	12141230		3R	18695875	18761474						3L	25015721	25019690
2R	12145777	12145965		3R	18785228	18841355						3L	25080593	25086936
2R	12150085	12151050		3R	18901049	19037610						3L	25226505	25230307
2R	12162516	12163003		3R	19048407	19112956						3L	25368607	25373073
2R	12168751	12169277		3R	19135923	19167868						3L	25416346	25420300
2R	12172919	12174274		3R	19179620	19186538						3L	25429525	25435989
2R	12174860	12175362		3R	19201285	19247376						3L	25523374	25526316
2R	12178249	12178576		3R	19431336	19437713						3L	25615159	25619699
2R	12179205	12181032		3R	19450683	19479173						3L	25657752	25663136
2R	12182627	12182953		3R	19487330	19513779						3L	25696833	25702332
2R	12183856	12184296		3R	19529237	19591336						3L	25807882	25812334
2R	12198316	12198912		3R	19618455	19661469						3L	25896052	25902896
2R	12200209	12200866		3R	19667319	19667733						3L	26030408	26036309
2R	12259475	12261180		3R	19670598	19675825						3L	26077171	26079834
2R	12321297	12321804		3R	19678597	19702029						3L	26137316	26143973
2R	12325641	12326885		3R	19724740	19745286						3L	26179859	26186272
2R	12335072	12335879		3R	19788624	19794998						3L	26256003	26257455
2R	12337833	12338249		3R	19842776	19921351						3L	26389413	26398034
2R	12343935	12345354		3R	19944276	20007347						3L	26428163	26432108
2R	12423543	12423969		3R	20021536	20038443						3L	26454163	26460909
2R	12430670	12431136		3R	20044145	20066383						3L	26700916	26700945
2R	12435273	12437035		3R	20075858	20088322						3L	26704240	26714819
2R	12437362	12438197		3R	20207830	20227907						3L	26766433	26770674
2R	12468689	12469032		3R	20249332	20269230						3L	26773963	26781906
2R	12506616	12507332		3R	20272956	20290700						3L	26785693	26791106
2R	12514455	12515763		3R	20308382	20331506						3L	27007230	27011140
2R	12518480	12519592		3R	20338055	20343412						3L	27091554	27103143
2R	12529098	12529773		3R	20412916	20487969						3L	27109483	27113494
2R	12569473	12569788		3R	20523600	20613192						3L	27210113	27212393
2R	12572063	12572636		3R	20619366	20644604						3L	27224862	27231030
2R	12587620	12587931		3R	20692933	20717222						3L	27241339	27247260
2R	12588494	12589638		3R	20731432	20840269						3L	27454431	27461660
2R	12589755	12590517		3R	20859347	20994039						3L	27698758	27704880
2R	12591702	12592932		3R	21020340	21023748						3L	27726551	27729707
2R	12593619	12594148		3R	21044991	21141736						3L	27740426	27744980
2R	12612494	12614122		3R	21150169	21178623						3L	27765148	27771419
2R	12631857	12632334		3R	21179817	21219907						3L	27931462	27936897
2R	12633616	12634150		3R	21264285	21302490						3L	28022616	28026405
2R	12635577	12636216		3R	21304602	21381284						3R	220011	229868
2R	12636493	12637289		3R	21486880	21494272						3R	361696	368305
2R	12652056	12653257		3R	21520179	21532796						3R	403737	409766
2R	12685792	12686076		3R	21575516	21640109						3R	424345	429679
2R	12692451	12692663		3R	21770464	21824895						3R	453416	460223
2R	12755882	12758194		3R	21826210	21866116						3R	524774	528115
2R	12760270	12760802		3R	21872430	21875986						3R	661297	666821
2R	12868799	12869414		3R	21884389	21908306						3R	684756	691071
2R	12870224	12870550		3R	21941342	22004731						3R	807986	812266
2R	12879059	12879797		3R	22014073	22073599						3R	965325	970702
2R	12880285	12880867		3R	22134157	22155460						3R	987689	1003349
2R	12915975	12916999		3R	22217379	22227382						3R	1042344	1047809
2R	12923850	12924271		3R	22244345	22295996						3R	1377984	1391649
2R	12933593	12934104		3R	22319093	22328569						3R	1569644	1575832
2R	12936098	12936543		3R	22345966	22385473						3R	1654065	1664390
2R	13133235	13133547		3R	22401855	22427551						3R	1909165	1909880
2R	13151795	13152698		3R	22461014	22529986						3R	1940374	1944731
2R	13157925	13160260		3R	22581719	22619908						3R	1986238	1990478
2R	13168551	13168917		3R	22623019	22625573						3R	2057244	2063117
2R	13189545	13189992		3R	22639072	22704587						3R	2150718	2156343
2R	13197414	13199215		3R	22715652	22797922						3R	2308696	2329595
2R	13206750	13207148		3R	22903708	22962832						3R	2368391	2379184
2R	13214709	13215127		3R	22989353	23012412						3R	2447509	2450530
2R	13219652	13220871		3R	23033385	23063435						3R	2759477	2763685
2R	13221922	13223467		3R	23064469	23071550						3R	2803869	2813484
2R	13229317	13231094		3R	23075974	23122801						3R	2839565	2843537
2R	13234750	13235058		3R	23148754	23158898						3R	2863864	2870535
2R	13235971	13236190		3R	23197790	23204516						3R	3050259	3058781
2R	13239089	13239472		3R	23213078	23267848						3R	3141348	3145723
2R	13343555	13344590		3R	23277731	23284091						3R	3714049	3720800
2R	13424247	13424725		3R	23286184	23312466						3R	3804843	3809791
2R	13438649	13439033		3R	23373255	23392523						3R	3892352	3904158
2R	13448643	13449267		3R	23560184	23582095						3R	3925194	3929381
2R	13450557	13451061		3R	23606217	23680487						3R	3953995	3963934
2R	13482102	13483162		3R	23720227	23793843						3R	3978596	3982651
2R	13484983	13485377		3R	23799499	23834676						3R	4043411	4050795
2R	13494166	13494994		3R	23858745	24067058						3R	4205606	4211650
2R	13501759	13502828		3R	24079593	24114215						3R	4278086	4284269
2R	13506397	13507988		3R	24121020	24171788						3R	4337214	4356393
2R	13546522	13547011		3R	24189658	24212300						3R	4363047	4365815
2R	13551867	13552431		3R	24220006	24267898						3R	4413965	4414698
2R	13554025	13554673		3R	24285014	24363120						3R	4648897	4651859
2R	13557550	13558181		3R	24409757	24461469						3R	4774328	4784119
2R	13591464	13594185		3R	24467537	24503507						3R	4822115	4887519
2R	13623163	13624393		3R	24542735	24689733						3R	4898508	4911563
2R	13806114	13806970		3R	24700050	24728687						3R	5067411	5068364
2R	13821873	13825501		3R	24732485	24750580						3R	5134999	5144656
2R	13826544	13828063		3R	24762310	24776443						3R	5156641	5156825
2R	13828873	13829125		3R	24781495	24834399						3R	5161148	5164614
2R	13845158	13846278		3R	24849895	24859209						3R	5178543	5182295
2R	13854047	13854290		3R	24870032	24874984						3R	5219303	5223658
2R	13861542	13862582		3R	24931900	24953291						3R	5399390	5403519
2R	13940910	13941144		3R	25020978	25087897						3R	5446546	5454881
2R	13941416	13942114		3R	25092516	25100227						3R	5473509	5478349
2R	13952891	13954876		3R	25106098	25238155						3R	5493019	5496142
2R	13956945	13958103		3R	25243740	25269513						3R	5529649	5536124
2R	13959879	13961224		3R	25292391	25350292						3R	5553216	5557748
2R	13964745	13965102		3R	25386659	25391370						3R	5606328	5606885
2R	13968315	13968697		3R	25425116	25496537						3R	5636550	5637079
2R	13983369	13983899		3R	25514150	25595582						3R	5665686	5667972
2R	13990060	13990706		3R	25605920	25633429						3R	5673567	5675037
2R	14032044	14032366		3R	25643595	25734990						3R	5750608	5753503
2R	14140051	14140715		3R	25744546	25764093						3R	5781358	5784439
2R	14152015	14153743		3R	25781737	25810830						3R	5830428	5830693
2R	14157109	14158231		3R	25848493	25898376						3R	5857528	5860758
2R	14160758	14161793		3R	25925588	25951060						3R	5875174	5877098
2R	14164147	14165474		3R	25964508	26013805						3R	5916243	5920897
2R	14170415	14171264		3R	26031582	26061592						3R	5931087	5933656
2R	14172964	14175585		3R	26102696	26108812						3R	5946517	5951753
2R	14200642	14201347		3R	26117404	26154853						3R	6068852	6075672
2R	14215768	14216532		3R	26164707	26173346						3R	6094092	6104313
2R	14234891	14235423		3R	26177585	26219732						3R	6134094	6140270
2R	14238940	14240586		3R	26231732	26303246						3R	6143886	6148629
2R	14255269	14256720		3R	26304602	26311061						3R	6272567	6276432
2R	14259015	14259371		3R	26315443	26333911						3R	6285831	6289809
2R	14270331	14270638		3R	26361373	26385505						3R	6320276	6323570
2R	14275995	14277941		3R	26460659	26519577						3R	6327994	6331909
2R	14352258	14352738		3R	26525451	26558307						3R	6464165	6466520
2R	14356871	14357256		3R	26565651	26611923						3R	6489665	6490472
2R	14363042	14363593		3R	26643112	26681146						3R	6507702	6516074
2R	14410956	14412517		3R	26693448	26734673						3R	6535843	6539144
2R	14431388	14432219		3R	26760744	26777911						3R	6603151	6603550
2R	14481279	14481959		3R	26785152	26787370						3R	6608691	6610258
2R	14503062	14505112		3R	26800279	26884079						3R	6648067	6654169
2R	14526293	14527421		3R	26910027	26927607						3R	6660977	6694917
2R	14600819	14601833		3R	26928988	26932901						3R	6700897	6757946
2R	14603814	14604386		3R	26942923	26983860						3R	6762106	6806499
2R	14604584	14605378		3R	27066281	27071262						3R	6810429	6819616
2R	14617546	14618191		3R	27106458	27113561						3R	6823589	6828003
2R	14618818	14619420		3R	27121706	27143426						3R	6852839	6858399
2R	14620920	14622009		3R	27147622	27162113						3R	6862593	6891897
2R	14645211	14645732		3R	27220316	27294967						3R	6901355	6927592
2R	14712887	14713346		3R	27393711	27397994						3R	6935864	6962458
2R	14744732	14745309		3R	27424687	27431817						3R	6965784	7001949
2R	14751689	14752939		3R	27435361	27439867						3R	7006109	7063797
2R	14755480	14755738		3R	27466385	27468573						3R	7131196	7141904
2R	14756306	14757896		3R	27480215	27489666						3R	7211954	7217355
2R	14768083	14769613		3R	27531539	27682837						3R	7237199	7243973
2R	14770381	14771994		3R	27691792	27720832						3R	7289706	7290352
2R	14842836	14843153		3R	27736560	27754139						3R	7310568	7349617
2R	14847917	14848337		3R	27767975	27828346						3R	7396845	7397106
2R	14852273	14852936		3R	27836226	27841341						3R	7401562	7401672
2R	14854460	14855031		3R	27851609	27856739						3R	7484117	7485918
2R	14855377	14855852		3R	27882756	27886293						3R	7659940	7665489
2R	14858186	14858661		3R	27893615	27960719						3R	7925226	7948455
2R	14860429	14860704		3R	27978761	28008706						3R	7954828	7962046
2R	14870119	14871084		3R	28022602	28033312						3R	8059838	8067827
2R	14932878	14933233		3R	28043822	28076028						3R	8122839	8201936
2R	14935557	14936307		3R	28078485	28101451						3R	8217159	8233013
2R	14957846	14958321		3R	28121165	28140530						3R	8268309	8301143
2R	14963149	14964105		3R	28152910	28169899						3R	8313083	8349749
2R	14981239	14982290		3R	28212132	28238204						3R	8397170	8412151
2R	14991504	14992698		3R	28306495	28313517						3R	8455533	8474263
2R	14993293	14993853		3R	28315922	28355525						3R	8503963	8508562
2R	15115412	15115998		3R	28364709	28397954						3R	8578776	8583362
2R	15145121	15145526		3R	28429137	28472807						3R	8678278	8707311
2R	15147600	15148275		3R	28536055	28555836						3R	8770182	8777909
2R	15165227	15165834		3R	28577781	28637395						3R	8898775	8903428
2R	15200820	15202046		3R	28649955	28656449						3R	8972159	8977104
2R	15213024	15213590		3R	28662455	28686989						3R	9278876	9282641
2R	15216172	15217862		3R	28690312	28727259						3R	9286899	9290365
2R	15218394	15218853		3R	28804982	28906179						3R	9295869	9296913
2R	15310575	15312041		3R	28927959	28938749						3R	9517699	9517850
2R	15321615	15323345		3R	28943347	28947061						3R	9653371	9661587
2R	15371280	15372097		3R	28982043	29239267						3R	9807202	9808934
2R	15380716	15382115		3R	29247041	29252510						3R	9814746	9820003
2R	15425567	15425913		3R	29316644	29316745						3R	9936941	9939153
2R	15511716	15512050		3R	29320149	29325665						3R	10052658	10065559
2R	15531133	15532230		3R	29373781	29398373						3R	10069905	10074184
2R	15538198	15538834		3R	29412577	29452302						3R	10360697	10376363
2R	15540784	15543092		3R	29454447	29505522						3R	10415999	10522551
2R	15565119	15565900		3R	29569072	29576932						3R	10530203	10532870
2R	15568974	15569471		3R	29586008	29632154						3R	10545486	10558909
2R	15570970	15571879		3R	29657617	29664340						3R	10570385	10580457
2R	15573190	15573741		3R	29679561	29702309						3R	10587837	10600658
2R	15678339	15680134		3R	29720786	29759137						3R	10615584	10674877
2R	15682732	15683057		3R	29760493	29813051						3R	10805232	10811721
2R	15727492	15727943		3R	29853582	29882072						3R	10815224	10817543
2R	15848623	15849338		3R	29917629	29939751						3R	10981765	10989216
2R	15861103	15861883		3R	29946089	29950613						3R	11027652	11028250
2R	15868770	15869031		3R	29957140	29962631						3R	11269113	11275798
2R	15921552	15922082		3R	29989042	30070020						3R	11287516	11290952
2R	15931605	15931903		3R	30087308	30116182						3R	11294763	11351312
2R	15934153	15935415		3R	30137572	30155843						3R	11355302	11362955
2R	15939238	15940054		3R	30205855	30205891						3R	11366254	11375927
2R	15955033	15955545		3R	30248572	30360538						3R	11379293	11385678
2R	15990761	15993145		3R	30374739	30401290						3R	11469717	11474964
2R	16000430	16002226		3R	30421777	30428828						3R	11478436	11485555
2R	16007438	16007716		3R	30435001	30487600						3R	11498524	11501120
2R	16010999	16012250		3R	30518836	30534859						3R	11512004	11514994
2R	16014398	16015095		3R	30536523	30582101						3R	11548198	11549937
2R	16016622	16017129		3R	30587038	30620277						3R	11578321	11582442
2R	16027412	16028027		3R	30759484	30831058						3R	11585829	11592942
2R	16032069	16032520		3R	30873463	30893191						3R	11634578	11640668
2R	16047456	16048181		3R	30908025	30913726						3R	11682999	11694781
2R	16097527	16099349		3R	30979940	31028549						3R	11717303	11722182
2R	16102284	16103680		3R	31050719	31074159						3R	12071920	12079137
2R	16109455	16109947		3R	31082991	31107804						3R	12152467	12155712
2R	16138712	16139173		3R	31132159	31142266						3R	12161430	12169257
2R	16142216	16142634		3R	31143369	31170996						3R	12177330	12180538
2R	16143094	16143534		3R	31186125	31189235						3R	12184049	12190597
2R	16148050	16149836		3R	31193329	31202264						3R	12194325	12197189
2R	16150191	16150911		3R	31208078	31226509						3R	12209590	12209744
2R	16170468	16170868		3R	31247975	31258290						3R	12221802	12267873
2R	16178734	16180451		3R	31289478	31313755						3R	12271063	12308835
2R	16185621	16187610		3R	31335689	31355854						3R	12317609	12349711
2R	16195795	16197738		3R	31360588	31373914						3R	12388562	12393238
2R	16221115	16221765		3R	31378866	31414361						3R	12408674	12417098
2R	16230136	16230670		3R	31424471	31467278						3R	12435301	12435486
2R	16264207	16264363		3R	31570521	31684576						3R	12595095	12599224
2R	16264606	16265052		3R	31704781	31834800						3R	12680528	12681784
2R	16270624	16272005		3R	31848832	31929358						3R	12731720	12736955
2R	16291309	16291963		3R	31930525	31938213						3R	12772024	12776015
2R	16293749	16295008		3R	32011800	32016093						3R	12830026	12832322
2R	16320341	16320750		3R	32038394	32076112						3R	12837818	12844840
2R	16321693	16322617		4	29270	320025						3R	12866996	12874468
2R	16335556	16337384		4	328166	408416						3R	12901778	12906124
2R	16344524	16344739		4	414848	428090						3R	12941439	12943902
2R	16347082	16347463		4	432785	444808						3R	12947976	12953873
2R	16500209	16500684		4	446604	561486						3R	12966042	12972074
2R	16552356	16552897		4	563681	568557						3R	13032175	13040290
2R	16570647	16571196		4	570913	671620						3R	13056766	13077727
2R	16586004	16586855		4	680172	714627						3R	13083150	13101577
2R	16588793	16589158		4	770167	782968						3R	13123038	13130270
2R	16609103	16610009		4	804775	837559						3R	13160910	13165123
2R	16637237	16637833		4	842921	1020025						3R	13179848	13185514
2R	16641309	16642048		4	1022017	1145502						3R	13203034	13207331
2R	16764031	16764339		4	1156542	1192989						3R	13241421	13247284
2R	16764649	16766102		4	1218344	1260447						3R	13281108	13284149
2R	16771901	16772635		4	1278655	1281442						3R	13328732	13332422
2R	16773377	16774149		4	1282529	1289097						3R	13347020	13347581
2R	16783576	16784598		4	1294593	1299121						3R	13390448	13395881
2R	16850455	16850815		4	1314352	1320139						3R	13402402	13407118
2R	16856244	16856468		X	50808	55040						3R	13475402	13479840
2R	16856674	16857090		X	57880	62693						3R	13503565	13504421
2R	16867128	16868593		X	85935	95578						3R	13535838	13538185
2R	16894228	16895435		X	274935	282871						3R	13541392	13543170
2R	16925023	16925843		X	493198	515605						3R	13560605	13564347
2R	16951281	16952594		X	645357	651676						3R	13604081	13604793
2R	16954849	16955959		X	787215	803814						3R	13628274	13635105
2R	16957447	16957982		X	899569	905068						3R	13677950	13683812
2R	16974760	16974994		X	1215309	1228459						3R	13806678	13814292
2R	17001392	17002530		X	1865120	1899541						3R	13840424	13964203
2R	17004577	17006054		X	2007971	2015359						3R	14090537	14100915
2R	17015167	17015980		X	2083044	2094223						3R	14110217	14115689
2R	17018953	17019729		X	2104874	2131031						3R	14180921	14187479
2R	17019974	17020602		X	2168270	2193221						3R	14213154	14217766
2R	17027235	17027996		X	2282458	2288051						3R	14273527	14278952
2R	17048807	17049991		X	2293443	2298013						3R	14397371	14398766
2R	17056395	17056819		X	2299835	2308807						3R	14408468	14422007
2R	17091695	17092389		X	2731745	2738071						3R	14483715	14489345
2R	17406973	17407409		X	3328748	3329136						3R	14526857	14532859
2R	17412759	17413152		X	3672818	3717497						3R	14547888	14559196
2R	17419164	17419597		X	3720545	3726091						3R	14568240	14575209
2R	17420175	17421060		X	3739130	3749108						3R	14636746	14648611
2R	17427086	17427646		X	3770892	3779435						3R	14654601	14661117
2R	17427961	17428163		X	4126143	4131202						3R	14785524	14791256
2R	17430505	17431647		X	4357358	4366807						3R	14910129	14915981
2R	17444216	17444946		X	4542720	4547913						3R	14928760	14933254
2R	17456495	17457313		X	5413540	5419550						3R	15135213	15139206
2R	17457590	17459143		X	5615849	5626046						3R	15162629	15167308
2R	17468770	17470471		X	5884407	5890888						3R	15189363	15191694
2R	17514234	17514586		X	5893460	5900745						3R	15330644	15337073
2R	17517932	17518773		X	5910159	5915724						3R	15446741	15450923
2R	17534797	17536980		X	6081535	6087857						3R	15465546	15469614
2R	17545226	17545611		X	6261851	6268485						3R	15481854	15483503
2R	17546945	17548714		X	6698046	6712327						3R	15496890	15502381
2R	17563604	17565273		X	6805530	6814335						3R	15531377	15540316
2R	17568007	17569197		X	6851133	6855927						3R	15601237	15607100
2R	17572058	17573900		X	6861861	6868403						3R	15734406	15739947
2R	17581013	17581538		X	6870815	6876326						3R	15749986	15758080
2R	17585190	17586160		X	7083350	7092431						3R	15764946	15768171
2R	17590675	17591132		X	7303094	7307482						3R	15795657	15801418
2R	17592549	17593773		X	7317030	7325603						3R	15826785	15832616
2R	17665516	17666282		X	7680542	7696544						3R	15847068	15853852
2R	17670090	17670622		X	7717805	7735387						3R	15859159	15865233
2R	17672073	17672754		X	7919036	7929487						3R	15910726	15918404
2R	17682488	17684137		X	7937076	7944717						3R	15982290	16044489
2R	17697727	17698349		X	8045118	8052246						3R	16049336	16055185
2R	17699118	17699413		X	8085720	8093170						3R	16138400	16139380
2R	17717097	17717303		X	8293271	8296296						3R	16149631	16153123
2R	17726604	17727316		X	8415580	8422687						3R	16157003	16171260
2R	17733275	17733661		X	9114088	9142414						3R	16361801	16412800
2R	17736826	17737238		X	9167539	9176554						3R	16417503	16431775
2R	17739382	17740496		X	9338026	9354531						3R	16485319	16491137
2R	17760666	17761482		X	9598249	9643422						3R	16494719	16502145
2R	17766716	17766972		X	10355878	10364045						3R	16513237	16515511
2R	17781465	17781910		X	10386158	10392401						3R	16529275	16533725
2R	17786151	17786590		X	10395455	10401238						3R	16595557	16599339
2R	17788916	17789897		X	10736304	10743150						3R	16607846	16613427
2R	17793052	17794141		X	10761607	10768249						3R	16651323	16700930
2R	17850900	17851266		X	11593864	11601086						3R	16721995	16814180
2R	17869060	17872013		X	11692049	11699726						3R	16817228	16843238
2R	18007128	18007656		X	11818122	11823607						3R	16851320	16856382
2R	18094839	18095810		X	12457790	12478197						3R	16863121	16867437
2R	18125194	18126481		X	12574900	12581093						3R	16870591	16888064
2R	18128520	18129163		X	12636460	12642729						3R	16891104	16914688
2R	18133845	18135903		X	12772767	12778307						3R	16926903	16940282
2R	18140709	18141875		X	13076344	13087808						3R	16950552	16990332
2R	18147249	18147976		X	13091096	13097552						3R	17002355	17016591
2R	18150718	18152159		X	13275378	13279958						3R	17024153	17036339
2R	18157026	18158794		X	13289901	13301562						3R	17103031	17108984
2R	18160403	18161156		X	13373353	13379638						3R	17122999	17143167
2R	18166902	18167836		X	13625128	13629123						3R	17153169	17157030
2R	18172005	18172569		X	13774920	13781844						3R	17283237	17283995
2R	18173646	18174061		X	13786833	13792913						3R	17320338	17323785
2R	18179634	18180530		X	13814074	13821551						3R	17373932	17378133
2R	18183600	18184069		X	13823735	13829308						3R	17396591	17400256
2R	18276969	18277861		X	13832619	13845173						3R	17509656	17519753
2R	18355721	18355910		X	14210032	14218727						3R	17549643	17573764
2R	18356592	18357093		X	14801203	14806534						3R	17583470	17587507
2R	18411191	18412792		X	14818472	14828571						3R	17591100	17597944
2R	18421170	18422101		X	14831524	14846703						3R	17661901	17673976
2R	18426406	18426877		X	15445209	15451107						3R	17697258	17702775
2R	18439336	18440468		X	15739622	15746062						3R	17740137	17741994
2R	18440992	18441511		X	15753130	15759496						3R	17749016	17754154
2R	18446547	18447129		X	15812793	15820254						3R	17777786	17781801
2R	18450632	18451949		X	15903722	15909883						3R	17861403	17866433
2R	18497279	18497927		X	15934349	15940813						3R	17904560	17909053
2R	18514998	18516783		X	16077160	16084473						3R	18032837	18039004
2R	18614590	18615456		X	16270979	16277382						3R	18045663	18048593
2R	18624672	18625812		X	16278828	16305575						3R	18054956	18058420
2R	18631281	18631922		X	16575512	16585623						3R	18076529	18089877
2R	18638591	18639213		X	16600005	16611461						3R	18097297	18102492
2R	18657669	18658270		X	16647454	16653339						3R	18140437	18146765
2R	18660166	18660620		X	16685941	16693745						3R	18188047	18192653
2R	18688133	18689213		X	16961276	16969828						3R	18217998	18223484
2R	18706004	18706359		X	17494000	17512469						3R	18230420	18239492
2R	18710470	18710839		X	17702553	17709447						3R	18252533	18274503
2R	18767502	18767699		X	17727960	17734648						3R	18352011	18358194
2R	18796445	18796655		X	17860758	17882384						3R	18368929	18395314
2R	18819477	18820152		X	18365417	18379000						3R	18477917	18497343
2R	18829396	18829592		X	19248933	19257966						3R	18593665	18600456
2R	18834061	18834746		X	19268854	19270591						3R	18636365	18657202
2R	18845990	18846648		X	19497504	19506426						3R	18686874	18690752
2R	18850162	18851342		X	19605179	19611122						3R	18732414	18737596
2R	18970735	18971108		X	19624617	19633878						3R	18757444	18762866
2R	18972131	18973448		X	19636455	19643816						3R	18843145	18848907
2R	19129617	19130094		X	19836937	19847470						3R	18863382	18863480
2R	19136445	19138125		X	19878106	19903349						3R	18947115	18952204
2R	19141670	19142530		X	20426078	20430760						3R	18999587	19003755
2R	19164222	19164989		X	20468086	20473339						3R	19037010	19044496
2R	19165522	19166045		X	20477502	20482969						3R	19051480	19059469
2R	19178742	19179864		X	20489383	20503070						3R	19077097	19082510
2R	19227363	19227638		X	21034413	21052243						3R	19127589	19131860
2R	19283562	19283916		X	21054447	21060088						3R	19203577	19210299
2R	19290106	19290650		X	21361777	21369637						3R	19273181	19278829
2R	19291801	19293072		X	22048706	22060158						3R	19362734	19367721
2R	19305159	19305842		X	22456259	22468716						3R	19441552	19451591
2R	19309982	19310942		X	22476514	22495178						3R	19608689	19613194
2R	19395023	19396766		X	22533156	22540353						3R	19742720	19749380
2R	19423561	19424901		X	23003899	23013190						3R	19781841	19782575
2R	19425130	19425733		X	23089409	23102594						3R	19796036	19801136
2R	19436633	19437932										3R	19886000	19895821
2R	19442365	19442960										3R	20143133	20147119
2R	19445463	19446259										3R	20156755	20165881
2R	19450946	19451541										3R	20181233	20181893
2R	19452503	19452739										3R	20233852	20240109
2R	19455832	19457143										3R	20292630	20301125
2R	19486618	19487129										3R	20340833	20342070
2R	19492022	19492487										3R	20346553	20354843
2R	19496242	19496967										3R	20368025	20368137
2R	19503055	19503506										3R	20380896	20382752
2R	19629767	19630268										3R	20386250	20392571
2R	19630952	19631405										3R	20499486	20504258
2R	19668722	19669851										3R	20587801	20592626
2R	19670644	19671267										3R	20644905	20648434
2R	19826819	19828430										3R	20678723	20682377
2R	19828634	19828848										3R	21015465	21016072
2R	19829365	19829870										3R	21025942	21033616
2R	20111865	20112133										3R	21036961	21041238
2R	20236263	20236609										3R	21073262	21089718
2R	20244875	20245656										3R	21134288	21138312
2R	20256766	20258116										3R	21271566	21273741
2R	20263963	20264738										3R	21276957	21281364
2R	20274061	20274453										3R	21289836	21295401
2R	20278677	20278879										3R	21378018	21389132
2R	20286495	20287064										3R	21392298	21407224
2R	20313294	20313485										3R	21410922	21455796
2R	20315959	20316922										3R	21461210	21481656
2R	20320572	20321152										3R	21487744	21516056
2R	20326200	20327958										3R	21523024	21555063
2R	20424735	20425358										3R	21560275	21572579
2R	20551526	20552101										3R	21744701	21749024
2R	20561595	20562317										3R	21752120	21757806
2R	20587300	20588114										3R	21761122	21761552
2R	20618568	20619218										3R	21768474	21768634
2R	20623018	20623946										3R	22105955	22114996
2R	20640148	20641972										3R	22170937	22171052
2R	20643439	20644452										3R	22266378	22270271
2R	20664859	20665669										3R	22300493	22307832
2R	20666858	20667082										3R	22311879	22313617
2R	20671219	20671697										3R	22390955	22396661
2R	20698574	20698970										3R	22418160	22419027
2R	20699162	20699388										3R	22468427	22474405
2R	20986027	20986546										3R	22494066	22499252
2R	20994926	20995312										3R	22520134	22523923
2R	20996164	20997369										3R	22541722	22544033
2R	21009224	21009530										3R	22558263	22563513
2R	21011556	21012311										3R	22604087	22606222
2R	21017015	21018832										3R	22621240	22624228
2R	21025102	21025625										3R	22655928	22657524
2R	21057750	21058182										3R	22702555	22708681
2R	21060523	21061163										3R	22784462	22788637
2R	21090505	21091000										3R	22792428	22792943
2R	21128178	21129154										3R	22798206	22800726
2R	21143338	21144636										3R	22804531	22811556
2R	21146204	21146597										3R	22835279	22852431
2R	21157976	21158309										3R	22871618	22878878
2R	21159838	21160604										3R	22891613	22904643
2R	21168023	21169522										3R	22918856	22926826
2R	21170060	21170774										3R	22931187	22936392
2R	21183231	21183916										3R	22942061	22942471
2R	21234036	21234465										3R	22962262	22978896
2R	21282296	21282866										3R	23007888	23020507
2R	21291428	21292264										3R	23037635	23054317
2R	21292772	21294341										3R	23075927	23077813
2R	21295578	21296363										3R	23084680	23090675
2R	21311787	21313044										3R	23104978	23107685
2R	21322712	21324136										3R	23111037	23114918
2R	21383981	21384356										3R	23128629	23134119
2R	21416280	21416871										3R	23137800	23148666
2R	21480169	21481141										3R	23168550	23173283
2R	21481872	21482445										3R	23191378	23212305
2R	21501350	21502853										3R	23255858	23260649
2R	21518891	21519139										3R	23268839	23279188
2R	21616369	21616888										3R	23283858	23315440
2R	21618794	21619075										3R	23323787	23327531
2R	21623899	21625585										3R	23347464	23354077
2R	21634673	21635237										3R	23364549	23364716
2R	21646331	21647406										3R	23390508	23390622
2R	21658072	21658728										3R	23395381	23402730
2R	21659755	21659992										3R	23440799	23446410
2R	21664462	21664852										3R	23480247	23491338
2R	21666659	21667399										3R	23502390	23510795
2R	21669155	21670584										3R	23522965	23534863
2R	21685272	21685646										3R	23538580	23543473
2R	21687388	21687823										3R	23568846	23574843
2R	21690520	21692017										3R	23582871	23586205
2R	21713379	21714465										3R	23606372	23609478
2R	21719556	21719997										3R	23747759	23750983
2R	21720509	21720738										3R	23828899	23835385
2R	21973147	21973626										3R	23898581	23903908
2R	22038602	22039201										3R	23909534	23920984
2R	22061050	22061539										3R	24046984	24056477
2R	22066888	22067262										3R	24126086	24135665
2R	22072818	22073420										3R	24235843	24241063
2R	22074747	22075353										3R	24279380	24281812
2R	22075935	22076607										3R	24285990	24286984
2R	22080159	22080908										3R	24332445	24341672
2R	22102964	22103695										3R	24411676	24412635
2R	22108531	22109167										3R	24425778	24430286
2R	22121917	22123048										3R	24786557	24800534
2R	22127078	22127533										3R	24849931	24863715
2R	22174351	22175511										3R	24877015	24883759
2R	22183140	22183372										3R	24959251	24965149
2R	22185984	22186545										3R	24991763	25000839
2R	22212622	22213710										3R	25076256	25098205
2R	22372602	22373003										3R	25137698	25142630
2R	22375086	22375498										3R	25147559	25181456
2R	22383331	22383717										3R	25188302	25191682
2R	22404245	22405027										3R	25485645	25490083
2R	22410671	22412289										3R	25509072	25512321
2R	22414908	22416388										3R	25724824	25734824
2R	22420000	22420478										3R	25746220	25749596
2R	22420983	22421411										3R	25763317	25769380
2R	22455320	22455536										3R	25775015	25779802
2R	22492199	22492562										3R	25788222	25790490
2R	22561035	22562024										3R	25831907	25843174
2R	22592317	22592541										3R	25896958	25899930
2R	22605268	22606807										3R	25976899	25984155
2R	22608231	22608924										3R	25998789	26032612
2R	22614615	22615308										3R	26068878	26074696
2R	22635521	22635940										3R	26082636	26085620
2R	22637005	22638373										3R	26088714	26089006
2R	22639767	22640265										3R	26179795	26184853
2R	22641034	22641461										3R	26309189	26318658
2R	22645713	22646351										3R	26336208	26340774
2R	22670764	22671348										3R	26377592	26385489
2R	22688479	22688882										3R	26447109	26452421
2R	22700002	22700945										3R	26458076	26458817
2R	22797301	22798184										3R	26485686	26491799
2R	22799030	22800086										3R	26510535	26519520
2R	22854373	22855116										3R	26606258	26609586
2R	22871166	22871617										3R	26623596	26639940
2R	22874755	22875375										3R	26656176	26677956
2R	22882134	22882884										3R	26688124	26690474
2R	22885439	22886312										3R	26712003	26717291
2R	22886527	22886970										3R	26749693	26759773
2R	22888441	22889151										3R	26858981	26865249
2R	22924205	22925855										3R	26876605	26882441
2R	22935850	22938307										3R	27007930	27016511
2R	23062133	23062644										3R	27057929	27073709
2R	23063775	23064237										3R	27176692	27194400
2R	23067236	23067985										3R	27199556	27213238
2R	23078836	23079268										3R	27217167	27226091
2R	23203051	23203856										3R	27230871	27233103
2R	23356757	23357410										3R	27291184	27320677
2R	23365962	23367285										3R	27355402	27363628
2R	23376486	23377023										3R	27372077	27375305
2R	23382660	23383720										3R	27394519	27403316
2R	23385594	23387055										3R	27430448	27438758
2R	23394933	23395204										3R	27454989	27465865
2R	23396078	23396693										3R	27477420	27484613
2R	23402070	23402275										3R	27506415	27509007
2R	23522993	23524463										3R	27520020	27523042
2R	23544046	23544393										3R	27526335	27541478
2R	23547231	23549083										3R	27586404	27593351
2R	23551297	23551898										3R	27598765	27604136
2R	23553992	23554962										3R	27650075	27650322
2R	23560517	23560763										3R	27686819	27691711
2R	23686677	23687464										3R	27719116	27732319
2R	23687804	23688755										3R	27742049	27750912
2R	23694021	23694331										3R	27755146	27764246
2R	23697605	23698561										3R	27790482	27817009
2R	23701708	23702786										3R	27821640	27827123
2R	23707017	23707406										3R	27848752	27853870
2R	23709406	23709736										3R	27862377	27868246
2R	23746318	23746739										3R	27886474	27892266
2R	23752770	23753151										3R	27913977	27916133
2R	23808675	23809630										3R	28004319	28012229
2R	23811564	23812008										3R	28026504	28031584
2R	23820438	23821072										3R	28077250	28080770
2R	23844401	23845421										3R	28093496	28102507
2R	23850015	23851118										3R	28127943	28136303
2R	23851587	23851800										3R	28204148	28210540
2R	23856545	23856891										3R	28311686	28315702
2R	23861706	23862825										3R	28350567	28372149
2R	23864646	23865985										3R	28382627	28394739
2R	23868148	23868568										3R	28410861	28413832
2R	23878497	23879569										3R	28418312	28420881
2R	23881938	23882388										3R	28431576	28444143
2R	23889824	23890862										3R	28465371	28479929
2R	23894563	23895065										3R	28486664	28495924
2R	23897695	23898969										3R	28500659	28516400
2R	23906610	23907272										3R	28520868	28526522
2R	23908249	23908606										3R	28544883	28573326
2R	23910544	23911729										3R	28577001	28599596
2R	23932801	23933784										3R	28638021	28642929
2R	23939383	23940046										3R	28646510	28665866
2R	23940249	23940827										3R	28686352	28691683
2R	23942294	23943808										3R	28702587	28713601
2R	23949376	23949895										3R	28736545	28751409
2R	23953537	23954515										3R	28764581	28788722
2R	23957004	23958389										3R	28792941	28797222
2R	23964800	23965298										3R	28812989	28818864
2R	23967566	23968346										3R	28859819	28867008
2R	23969618	23970753										3R	28871591	28877723
2R	23972172	23972825										3R	28904338	28914400
2R	23976619	23977313										3R	28924277	28932291
2R	23987765	23989242										3R	28948724	28962229
2R	23994431	23995043										3R	28971208	28983932
2R	24021396	24023105										3R	28987316	28992348
2R	24024099	24024815										3R	29001216	29003994
2R	24028196	24028926										3R	29008345	29013086
2R	24029118	24029833										3R	29024955	29026461
2R	24030576	24031321										3R	29138626	29146957
2R	24033493	24034682										3R	29163144	29168617
2R	24037179	24038474										3R	29205944	29212416
2R	24046044	24046914										3R	29281953	29287520
2R	24048025	24049874										3R	29293145	29297198
2R	24057848	24058909										3R	29303273	29306437
2R	24060431	24061629										3R	29347823	29357371
2R	24061847	24062398										3R	29429959	29433209
2R	24063130	24064235										3R	29440139	29440732
2R	24068023	24069645										3R	29465584	29467619
2R	24086367	24087300										3R	29480255	29484397
2R	24097826	24098640										3R	29489333	29495293
2R	24099172	24099911										3R	29506715	29592094
2R	24113397	24115241										3R	29602682	29606557
2R	24116830	24117574										3R	29611874	29615403
2R	24132702	24134282										3R	29638241	29642494
2R	24137806	24138099										3R	29646894	29655487
2R	24158910	24159904										3R	29666738	29669207
2R	24173846	24174460										3R	29673765	29679946
2R	24195529	24195731										3R	29683284	29720081
2R	24197772	24198363										3R	29813358	29826961
2R	24343733	24344264										3R	29881781	29891157
2R	24389748	24389990										3R	29923618	29931907
2R	24401533	24403401										3R	29984097	29992587
2R	24411797	24412276										3R	30005964	30012151
2R	24514301	24515344										3R	30039644	30043056
2R	24525407	24526616										3R	30107800	30113620
2R	24531566	24532291										3R	30124108	30130901
2R	24534740	24535393										3R	30149474	30150821
2R	24560519	24562072										3R	30154369	30155657
2R	24565552	24565775										3R	30196055	30198041
2R	24571128	24572254										3R	30240180	30245240
2R	24574500	24574990										3R	30356055	30361054
2R	24598930	24600384										3R	30395304	30401342
2R	24603626	24603887										3R	30476314	30478959
2R	24606620	24608282										3R	30490350	30494271
2R	24664423	24665285										3R	30499628	30509189
2R	24667984	24668323										3R	30548533	30549432
2R	24668859	24669953										3R	30579312	30585715
2R	24735506	24736573										3R	30601972	30652562
2R	24743589	24744630										3R	30659441	30759472
2R	24762688	24763479										3R	30764700	30769319
2R	24774593	24775299										3R	30776276	30782969
2R	24779253	24779891										3R	30872410	30877180
2R	24780961	24781268										3R	30889108	30948077
2R	24782982	24783893										3R	30959554	30963639
2R	24787025	24787456										3R	30968264	30972935
2R	24797071	24797402										3R	30989479	30998357
2R	24869859	24870518										3R	31013749	31017209
2R	24874415	24876190										3R	31036647	31042585
2R	24876741	24877830										3R	31047943	31051018
2R	24881554	24882539										3R	31065014	31081871
2R	24892287	24892583										3R	31097418	31101768
2R	24902940	24904251										3R	31107967	31115319
2R	24938210	24938842										3R	31181592	31186755
2R	24940186	24940491										3R	31237914	31239467
2R	24941689	24942433										3R	31257636	31259207
2R	24947870	24949223										3R	31262623	31268875
2R	24963675	24964183										3R	31285846	31285874
2R	24964395	24965098										3R	31296383	31300323
2R	24968926	24970331										3R	31307510	31313614
2R	25010675	25011386										3R	31335968	31348909
2R	25012105	25013105										3R	31371794	31378781
2R	25083300	25084296										3R	31433167	31434400
2R	25253370	25253883										3R	31449209	31453229
2R	25262738	25263188										3R	31461504	31471913
2R	25268846	25269284										3R	31478673	31479586
2R	25275459	25275941										3R	31489465	31495714
2R	25281235	25281605										3R	31529610	31539868
3L	129608	130042										3R	31651682	31664460
3L	131946	132594										3R	31680687	31687613
3L	171717	172353										3R	31711653	31716050
3L	175737	176241										3R	31721123	31727187
3L	183829	185190										3R	31732323	31734593
3L	198975	200813										3R	31753739	31769375
3L	203765	204463										3R	31775610	31776367
3L	205311	206806										3R	31801329	31801843
3L	210920	213088										3R	31819620	31824917
3L	224240	225535										3R	31830344	31838089
3L	245859	246906										3R	32070482	32077102
3L	257050	258776										4	375850	407858
3L	262636	263199										4	414879	428038
3L	263508	265394										4	490074	490688
3L	267824	268559										4	495055	512622
3L	277525	277916										4	516370	532137
3L	282690	283312										4	592811	596604
3L	292424	293047										4	697969	718674
3L	311413	311562										4	730860	736721
3L	318793	319855										4	746767	756675
3L	324282	324689										4	792251	795710
3L	327336	328027										4	805207	813180
3L	347462	348368										4	821950	854570
3L	360805	361762										4	963139	982040
3L	539836	541162										4	1001053	1009255
3L	542713	542936										4	1065382	1072382
3L	543194	543908										4	1083346	1113411
3L	546172	546670										4	1283353	1288081
3L	593263	593664										4	1295006	1296929
3L	603359	603906										X	59120	61714
3L	648575	648968										X	110272	114015
3L	652285	652870										X	428465	434590
3L	653851	654615										X	1721281	1725062
3L	681473	681904										X	2610459	2616056
3L	690505	690896										X	2789952	2794283
3L	692544	692917										X	3178511	3182815
3L	709954	710693										X	8293314	8296447
3L	749555	752352										X	19531459	19536867
3L	832639	833409										X	19543042	19547262
3L	834082	834489										X	21662253	21673088
3L	835634	836080										X	21724148	21743853
3L	837398	838459										X	21816771	21821163
3L	855971	857127										X	21888371	21893300
3L	871919	873081										X	22019247	22021961
3L	881221	881542										X	22055795	22058223
3L	914223	915563										X	22064410	22067546
3L	994015	994743										X	22076833	22079594
3L	1019500	1019639										X	22273306	22277621
3L	1022109	1022750										X	22354328	22357168
3L	1033986	1035521										X	23056922	23062345
3L	1176890	1177089										X	23211137	23213163
3L	1196362	1196929										X	23280799	23283002
3L	1247527	1248585										X	23437262	23441109
3L	1276061	1276870										Y	853750	855992
3L	1295940	1296329										Y	883480	888619
3L	1302075	1303319										Y	912537	918285
3L	1306696	1308070										Y	1354562	1360703
3L	1312818	1313347										Y	3153767	3159468
3L	1313443	1314182										Y	3162662	3166309
3L	1329948	1330765										Y	3503176	3507449
3L	1334337	1335526										Y	3524827	3526713
3L	1341560	1342403
3L	1349729	1351830
3L	1495678	1496651
3L	1502144	1502603
3L	1516340	1518365
3L	1533633	1534783
3L	1536227	1537737
3L	1546058	1546591
3L	1557866	1559138
3L	1567710	1568641
3L	1569164	1570096
3L	1576636	1577588
3L	1602205	1602669
3L	1617689	1618944
3L	1626755	1627063
3L	1627551	1628139
3L	1636847	1637837
3L	1638870	1640296
3L	1644772	1645814
3L	1646938	1647432
3L	1649042	1649818
3L	1652346	1653151
3L	1662250	1665526
3L	1668143	1668655
3L	1730156	1731092
3L	1748595	1749056
3L	1756327	1756643
3L	1774703	1775805
3L	1776999	1777920
3L	1794144	1796002
3L	1798830	1799199
3L	1802321	1803511
3L	1856951	1857540
3L	1861319	1862280
3L	1864785	1866647
3L	1875941	1876264
3L	1881784	1882330
3L	1941046	1941420
3L	1947295	1947499
3L	1963819	1964162
3L	1969541	1969983
3L	2236554	2237221
3L	2257685	2257929
3L	2262053	2263084
3L	2265423	2265834
3L	2371366	2374155
3L	2377279	2378170
3L	2553335	2554273
3L	2585834	2586526
3L	2587467	2588042
3L	2589293	2590415
3L	2600392	2600729
3L	2631525	2632617
3L	2635816	2636119
3L	2651435	2652457
3L	2652975	2653792
3L	2711162	2711494
3L	2765898	2767235
3L	2771757	2772304
3L	2773447	2774913
3L	2780914	2781289
3L	2782175	2782785
3L	2820425	2820679
3L	2878600	2879077
3L	2897076	2897329
3L	2981045	2981387
3L	3035214	3036051
3L	3046307	3047484
3L	3050339	3050908
3L	3060548	3061126
3L	3070005	3070666
[truncated: 2,834 more rows]
