# Supplementary material for: Increased Glycine-N-methyltransferase expression disrupts light-dependent gene expression rhythms in the Drosophila eye
Source: J Cell Sci. 2026 Apr 17;139(7):jcs264529. doi: 10.1242/jcs.264529 (PMC13120682; doi:10.1242/jcs.264529)
Supplement: Table S7. LC-MS/MS Multiple reaction monitoring [file joces-139-264529-TableS7.xlsx]

## Sheet: Table 7 - MRM for MS analysis
Table 7: Multiple reaction monitoring
Compound Name	Precursor Ion (m/z)	Product Ion (m/z)	Collision Energy (V)
Methionine	150.2	133	5
Methionine	150.2	104.2	10
Methionine-d3	153.2	136	5
Methionine-d3	153.2	107.2	10
Sarcosine	90.1	44.1	10
Sarcosine	90.1	30.2	40
Sarcosine-d3	93.1	47.1	10
Sarcosine-d3	93.1	32.2	40
Glycine	76.1	30.1	10
Glycine	76.1	28.2	40
Glycine-13C15N	78.1	32.1	10
Glycine-13C15N	78.1	30.2	40
